# Supplementary material for: NAP1L1 promotes tumor proliferation through HDGF/C-JUN signaling in ovarian cancer
Source: BMC Cancer. 2022 Mar 29;22:339. doi: 10.1186/s12885-022-09356-z (PMC8962469; doi:10.1186/s12885-022-09356-z)
Supplement: Supplementary file 5 — Additional file 5. Mass spectrometry assays raw data F016121 [file 12885_2022_9356_MOESM5_ESM.xlsx]

## Sheet: Protein family
Quantitation overview (202 proteins)
归组后蛋白编号	数据库中蛋白登录号	蛋白得分	蛋白质量	匹配上蛋白的二级谱数	匹配上蛋白的肽段数	蛋白丰度	蛋白描述
PF Number	Accession	Score	Mass	Matches	Sequences	emPAI	Protein description
2.1	K2C8_HUMAN	3658	53671	130 (108)	56 (50)	210.61	Keratin, type II cytoskeletal 8 OS=Homo sapiens GN=KRT8 PE=1 SV=7
4	HDGF_HUMAN	2071	26886	63 (55)	28 (26)	192.77	Hepatoma-derived growth factor OS=Homo sapiens GN=HDGF PE=1 SV=1
1.1	MYH9_HUMAN	13459	227646	445 (369)	203 (180)	66.34	Myosin-9 OS=Homo sapiens GN=MYH9 PE=1 SV=4
3.1	K1C18_HUMAN	2735	48029	90 (72)	43 (36)	64.47	Keratin, type I cytoskeletal 18 OS=Homo sapiens GN=KRT18 PE=1 SV=2
3.2	K1C19_HUMAN	1845	44079	71 (58)	38 (33)	41.87	Keratin, type I cytoskeletal 19 OS=Homo sapiens GN=KRT19 PE=1 SV=4
5.1	TBB5_HUMAN	1786	50095	57 (53)	27 (27)	14.52	Tubulin beta chain OS=Homo sapiens GN=TUBB PE=1 SV=2
5.2	TBB4B_HUMAN	1676	50255	55 (52)	26 (26)	13.39	Tubulin beta-4B chain OS=Homo sapiens GN=TUBB4B PE=1 SV=1
7.1	ACTB_HUMAN	1289	42052	47 (42)	20 (19)	11.13	Actin, cytoplasmic 1 OS=Homo sapiens GN=ACTB PE=1 SV=1
6.1	TBA1B_HUMAN	1401	50804	42 (41)	22 (22)	9.22	Tubulin alpha-1B chain OS=Homo sapiens GN=TUBA1B PE=1 SV=1
2.2	K2C1_HUMAN	1884	66170	66 (49)	44 (36)	7.86	Keratin, type II cytoskeletal 1 OS=Homo sapiens GN=KRT1 PE=1 SV=6
3.4	K1C10_HUMAN	1435	59020	52 (42)	36 (32)	7.28	Keratin, type I cytoskeletal 10 OS=Homo sapiens GN=KRT10 PE=1 SV=6
2.3	K22E_HUMAN	1470	65678	48 (39)	38 (32)	5.71	Keratin, type II cytoskeletal 2 epidermal OS=Homo sapiens GN=KRT2 PE=1 SV=2
6.2	F5H5D3_HUMAN	1241	58606	39 (38)	21 (21)	5.4	Tubulin alpha-1C chain OS=Homo sapiens GN=TUBA1C PE=1 SV=1
3.5	K1C16_HUMAN	877	51578	41 (30)	30 (25)	4.32	Keratin, type I cytoskeletal 16 OS=Homo sapiens GN=KRT16 PE=1 SV=4
3.6	K1C14_HUMAN	765	51872	42 (29)	29 (23)	3.96	Keratin, type I cytoskeletal 14 OS=Homo sapiens GN=KRT14 PE=1 SV=4
2.4	K2C6A_HUMAN	739	60293	50 (32)	39 (27)	3.92	Keratin, type II cytoskeletal 6A OS=Homo sapiens GN=KRT6A PE=1 SV=3
2.5	K2C6B_HUMAN	719	60315	50 (31)	39 (26)	3.67	Keratin, type II cytoskeletal 6B OS=Homo sapiens GN=KRT6B PE=1 SV=5
7.2	ACTC_HUMAN	519	42334	29 (25)	12 (11)	3.5	Actin, alpha cardiac muscle 1 OS=Homo sapiens GN=ACTC1 PE=1 SV=1
8	EF1A1_HUMAN	794	50451	28 (23)	18 (14)	2.77	Elongation factor 1-alpha 1 OS=Homo sapiens GN=EEF1A1 PE=1 SV=1
3.3	K1C9_HUMAN	1447	62255	33 (25)	27 (21)	2.62	Keratin, type I cytoskeletal 9 OS=Homo sapiens GN=KRT9 PE=1 SV=3
2.6	K2C5_HUMAN	469	62568	35 (24)	26 (21)	2.25	Keratin, type II cytoskeletal 5 OS=Homo sapiens GN=KRT5 PE=1 SV=3
9	ENOA_HUMAN	613	47481	20 (16)	16 (14)	1.93	Alpha-enolase OS=Homo sapiens GN=ENO1 PE=1 SV=2
1.2	MYH10_HUMAN	2392	229827	139 (83)	94 (58)	1.88	Myosin-10 OS=Homo sapiens GN=MYH10 PE=1 SV=3
86	A0A075B6Z2_HUMAN	38	2220	6 (3)	2 (1)	1.81	Protein TRAJ56 (Fragment) OS=Homo sapiens GN=TRAJ56 PE=4 SV=1
163	A0A075B710_HUMAN	20	2202	1 (1)	1 (1)	1.81	Protein TRAJ39 (Fragment) OS=Homo sapiens GN=TRAJ39 PE=4 SV=1
10	YBOX1_HUMAN	581	35903	18 (12)	14 (10)	1.64	Nuclease-sensitive element-binding protein 1 OS=Homo sapiens GN=YBX1 PE=1 SV=3
12	EFTU_HUMAN	442	49852	19 (15)	17 (13)	1.61	Elongation factor Tu, mitochondrial OS=Homo sapiens GN=TUFM PE=1 SV=2
1.3	MYH14_HUMAN	2364	228701	107 (72)	84 (58)	1.51	Myosin-14 OS=Homo sapiens GN=MYH14 PE=1 SV=2
3.7	K1C17_HUMAN	349	48361	28 (16)	21 (12)	1.36	Keratin, type I cytoskeletal 17 OS=Homo sapiens GN=KRT17 PE=1 SV=2
11	ATPA_HUMAN	504	59828	21 (17)	19 (15)	1.35	ATP synthase subunit alpha, mitochondrial OS=Homo sapiens GN=ATP5A1 PE=1 SV=1
1.4	M0QY43_HUMAN	1002	114695	51 (33)	36 (24)	1.14	Myosin-14 (Fragment) OS=Homo sapiens GN=MYH14 PE=1 SV=7
18.1	IF4A1_HUMAN	296	46353	17 (11)	15 (10)	1.13	Eukaryotic initiation factor 4A-I OS=Homo sapiens GN=EIF4A1 PE=1 SV=1
21	DJB11_HUMAN	254	40774	11 (9)	11 (9)	1.02	DnaJ homolog subfamily B member 11 OS=Homo sapiens GN=DNAJB11 PE=1 SV=1
19	EF1G_HUMAN	282	50429	15 (11)	15 (11)	1.01	Elongation factor 1-gamma OS=Homo sapiens GN=EEF1G PE=1 SV=3
24	B7Z6Z4_HUMAN	205	26975	9 (6)	9 (6)	1.01	Myosin light polypeptide 6 OS=Homo sapiens GN=MYL6 PE=1 SV=1
13	ATPB_HUMAN	409	56525	15 (12)	12 (11)	0.97	ATP synthase subunit beta, mitochondrial OS=Homo sapiens GN=ATP5B PE=1 SV=3
51	E5RHC7_HUMAN	72	4316	2 (1)	2 (1)	0.86	Eukaryotic translation initiation factor 3 subunit H OS=Homo sapiens GN=EIF3H PE=1 SV=1
2.7	K2C7_HUMAN	201	51411	19 (11)	10 (7)	0.75	Keratin, type II cytoskeletal 7 OS=Homo sapiens GN=KRT7 PE=1 SV=5
2.8	K2C79_HUMAN	166	58085	17 (10)	10 (8)	0.74	Keratin, type II cytoskeletal 79 OS=Homo sapiens GN=KRT79 PE=1 SV=2
16	RUVB1_HUMAN	317	50538	12 (8)	11 (8)	0.66	RuvB-like 1 OS=Homo sapiens GN=RUVBL1 PE=1 SV=1
170	F2Z3G9_HUMAN	19	5507	3 (1)	2 (1)	0.65	Zinc finger protein 212 OS=Homo sapiens GN=ZNF212 PE=4 SV=1
15	KPYM_HUMAN	329	58470	12 (9)	12 (9)	0.64	Pyruvate kinase PKM OS=Homo sapiens GN=PKM PE=1 SV=4
48	A0A0A0MSI0_HUMAN	76	19135	4 (3)	4 (3)	0.63	Peroxiredoxin-1 (Fragment) OS=Homo sapiens GN=PRDX1 PE=1 SV=1
20	G3P_HUMAN	274	36201	7 (5)	7 (5)	0.55	Glyceraldehyde-3-phosphate dehydrogenase OS=Homo sapiens GN=GAPDH PE=1 SV=3
93	E9PK82_HUMAN	36	14651	6 (2)	5 (2)	0.52	40S ribosomal protein S3 (Fragment) OS=Homo sapiens GN=RPS3 PE=1 SV=1
25	DNJA2_HUMAN	178	46344	12 (6)	10 (6)	0.51	DnaJ homolog subfamily A member 2 OS=Homo sapiens GN=DNAJA2 PE=1 SV=1
1.5	B1PS43_HUMAN	990	235004	72 (34)	43 (19)	0.49	Myosin heavy chain 11 smooth muscle isoform OS=Homo sapiens GN=MYH11 PE=1 SV=1
30	MPCP_HUMAN	136	40525	8 (5)	7 (5)	0.48	Phosphate carrier protein, mitochondrial OS=Homo sapiens GN=SLC25A3 PE=1 SV=2
54	ADT2_HUMAN	70	33059	6 (4)	5 (4)	0.47	ADP/ATP translocase 2 OS=Homo sapiens GN=SLC25A5 PE=1 SV=7
23	SERA_HUMAN	228	57356	7 (6)	7 (6)	0.4	D-3-phosphoglycerate dehydrogenase OS=Homo sapiens GN=PHGDH PE=1 SV=4
164	F8WBM3_HUMAN	20	8748	3 (1)	2 (1)	0.4	Aprataxin (Fragment) OS=Homo sapiens GN=APTX PE=1 SV=2
22	PDIA6_HUMAN	234	48490	5 (5)	5 (5)	0.39	Protein disulfide-isomerase A6 OS=Homo sapiens GN=PDIA6 PE=1 SV=1
2.9	K2C73_HUMAN	94	59457	13 (6)	9 (5)	0.38	Keratin, type II cytoskeletal 73 OS=Homo sapiens GN=KRT73 PE=1 SV=1
130	A0A087WU12_HUMAN	27	9090	4 (1)	4 (1)	0.38	Mediator of RNA polymerase II transcription subunit 16 (Fragment) OS=Homo sapiens GN=MED16 PE=1 SV=1
26	RUVB2_HUMAN	178	51296	8 (5)	8 (5)	0.37	RuvB-like 2 OS=Homo sapiens GN=RUVBL2 PE=1 SV=3
3.8	K1C12_HUMAN	86	53592	6 (5)	6 (5)	0.35	Keratin, type I cytoskeletal 12 OS=Homo sapiens GN=KRT12 PE=1 SV=1
34	ILF2_HUMAN	117	43263	4 (4)	4 (4)	0.34	Interleukin enhancer-binding factor 2 OS=Homo sapiens GN=ILF2 PE=1 SV=2
162	UQCC3_HUMAN	20	10074	2 (1)	2 (1)	0.34	Ubiquinol-cytochrome-c reductase complex assembly factor 3 OS=Homo sapiens GN=UQCC3 PE=1 SV=2
67	H13_HUMAN	52	22336	10 (2)	7 (2)	0.32	Histone H1.3 OS=Homo sapiens GN=HIST1H1D PE=1 SV=2
17	A0A0C4DGB6_HUMAN	304	71177	17 (9)	8 (5)	0.31	Serum albumin OS=Homo sapiens GN=ALB PE=1 SV=1
18.2	IF4A3_HUMAN	170	47126	7 (4)	6 (3)	0.31	Eukaryotic initiation factor 4A-III OS=Homo sapiens GN=EIF4A3 PE=1 SV=4
47	DCD_HUMAN	77	11391	2 (1)	2 (1)	0.3	Dermcidin OS=Homo sapiens GN=DCD PE=1 SV=2
52	H0YHC3_HUMAN	71	23517	4 (2)	4 (2)	0.3	Nucleosome assembly protein 1-like 1 (Fragment) OS=Homo sapiens GN=NAP1L1 PE=1 SV=1
27	OST48_HUMAN	158	50940	6 (4)	6 (4)	0.28	Dolichyl-diphosphooligosaccharide--protein glycosyltransferase 48 kDa subunit OS=Homo sapiens GN=DDOST PE=1 SV=4
29	FETUA_HUMAN	150	40098	5 (3)	4 (2)	0.27	Alpha-2-HS-glycoprotein OS=Homo sapiens GN=AHSG PE=1 SV=1
35	C9JRZ6_HUMAN	105	26963	7 (2)	5 (2)	0.26	MICOS complex subunit OS=Homo sapiens GN=CHCHD3 PE=1 SV=1
57	RBMX_HUMAN	67	42306	6 (3)	5 (3)	0.25	RNA-binding motif protein, X chromosome OS=Homo sapiens GN=RBMX PE=1 SV=3
28	PAIRB_HUMAN	152	44995	9 (3)	9 (3)	0.24	Plasminogen activator inhibitor 1 RNA-binding protein OS=Homo sapiens GN=SERBP1 PE=1 SV=2
158	C9JNK1_HUMAN	21	13964	2 (1)	2 (1)	0.24	Zinc finger protein 655 OS=Homo sapiens GN=ZNF655 PE=1 SV=1
81	A0A087WZ27_HUMAN	40	14557	2 (1)	2 (1)	0.23	Zinc finger protein 90 OS=Homo sapiens GN=ZNF90 PE=4 SV=2
142	M0R275_HUMAN	24	14514	1 (1)	1 (1)	0.23	RAC-beta serine/threonine-protein kinase (Fragment) OS=Homo sapiens GN=AKT2 PE=1 SV=1
97	I3L0V5_HUMAN	35	15272	6 (1)	5 (1)	0.22	A-kinase anchor protein 1, mitochondrial (Fragment) OS=Homo sapiens GN=AKAP1 PE=1 SV=1
139	H3BNI9_HUMAN	25	15632	5 (1)	1 (1)	0.22	Casein kinase II subunit alpha' (Fragment) OS=Homo sapiens GN=CSNK2A2 PE=1 SV=1
39	HS90B_HUMAN	95	83554	9 (5)	9 (5)	0.21	Heat shock protein HSP 90-beta OS=Homo sapiens GN=HSP90AB1 PE=1 SV=4
145	A0A096LP11_HUMAN	23	16483	4 (1)	2 (1)	0.21	Protein LSM14 homolog A (Fragment) OS=Homo sapiens GN=LSM14A PE=1 SV=1
31	HSP7C_HUMAN	135	71082	8 (4)	8 (4)	0.2	Heat shock cognate 71 kDa protein OS=Homo sapiens GN=HSPA8 PE=1 SV=1
169	H0YNV0_HUMAN	19	16944	5 (1)	4 (1)	0.2	Exocyst complex component 3-like protein 4 (Fragment) OS=Homo sapiens GN=EXOC3L4 PE=1 SV=1
50	GTR1_HUMAN	72	54391	5 (3)	4 (3)	0.19	Solute carrier family 2, facilitated glucose transporter member 1 OS=Homo sapiens GN=SLC2A1 PE=1 SV=2
66	RL29_HUMAN	53	17798	4 (1)	4 (1)	0.19	60S ribosomal protein L29 OS=Homo sapiens GN=RPL29 PE=1 SV=2
135	H3BQV0_HUMAN	26	17724	2 (1)	2 (1)	0.19	Protein KLRC4-KLRK1 (Fragment) OS=Homo sapiens GN=KLRC4-KLRK1 PE=4 SV=1
36	AL1A3_HUMAN	103	56871	4 (3)	4 (3)	0.18	Aldehyde dehydrogenase family 1 member A3 OS=Homo sapiens GN=ALDH1A3 PE=1 SV=2
41	STML2_HUMAN	91	38624	2 (2)	2 (2)	0.18	Stomatin-like protein 2, mitochondrial OS=Homo sapiens GN=STOML2 PE=1 SV=1
105	A0A096LNY7_HUMAN	32	18588	5 (1)	3 (1)	0.18	Thioredoxin reductase 2, mitochondrial (Fragment) OS=Homo sapiens GN=TXNRD2 PE=1 SV=2
63	ALDOA_HUMAN	54	39851	3 (2)	3 (2)	0.17	Fructose-bisphosphate aldolase A OS=Homo sapiens GN=ALDOA PE=1 SV=2
118	H0Y5D0_HUMAN	29	20114	2 (1)	2 (1)	0.17	Pre-B-cell leukemia transcription factor 3 (Fragment) OS=Homo sapiens GN=PBX3 PE=1 SV=8
125	A0A0J9YY16_HUMAN	28	20059	4 (1)	4 (1)	0.17	Disks large-associated protein 2 (Fragment) OS=Homo sapiens GN=DLGAP2 PE=1 SV=1
80	ARF4_HUMAN	41	20612	5 (1)	5 (1)	0.16	ADP-ribosylation factor 4 OS=Homo sapiens GN=ARF4 PE=1 SV=3
90	ARF1_HUMAN	36	20741	4 (1)	4 (1)	0.16	ADP-ribosylation factor 1 OS=Homo sapiens GN=ARF1 PE=1 SV=2
42	THIL_HUMAN	90	45456	5 (2)	5 (2)	0.15	Acetyl-CoA acetyltransferase, mitochondrial OS=Homo sapiens GN=ACAT1 PE=1 SV=1
72	LANC1_HUMAN	45	45995	3 (2)	3 (2)	0.15	LanC-like protein 1 OS=Homo sapiens GN=LANCL1 PE=1 SV=1
171	G5E9P3_HUMAN	19	21802	4 (1)	4 (1)	0.15	NF-kappa-B inhibitor-interacting Ras-like protein 1 OS=Homo sapiens GN=NKIRAS1 PE=1 SV=1
37	AATM_HUMAN	103	47886	4 (2)	4 (2)	0.14	Aspartate aminotransferase, mitochondrial OS=Homo sapiens GN=GOT2 PE=1 SV=3
49	OAT_HUMAN	74	48846	2 (2)	2 (2)	0.14	Ornithine aminotransferase, mitochondrial OS=Homo sapiens GN=OAT PE=1 SV=1
141	A1AG2_HUMAN	24	23873	3 (1)	1 (1)	0.14	Alpha-1-acid glycoprotein 2 OS=Homo sapiens GN=ORM2 PE=1 SV=2
147	RAN_HUMAN	23	24579	2 (1)	2 (1)	0.14	GTP-binding nuclear protein Ran OS=Homo sapiens GN=RAN PE=1 SV=3
88	ZBED3_HUMAN	38	25459	4 (1)	3 (1)	0.13	Zinc finger BED domain-containing protein 3 OS=Homo sapiens GN=ZBED3 PE=1 SV=1
99	E9PJ36_HUMAN	34	28675	2 (1)	1 (1)	0.12	Vacuolar protein sorting-associated protein 51 homolog (Fragment) OS=Homo sapiens GN=VPS51 PE=1 SV=1
109	MFAP4_HUMAN	31	28972	1 (1)	1 (1)	0.11	Microfibril-associated glycoprotein 4 OS=Homo sapiens GN=MFAP4 PE=1 SV=2
14.1	PLEC_HUMAN	391	533462	53 (15)	48 (15)	0.1	Plectin OS=Homo sapiens GN=PLEC PE=1 SV=3
32	A0A0C4DG17_HUMAN	134	33464	3 (1)	3 (1)	0.1	40S ribosomal protein SA OS=Homo sapiens GN=RPSA PE=1 SV=1
152	H0Y3D0_HUMAN	22	31717	1 (1)	1 (1)	0.1	Ectonucleoside triphosphate diphosphohydrolase 6 (Fragment) OS=Homo sapiens GN=ENTPD6 PE=1 SV=1
44	GRP75_HUMAN	84	73920	4 (2)	4 (2)	0.09	Stress-70 protein, mitochondrial OS=Homo sapiens GN=HSPA9 PE=1 SV=2
58	GRP78_HUMAN	65	72402	9 (2)	9 (2)	0.09	78 kDa glucose-regulated protein OS=Homo sapiens GN=HSPA5 PE=1 SV=2
96	H0Y9S7_HUMAN	35	35139	7 (1)	5 (1)	0.09	Calcium-transporting ATPase type 2C member 1 (Fragment) OS=Homo sapiens GN=ATP2C1 PE=1 SV=1
133	EIF3F_HUMAN	26	37654	2 (1)	2 (1)	0.09	Eukaryotic translation initiation factor 3 subunit F OS=Homo sapiens GN=EIF3F PE=1 SV=1
64	SEPT2_HUMAN	53	41689	3 (1)	3 (1)	0.08	Septin-2 OS=Homo sapiens GN=SEPT2 PE=1 SV=1
108	C9JMC5_HUMAN	31	41964	1 (1)	1 (1)	0.08	Aldehyde dehydrogenase, dimeric NADP-preferring (Fragment) OS=Homo sapiens GN=ALDH3A1 PE=1 SV=1
117	DMRTD_HUMAN	29	39897	3 (1)	1 (1)	0.08	Doublesex- and mab-3-related transcription factor C2 OS=Homo sapiens GN=DMRTC2 PE=2 SV=2
132	STML1_HUMAN	27	43283	6 (1)	5 (1)	0.08	Stomatin-like protein 1 OS=Homo sapiens GN=STOML1 PE=1 SV=1
155	VN1R5_HUMAN	22	41265	1 (1)	1 (1)	0.08	Vomeronasal type-1 receptor 5 OS=Homo sapiens GN=VN1R5 PE=2 SV=2
38	PRS8_HUMAN	99	45768	2 (1)	2 (1)	0.07	26S protease regulatory subunit 8 OS=Homo sapiens GN=PSMC5 PE=1 SV=1
43	SERPH_HUMAN	90	46525	2 (1)	2 (1)	0.07	Serpin H1 OS=Homo sapiens GN=SERPINH1 PE=1 SV=2
45	H3BRG4_HUMAN	79	44778	4 (1)	4 (1)	0.07	Cytochrome b-c1 complex subunit 2, mitochondrial OS=Homo sapiens GN=UQCRC2 PE=1 SV=1
46	SF3B4_HUMAN	78	44414	4 (1)	4 (1)	0.07	Splicing factor 3B subunit 4 OS=Homo sapiens GN=SF3B4 PE=1 SV=1
56	Q5STU3_HUMAN	67	49478	5 (1)	5 (1)	0.07	Spliceosome RNA helicase DDX39B OS=Homo sapiens GN=DDX39B PE=1 SV=2
59	DNJA1_HUMAN	61	45581	1 (1)	1 (1)	0.07	DnaJ homolog subfamily A member 1 OS=Homo sapiens GN=DNAJA1 PE=1 SV=2
60	PSD11_HUMAN	60	47719	5 (1)	4 (1)	0.07	26S proteasome non-ATPase regulatory subunit 11 OS=Homo sapiens GN=PSMD11 PE=1 SV=3
65	ARP3_HUMAN	53	47797	3 (1)	3 (1)	0.07	Actin-related protein 3 OS=Homo sapiens GN=ACTR3 PE=1 SV=3
69	TXND5_HUMAN	51	48283	1 (1)	1 (1)	0.07	Thioredoxin domain-containing protein 5 OS=Homo sapiens GN=TXNDC5 PE=1 SV=2
74	PUR6_HUMAN	43	47790	2 (1)	2 (1)	0.07	Multifunctional protein ADE2 OS=Homo sapiens GN=PAICS PE=1 SV=3
77	ODO2_HUMAN	42	49067	2 (1)	2 (1)	0.07	Dihydrolipoyllysine-residue succinyltransferase component of 2-oxoglutarate dehydrogenase complex, mitochondrial OS=Homo sapiens GN=DLST PE=1 SV=4
83	R4GNH3_HUMAN	39	47608	3 (1)	3 (1)	0.07	26S protease regulatory subunit 6A OS=Homo sapiens GN=PSMC3 PE=1 SV=1
89	SAHH_HUMAN	36	48255	5 (1)	4 (1)	0.07	Adenosylhomocysteinase OS=Homo sapiens GN=AHCY PE=1 SV=4
91	E7ESC7_HUMAN	36	50045	3 (1)	3 (1)	0.07	Macrophage erythroblast attacher OS=Homo sapiens GN=MAEA PE=1 SV=1
98	ACOT9_HUMAN	35	50269	7 (1)	7 (1)	0.07	Acyl-coenzyme A thioesterase 9, mitochondrial OS=Homo sapiens GN=ACOT9 PE=1 SV=2
107	CCD51_HUMAN	31	46011	1 (1)	1 (1)	0.07	Coiled-coil domain-containing protein 51 OS=Homo sapiens GN=CCDC51 PE=1 SV=2
115	PLIN2_HUMAN	30	48274	3 (1)	2 (1)	0.07	Perilipin-2 OS=Homo sapiens GN=PLIN2 PE=1 SV=2
123	TEKT1_HUMAN	29	48595	9 (1)	5 (1)	0.07	Tektin-1 OS=Homo sapiens GN=TEKT1 PE=1 SV=1
134	PA2G4_HUMAN	26	44101	3 (1)	3 (1)	0.07	Proliferation-associated protein 2G4 OS=Homo sapiens GN=PA2G4 PE=1 SV=3
136	LA_HUMAN	26	46979	7 (1)	5 (1)	0.07	Lupus La protein OS=Homo sapiens GN=SSB PE=1 SV=2
40	AT1A1_HUMAN	94	114135	7 (2)	7 (2)	0.06	Sodium/potassium-transporting ATPase subunit alpha-1 OS=Homo sapiens GN=ATP1A1 PE=1 SV=1
55	ECHB_HUMAN	69	51547	2 (1)	2 (1)	0.06	Trifunctional enzyme subunit beta, mitochondrial OS=Homo sapiens GN=HADHB PE=1 SV=3
68	ANT3_HUMAN	51	53025	3 (1)	3 (1)	0.06	Antithrombin-III OS=Homo sapiens GN=SERPINC1 PE=1 SV=1
73	PCAT1_HUMAN	44	59741	2 (1)	2 (1)	0.06	Lysophosphatidylcholine acyltransferase 1 OS=Homo sapiens GN=LPCAT1 PE=1 SV=2
75	6PGD_HUMAN	43	53619	3 (1)	2 (1)	0.06	6-phosphogluconate dehydrogenase, decarboxylating OS=Homo sapiens GN=PGD PE=1 SV=3
76	SYDC_HUMAN	43	57499	2 (1)	2 (1)	0.06	Aspartate--tRNA ligase, cytoplasmic OS=Homo sapiens GN=DARS PE=1 SV=2
94	BI2L1_HUMAN	36	57189	6 (1)	5 (1)	0.06	Brain-specific angiogenesis inhibitor 1-associated protein 2-like protein 1 OS=Homo sapiens GN=BAIAP2L1 PE=1 SV=2
116	EIF3E_HUMAN	29	52587	4 (1)	4 (1)	0.06	Eukaryotic translation initiation factor 3 subunit E OS=Homo sapiens GN=EIF3E PE=1 SV=1
119	KRT85_HUMAN	29	57306	10 (1)	8 (1)	0.06	Keratin, type II cuticular Hb5 OS=Homo sapiens GN=KRT85 PE=1 SV=1
122	FUMH_HUMAN	29	54773	3 (1)	3 (1)	0.06	Fumarate hydratase, mitochondrial OS=Homo sapiens GN=FH PE=1 SV=3
131	K7EJ08_HUMAN	27	51860	4 (1)	2 (1)	0.06	SEC14-like protein 1 (Fragment) OS=Homo sapiens GN=SEC14L1 PE=1 SV=1
144	AL3A2_HUMAN	23	55269	2 (1)	2 (1)	0.06	Fatty aldehyde dehydrogenase OS=Homo sapiens GN=ALDH3A2 PE=1 SV=1
154	IF2GL_HUMAN	22	51766	5 (1)	5 (1)	0.06	Putative eukaryotic translation initiation factor 2 subunit 3-like protein OS=Homo sapiens GN=EIF2S3L PE=5 SV=2
159	SHE_HUMAN	21	54259	4 (1)	3 (1)	0.06	SH2 domain-containing adapter protein E OS=Homo sapiens GN=SHE PE=1 SV=1
70	TCPG_HUMAN	47	61066	8 (1)	5 (1)	0.05	T-complex protein 1 subunit gamma OS=Homo sapiens GN=CCT3 PE=1 SV=4
78	TCPH_HUMAN	42	59842	3 (1)	3 (1)	0.05	T-complex protein 1 subunit eta OS=Homo sapiens GN=CCT7 PE=1 SV=2
87	SYNC_HUMAN	38	63758	2 (1)	2 (1)	0.05	Asparagine--tRNA ligase, cytoplasmic OS=Homo sapiens GN=NARS PE=1 SV=1
100	S22A4_HUMAN	34	62514	3 (1)	2 (1)	0.05	Solute carrier family 22 member 4 OS=Homo sapiens GN=SLC22A4 PE=1 SV=3
103	MERL_HUMAN	32	69874	7 (1)	6 (1)	0.05	Merlin OS=Homo sapiens GN=NF2 PE=1 SV=1
114	TCPA_HUMAN	30	60819	3 (1)	3 (1)	0.05	T-complex protein 1 subunit alpha OS=Homo sapiens GN=TCP1 PE=1 SV=1
143	H0Y412_HUMAN	24	63499	5 (1)	5 (1)	0.05	Protein PRRC2B (Fragment) OS=Homo sapiens GN=PRRC2B PE=1 SV=1
167	KPRP_HUMAN	20	67172	1 (1)	1 (1)	0.05	Keratinocyte proline-rich protein OS=Homo sapiens GN=KPRP PE=1 SV=1
61	LIMA1_HUMAN	55	85630	6 (1)	6 (1)	0.04	LIM domain and actin-binding protein 1 OS=Homo sapiens GN=LIMA1 PE=1 SV=1
82	PTCD1_HUMAN	39	79433	4 (1)	4 (1)	0.04	Pentatricopeptide repeat-containing protein 1, mitochondrial OS=Homo sapiens GN=PTCD1 PE=1 SV=2
92	ECE1_HUMAN	36	87906	7 (1)	6 (1)	0.04	Endothelin-converting enzyme 1 OS=Homo sapiens GN=ECE1 PE=1 SV=2
95	MMP24_HUMAN	35	73641	4 (1)	2 (1)	0.04	Matrix metalloproteinase-24 OS=Homo sapiens GN=MMP24 PE=2 SV=1
106	HCFC2_HUMAN	32	87694	4 (1)	4 (1)	0.04	Host cell factor 2 OS=Homo sapiens GN=HCFC2 PE=1 SV=1
113	RHG10_HUMAN	30	89946	9 (1)	8 (1)	0.04	Rho GTPase-activating protein 10 OS=Homo sapiens GN=ARHGAP10 PE=1 SV=1
121	PTHD3_HUMAN	29	87842	3 (1)	3 (1)	0.04	Patched domain-containing protein 3 OS=Homo sapiens GN=PTCHD3 PE=1 SV=3
140	TAXB1_HUMAN	25	91903	8 (1)	6 (1)	0.04	Tax1-binding protein 1 OS=Homo sapiens GN=TAX1BP1 PE=1 SV=2
166	CRNS1_HUMAN	20	89910	1 (1)	1 (1)	0.04	Carnosine synthase 1 OS=Homo sapiens GN=CARNS1 PE=1 SV=3
174	RHG26_HUMAN	18	92918	4 (1)	4 (1)	0.04	Rho GTPase-activating protein 26 OS=Homo sapiens GN=ARHGAP26 PE=1 SV=1
176	PJA2_HUMAN	18	79192	1 (1)	1 (1)	0.04	E3 ubiquitin-protein ligase Praja-2 OS=Homo sapiens GN=PJA2 PE=1 SV=4
177	C144B_HUMAN	16	83698	6 (1)	5 (1)	0.04	Coiled-coil domain-containing protein 144B OS=Homo sapiens GN=CCDC144B PE=2 SV=1
84	G3V5V3_HUMAN	39	114348	11 (1)	8 (1)	0.03	Nuclear export mediator factor NEMF (Fragment) OS=Homo sapiens GN=NEMF PE=1 SV=7
85	MCM4_HUMAN	38	97068	11 (1)	9 (1)	0.03	DNA replication licensing factor MCM4 OS=Homo sapiens GN=MCM4 PE=1 SV=5
110	A0A087X072_HUMAN	31	96332	2 (1)	2 (1)	0.03	ATP-dependent DNA helicase Q4 OS=Homo sapiens GN=RECQL4 PE=1 SV=1
120	CENPC_HUMAN	29	107396	5 (1)	5 (1)	0.03	Centromere protein C OS=Homo sapiens GN=CENPC PE=1 SV=2
124	MAN1_HUMAN	28	100790	3 (1)	1 (1)	0.03	Inner nuclear membrane protein Man1 OS=Homo sapiens GN=LEMD3 PE=1 SV=2
129	MF2L2_HUMAN	27	128167	12 (1)	9 (1)	0.03	Probable guanine nucleotide exchange factor MCF2L2 OS=Homo sapiens GN=MCF2L2 PE=2 SV=3
138	A0A087X239_HUMAN	25	95124	3 (1)	3 (1)	0.03	Round spermatid basic protein 1-like protein OS=Homo sapiens GN=RSBN1L PE=1 SV=1
150	TTC16_HUMAN	22	99103	6 (1)	6 (1)	0.03	Tetratricopeptide repeat protein 16 OS=Homo sapiens GN=TTC16 PE=2 SV=2
157	DNLI3_HUMAN	21	114317	8 (1)	6 (1)	0.03	DNA ligase 3 OS=Homo sapiens GN=LIG3 PE=1 SV=2
161	KIT_HUMAN	20	111163	6 (1)	5 (1)	0.03	Mast/stem cell growth factor receptor Kit OS=Homo sapiens GN=KIT PE=1 SV=1
165	PA24F_HUMAN	20	95878	2 (1)	2 (1)	0.03	Cytosolic phospholipase A2 zeta OS=Homo sapiens GN=PLA2G4F PE=2 SV=3
168	VWCE_HUMAN	19	105378	2 (1)	2 (1)	0.03	von Willebrand factor C and EGF domain-containing protein OS=Homo sapiens GN=VWCE PE=2 SV=2
172	AT2A2_HUMAN	18	116336	6 (1)	6 (1)	0.03	Sarcoplasmic/endoplasmic reticulum calcium ATPase 2 OS=Homo sapiens GN=ATP2A2 PE=1 SV=1
173	C1TM_HUMAN	18	106636	5 (1)	4 (1)	0.03	Monofunctional C1-tetrahydrofolate synthase, mitochondrial OS=Homo sapiens GN=MTHFD1L PE=1 SV=1
178	TTC7A_HUMAN	14	96978	3 (1)	3 (1)	0.03	Tetratricopeptide repeat protein 7A OS=Homo sapiens GN=TTC7A PE=1 SV=3
14.2	A0A075B730_HUMAN	229	555243	12 (4)	12 (4)	0.02	Epiplakin OS=Homo sapiens GN=EPPK1 PE=1 SV=2
33	HORN_HUMAN	121	283140	7 (2)	7 (2)	0.02	Hornerin OS=Homo sapiens GN=HRNR PE=1 SV=2
53	A0A0G2JPR0_HUMAN	71	194351	4 (1)	4 (1)	0.02	Complement C4-A OS=Homo sapiens GN=C4A PE=1 SV=1
71	RRBP1_HUMAN	46	152780	24 (1)	21 (1)	0.02	Ribosome-binding protein 1 OS=Homo sapiens GN=RRBP1 PE=1 SV=4
104	CING_HUMAN	32	136532	22 (1)	16 (1)	0.02	Cingulin OS=Homo sapiens GN=CGN PE=1 SV=2
137	PLCG1_HUMAN	25	149749	6 (1)	4 (1)	0.02	1-phosphatidylinositol 4,5-bisphosphate phosphodiesterase gamma-1 OS=Homo sapiens GN=PLCG1 PE=1 SV=1
146	SYVC_HUMAN	23	141642	4 (1)	4 (1)	0.02	Valine--tRNA ligase OS=Homo sapiens GN=VARS PE=1 SV=4
148	NRX2A_HUMAN	23	186975	9 (1)	8 (1)	0.02	Neurexin-2 OS=Homo sapiens GN=NRXN2 PE=2 SV=1
149	A0A0A0MT08_HUMAN	23	148605	5 (1)	4 (1)	0.02	Protein MROH7-TTC4 OS=Homo sapiens GN=MROH7-TTC4 PE=4 SV=1
156	IF172_HUMAN	21	199219	9 (1)	9 (1)	0.02	Intraflagellar transport protein 172 homolog OS=Homo sapiens GN=IFT172 PE=1 SV=2
160	AT8B2_HUMAN	20	138606	2 (1)	2 (1)	0.02	Phospholipid-transporting ATPase ID OS=Homo sapiens GN=ATP8B2 PE=1 SV=2
175	DIP2B_HUMAN	18	173606	6 (1)	6 (1)	0.02	Disco-interacting protein 2 homolog B OS=Homo sapiens GN=DIP2B PE=1 SV=3
62	TRHY_HUMAN	54	254233	14 (1)	13 (1)	0.01	Trichohyalin OS=Homo sapiens GN=TCHH PE=1 SV=2
101	UTP20_HUMAN	34	320805	5 (1)	4 (1)	0.01	Small subunit processome component 20 homolog OS=Homo sapiens GN=UTP20 PE=1 SV=3
102	PTPRB_HUMAN	32	225587	6 (1)	5 (1)	0.01	Receptor-type tyrosine-protein phosphatase beta OS=Homo sapiens GN=PTPRB PE=1 SV=3
111	E7ESW6_HUMAN	30	340017	14 (1)	14 (1)	0.01	WD repeat-containing protein 87 OS=Homo sapiens GN=WDR87 PE=1 SV=2
112	SHRM3_HUMAN	30	218321	16 (1)	12 (1)	0.01	Protein Shroom3 OS=Homo sapiens GN=SHROOM3 PE=1 SV=2
126	STAB2_HUMAN	28	288323	8 (2)	4 (1)	0.01	Stabilin-2 OS=Homo sapiens GN=STAB2 PE=1 SV=3
127	PCLO_HUMAN	27	554704	18 (1)	14 (1)	0.01	Protein piccolo OS=Homo sapiens GN=PCLO PE=1 SV=4
128	A0A087X0P0_HUMAN	27	313338	24 (1)	22 (1)	0.01	Kinesin-like protein OS=Homo sapiens GN=CENPE PE=1 SV=1
151	CSMD3_HUMAN	22	414007	4 (1)	4 (1)	0.01	CUB and sushi domain-containing protein 3 OS=Homo sapiens GN=CSMD3 PE=2 SV=3
153	TTC3_HUMAN	22	232860	8 (1)	8 (1)	0.01	E3 ubiquitin-protein ligase TTC3 OS=Homo sapiens GN=TTC3 PE=1 SV=2
79	A0A0C4DG40_HUMAN	41	1011226	33 (1)	32 (1)		Nesprin-1 OS=Homo sapiens GN=SYNE1 PE=1 SV=1

## Sheet: Total protein
Header	--------------------------------------------------------
Search title
Timestamp	2016-09-02T03:41:01Z
User
Email
Report URI	http://fitgene-cell-pc/mascot/cgi/master_results.pl?file=../data/20160902/F016121.dat
Peak list data path	JS_1.mgf
Peak list format	Mascot generic
Search type	MIS
Mascot version	2.3.02
Database	Human_UniProt
Fasta file	Human_UniProt_2016.6.07.fasta
Total sequences	70237
Total residues	23751215
Sequences after taxonomy filter	70237
Number of queries	9706
Decoy	--------------------------------------------------------
Number of matches above identity threshold in search of real database	1333
Number of matches above identity threshold in search of decoy database	68
Number of matches above homology threshold in search of real database	1485
Number of matches above homology threshold in search of decoy database	104
Fixed modifications	--------------------------------------------------------
Identifier	Name	Delta	Neutral loss
1	Carbamidomethyl (C)	57.0215
Variable modifications	--------------------------------------------------------
Identifier	Name	Delta	Neutral loss(es)
1	Oxidation (M)	15.9949	0	63.9983
Search Parameters	--------------------------------------------------------
Taxonomy filter	All entries
Enzyme	Trypsin
Maximum Missed Cleavages	2
Fixed modifications	Carbamidomethyl (C)
Quantitation method	None
Variable modifications	Oxidation (M)
Peptide Mass Tolerance	20
Peptide Mass Tolerance Units	ppm
Fragment Mass Tolerance	0.6
Fragment Mass Tolerance Units	Da
Mass values	Monoisotopic
Instrument type	ESI-FTICR
Isotope error mode	0
Decoy database also searched	1
Format parameters	--------------------------------------------------------
Significance threshold	0.05
Max. number of hits	0
Use MudPIT protein scoring	1
Ions score cut-off	0
Include same-set proteins
Include sub-set proteins	0
Include unassigned	1
Require bold red	0
Use homology threshold	0
Group protein families	0
Re-score using Percolator	0
Protein hits	--------------------------------------------------------
检索出的蛋白编号	数据库中蛋白登录号	蛋白描述	蛋白得分	蛋白质量	匹配上蛋白的二级谱数	得分高于阈值的二级谱数	匹配上蛋白的肽段数	得分高于阈值的肽段数	肽段覆盖率	蛋白等电点	二级谱的提交编号	肽段在二级谱中的排名	肽段是否是独有肽段	肽段表观质荷比	肽段表观质量	肽段表观电荷数	肽段理论质量	肽段质量偏差	遗漏酶切位点	肽段得分	肽段置信度阈值（同源）	肽段置信度阈值（特性）	肽段得分期望值	在此肽段之前的氨基酸	肽段序列	在此肽段制后的氨基酸	可变修饰类型	可变修饰位点	同个二级谱检索出的肽段数量	二级谱扫描编号
prot_hit_num	prot_acc	prot_desc	prot_score	prot_mass	prot_matches	prot_matches_sig	prot_sequences	prot_sequences_sig	prot_cover	prot_pi	pep_query	pep_rank	pep_isunique	pep_exp_mz	pep_exp_mr	pep_exp_z	pep_calc_mr	pep_delta	pep_miss	pep_score	pep_homol	pep_ident	pep_expect	pep_res_before	pep_seq	pep_res_after	pep_var_mod	pep_var_mod_pos	pep_num_match	pep_scan_title
prot_hit_num	prot_acc	prot_desc	prot_score	prot_mass	prot_matches	prot_matches_sig	prot_sequences	prot_sequences_sig	prot_cover	prot_pi	pep_query	pep_rank	pep_isunique	pep_exp_mz	pep_exp_mr	pep_exp_z	pep_calc_mr	pep_delta	pep_miss	pep_score	pep_homol	pep_ident	pep_expect	pep_res_before	pep_seq	pep_res_after	pep_var_mod	pep_var_mod_pos	pep_num_match	pep_scan_title
1	MYH9_HUMAN	Myosin-9 OS=Homo sapiens GN=MYH9 PE=1 SV=4	13459	227646	445	342	203	174	73.5	5.5	28	1	0	352.711	703.407	2	703.405	0.0024	0	30.22	26	29	0.039	K	LMATLR	N			5	File5332 Spectrum3745 scans: 6011
1	MYH9_HUMAN	Myosin-9 OS=Homo sapiens GN=MYH9 PE=1 SV=4	13459	227646	445	342	203	174	73.5	5.5	68	1	0	359.686	717.357	2	717.356	0.0012	0	34.08		30	0.022	R	QGFPNR	V			5	File5332 Spectrum1943 scans: 4113
1	MYH9_HUMAN	Myosin-9 OS=Homo sapiens GN=MYH9 PE=1 SV=4	13459	227646	445	342	203	174	73.5	5.5	69	1	0	359.686	717.357	2	717.356	0.0012	0	25.11	26	30	0.17	R	QGFPNR	V			4	File5332 Spectrum2242 scans: 4427
1	MYH9_HUMAN	Myosin-9 OS=Homo sapiens GN=MYH9 PE=1 SV=4	13459	227646	445	342	203	174	73.5	5.5	70	1	0	359.686	717.357	2	717.356	0.0014	0	37.64		30	0.0095	R	QGFPNR	V			5	File5332 Spectrum2046 scans: 4221
1	MYH9_HUMAN	Myosin-9 OS=Homo sapiens GN=MYH9 PE=1 SV=4	13459	227646	445	342	203	174	73.5	5.5	71	1	0	359.686	717.358	2	717.356	0.0024	0	33	29	30	0.028	R	QGFPNR	V			5	File5332 Spectrum2143 scans: 4323
1	MYH9_HUMAN	Myosin-9 OS=Homo sapiens GN=MYH9 PE=1 SV=4	13459	227646	445	342	203	174	73.5	5.5	72	1	0	359.687	717.359	2	717.356	0.0027	0	34.9		30	0.018	R	QGFPNR	V			5	File5332 Spectrum1853 scans: 4018
1	MYH9_HUMAN	Myosin-9 OS=Homo sapiens GN=MYH9 PE=1 SV=4	13459	227646	445	342	203	174	73.5	5.5	75	7	0	359.7	717.385	2	717.384	0.001	0	3.75	20	30	24	K	LQAQMK	D			3	File5332 Spectrum1297 scans: 3434
1	MYH9_HUMAN	Myosin-9 OS=Homo sapiens GN=MYH9 PE=1 SV=4	13459	227646	445	342	203	174	73.5	5.5	79	1	0	360.708	719.401	2	719.4	0.0012	0	26		29	0.1	K	LMATLR	N	Oxidation (M)	0.010000.0	5	File5332 Spectrum2579 scans: 4782
1	MYH9_HUMAN	Myosin-9 OS=Homo sapiens GN=MYH9 PE=1 SV=4	13459	227646	445	342	203	174	73.5	5.5	80	4	0	360.708	719.401	2	719.4	0.0013	0	3.92	21	29	17	K	LMATLR	N	Oxidation (M)	0.010000.0	4	File5332 Spectrum2680 scans: 4889
1	MYH9_HUMAN	Myosin-9 OS=Homo sapiens GN=MYH9 PE=1 SV=4	13459	227646	445	342	203	174	73.5	5.5	82	1	1	361.187	720.358	2	720.359	-0.0004	0	29.36		29	0.048	R	SMAVAAR	K	Oxidation (M)	0.0100000.0	5	File5332 Spectrum235 scans: 2293
1	MYH9_HUMAN	Myosin-9 OS=Homo sapiens GN=MYH9 PE=1 SV=4	13459	227646	445	342	203	174	73.5	5.5	128	1	0	367.698	733.381	2	733.379	0.0014	0	7.02	18	29	8.7	K	LQAQMK	D	Oxidation (M)	0.000010.0	5	File5332 Spectrum87 scans: 2131
1	MYH9_HUMAN	Myosin-9 OS=Homo sapiens GN=MYH9 PE=1 SV=4	13459	227646	445	342	203	174	73.5	5.5	167	1	1	373.701	745.387	2	745.386	0.0013	0	29.28		31	0.077	K	EEELVK	V			4	File5332 Spectrum2084 scans: 4261
1	MYH9_HUMAN	Myosin-9 OS=Homo sapiens GN=MYH9 PE=1 SV=4	13459	227646	445	342	203	174	73.5	5.5	178	1	1	374.678	747.34	2	747.34	0.0005	0	22.11		27	0.17	R	ELDDTR	A			4	File5332 Spectrum992 scans: 3108
1	MYH9_HUMAN	Myosin-9 OS=Homo sapiens GN=MYH9 PE=1 SV=4	13459	227646	445	342	203	174	73.5	5.5	186	1	1	376.172	750.33	2	750.33	0.0006	0	26.44		26	0.046	K	FNEGER	V			4	File5332 Spectrum748 scans: 2850
1	MYH9_HUMAN	Myosin-9 OS=Homo sapiens GN=MYH9 PE=1 SV=4	13459	227646	445	342	203	174	73.5	5.5	187	1	1	376.173	750.331	2	750.33	0.0012	0	34.24		25	0.0067	K	FNEGER	V			5	File5332 Spectrum1065 scans: 3188
1	MYH9_HUMAN	Myosin-9 OS=Homo sapiens GN=MYH9 PE=1 SV=4	13459	227646	445	342	203	174	73.5	5.5	252	1	1	382.697	763.379	2	763.379	0.0007	0	27.66	28	29	0.074	K	LEMDLK	D	Oxidation (M)	0.001000.0	5	File5332 Spectrum2002 scans: 4175
1	MYH9_HUMAN	Myosin-9 OS=Homo sapiens GN=MYH9 PE=1 SV=4	13459	227646	445	342	203	174	73.5	5.5	278	1	0	387.23	772.446	2	772.444	0.0018	1	33.32		31	0.032	K	KLLEDR	I			5	File5332 Spectrum1425 scans: 3569
1	MYH9_HUMAN	Myosin-9 OS=Homo sapiens GN=MYH9 PE=1 SV=4	13459	227646	445	342	203	174	73.5	5.5	279	1	0	387.231	772.446	2	772.444	0.0021	1	10.49	19	31	6.1	K	KLLEDR	I			5	File5332 Spectrum1524 scans: 3673
1	MYH9_HUMAN	Myosin-9 OS=Homo sapiens GN=MYH9 PE=1 SV=4	13459	227646	445	342	203	174	73.5	5.5	390	1	1	400.714	799.414	2	799.412	0.002	0	11.22	19	26	1.5	K	YLYVDK	N			4	File5332 Spectrum3761 scans: 6028
1	MYH9_HUMAN	Myosin-9 OS=Homo sapiens GN=MYH9 PE=1 SV=4	13459	227646	445	342	203	174	73.5	5.5	394	1	1	401.215	800.415	2	800.414	0.001	0	29.62		28	0.036	K	QLAAENR	L			5	File5332 Spectrum817 scans: 2923
1	MYH9_HUMAN	Myosin-9 OS=Homo sapiens GN=MYH9 PE=1 SV=4	13459	227646	445	342	203	174	73.5	5.5	434	4	0	404.733	807.451	2	807.449	0.0015	0	5.32	24	27	8.9	R	TVGQLYK	E			4	File5332 Spectrum3112 scans: 5343
1	MYH9_HUMAN	Myosin-9 OS=Homo sapiens GN=MYH9 PE=1 SV=4	13459	227646	445	342	203	174	73.5	5.5	435	1	0	404.733	807.451	2	807.449	0.0024	0	11.84	23	26	1.6	R	TVGQLYK	E			3	File5332 Spectrum3021 scans: 5247
1	MYH9_HUMAN	Myosin-9 OS=Homo sapiens GN=MYH9 PE=1 SV=4	13459	227646	445	342	203	174	73.5	5.5	490	1	1	410.209	818.404	2	818.402	0.0017	0	36.35	28	30	0.012	K	TLEEEAK	T			6	File5332 Spectrum1285 scans: 3422
1	MYH9_HUMAN	Myosin-9 OS=Homo sapiens GN=MYH9 PE=1 SV=4	13459	227646	445	342	203	174	73.5	5.5	551	1	1	415.736	829.457	2	829.455	0.0024	0	23.86		31	0.31	K	GALALEEK	R			4	File5332 Spectrum3619 scans: 5879
1	MYH9_HUMAN	Myosin-9 OS=Homo sapiens GN=MYH9 PE=1 SV=4	13459	227646	445	342	203	174	73.5	5.5	552	1	1	415.736	829.457	2	829.455	0.0027	0	34.05		30	0.024	K	GALALEEK	R			6	File5332 Spectrum3526 scans: 5780
1	MYH9_HUMAN	Myosin-9 OS=Homo sapiens GN=MYH9 PE=1 SV=4	13459	227646	445	342	203	174	73.5	5.5	591	1	0	420.209	838.403	2	838.401	0.002	0	24.56		26	0.087	R	NCAAYLK	L			5	File5332 Spectrum2599 scans: 4803
1	MYH9_HUMAN	Myosin-9 OS=Homo sapiens GN=MYH9 PE=1 SV=4	13459	227646	445	342	203	174	73.5	5.5	592	4	0	420.21	838.406	2	838.401	0.0054	0	0.89	17	26	20	R	NCAAYLK	L			3	File5332 Spectrum2699 scans: 4909
1	MYH9_HUMAN	Myosin-9 OS=Homo sapiens GN=MYH9 PE=1 SV=4	13459	227646	445	342	203	174	73.5	5.5	599	1	1	421.225	840.435	2	840.434	0.0012	0	26.94	23	26	0.046	K	SVHELEK	S			5	File5332 Spectrum744 scans: 2846
1	MYH9_HUMAN	Myosin-9 OS=Homo sapiens GN=MYH9 PE=1 SV=4	13459	227646	445	342	203	174	73.5	5.5	620	1	1	423.227	844.439	2	844.44	-0.0008	1	31.23	27	30	0.044	K	NRDEAIK	Q			5	File5332 Spectrum149 scans: 2200
1	MYH9_HUMAN	Myosin-9 OS=Homo sapiens GN=MYH9 PE=1 SV=4	13459	227646	445	342	203	174	73.5	5.5	627	1	1	423.702	845.39	2	845.388	0.002	0	44.89		26	0.0008	K	DQGELER	Q			5	File5332 Spectrum1387 scans: 3529
1	MYH9_HUMAN	Myosin-9 OS=Homo sapiens GN=MYH9 PE=1 SV=4	13459	227646	445	342	203	174	73.5	5.5	630	6	0	423.747	845.48	2	845.479	0.0004	1	5.76	21	29	13	R	KLQAQMK	D			4	File5332 Spectrum766 scans: 2869
1	MYH9_HUMAN	Myosin-9 OS=Homo sapiens GN=MYH9 PE=1 SV=4	13459	227646	445	342	203	174	73.5	5.5	694	1	1	430.231	858.447	2	858.445	0.0025	0	31.87		30	0.033	R	GELANEVK	V			6	File5332 Spectrum2320 scans: 4509
1	MYH9_HUMAN	Myosin-9 OS=Homo sapiens GN=MYH9 PE=1 SV=4	13459	227646	445	342	203	174	73.5	5.5	832	1	0	443.773	885.532	2	885.528	0.0033	1	26.97		29	0.098	R	QKLQLEK	V			5	File5332 Spectrum1886 scans: 4053
1	MYH9_HUMAN	Myosin-9 OS=Homo sapiens GN=MYH9 PE=1 SV=4	13459	227646	445	342	203	174	73.5	5.5	844	1	1	445.224	888.432	2	888.43	0.0023	0	41.69		28	0.0026	K	QTLENER	G			6	File5332 Spectrum1149 scans: 3277
1	MYH9_HUMAN	Myosin-9 OS=Homo sapiens GN=MYH9 PE=1 SV=4	13459	227646	445	342	203	174	73.5	5.5	855	1	1	446.748	891.48	2	891.473	0.0069	1	34.34		29	0.018	K	KLEMDLK	D	Oxidation (M)	0.0001000.0	5	File5332 Spectrum1487 scans: 3634
1	MYH9_HUMAN	Myosin-9 OS=Homo sapiens GN=MYH9 PE=1 SV=4	13459	227646	445	342	203	174	73.5	5.5	907	1	1	451.254	900.494	2	900.492	0.002	0	30.84	30	30	0.052	R	EEILAQAK	E			6	File5332 Spectrum3117 scans: 5348
1	MYH9_HUMAN	Myosin-9 OS=Homo sapiens GN=MYH9 PE=1 SV=4	13459	227646	445	342	203	174	73.5	5.5	918	1	1	452.225	902.435	2	902.434	0.0002	0	42.92		28	0.0017	R	VEEEAAQK	N			6	File5332 Spectrum239 scans: 2297
1	MYH9_HUMAN	Myosin-9 OS=Homo sapiens GN=MYH9 PE=1 SV=4	13459	227646	445	342	203	174	73.5	5.5	925	4	1	452.262	902.51	2	902.507	0.0028	0	12.04	27	30	3.3	K	ASITALEAK	I			5	File5332 Spectrum3865 scans: 6137
1	MYH9_HUMAN	Myosin-9 OS=Homo sapiens GN=MYH9 PE=1 SV=4	13459	227646	445	342	203	174	73.5	5.5	926	1	1	452.262	902.51	2	902.507	0.0028	0	39.32		30	0.0061	K	ASITALEAK	I			6	File5332 Spectrum4019 scans: 6301
1	MYH9_HUMAN	Myosin-9 OS=Homo sapiens GN=MYH9 PE=1 SV=4	13459	227646	445	342	203	174	73.5	5.5	951	1	0	454.713	907.411	2	907.411	0.0003	0	20.4	20	27	0.24	K	ADEWLMK	N	Oxidation (M)	0.0000010.0	5	File5332 Spectrum4290 scans: 6597
1	MYH9_HUMAN	Myosin-9 OS=Homo sapiens GN=MYH9 PE=1 SV=4	13459	227646	445	342	203	174	73.5	5.5	952	1	0	454.713	907.412	2	907.411	0.0009	0	18.38	24	27	0.39	K	ADEWLMK	N	Oxidation (M)	0.0000010.0	3	File5332 Spectrum4359 scans: 6676
1	MYH9_HUMAN	Myosin-9 OS=Homo sapiens GN=MYH9 PE=1 SV=4	13459	227646	445	342	203	174	73.5	5.5	953	1	1	454.749	907.483	2	907.48	0.0028	0	27.41	25	28	0.07	K	FVSELWK	D			6	File5332 Spectrum6596 scans: 9032
1	MYH9_HUMAN	Myosin-9 OS=Homo sapiens GN=MYH9 PE=1 SV=4	13459	227646	445	342	203	174	73.5	5.5	1008	1	1	459.239	916.464	2	916.461	0.0028	0	36.95	27	30	0.012	K	DLEGLSQR	H			6	File5332 Spectrum3900 scans: 6174
1	MYH9_HUMAN	Myosin-9 OS=Homo sapiens GN=MYH9 PE=1 SV=4	13459	227646	445	342	203	174	73.5	5.5	1013	1	0	460.205	918.396	2	918.393	0.0035	0	37.75		23	0.0018	R	VEEEEER	C			6	File5332 Spectrum480 scans: 2562
1	MYH9_HUMAN	Myosin-9 OS=Homo sapiens GN=MYH9 PE=1 SV=4	13459	227646	445	342	203	174	73.5	5.5	1035	1	1	462.752	923.489	2	923.486	0.0028	0	21.52	17	28	0.27	R	VVFQEFR	Q			5	File5332 Spectrum5851 scans: 8250
1	MYH9_HUMAN	Myosin-9 OS=Homo sapiens GN=MYH9 PE=1 SV=4	13459	227646	445	342	203	174	73.5	5.5	1036	1	1	462.753	923.492	2	923.486	0.0053	0	36.62	19	28	0.0072	R	VVFQEFR	Q			5	File5332 Spectrum5753 scans: 8147
1	MYH9_HUMAN	Myosin-9 OS=Homo sapiens GN=MYH9 PE=1 SV=4	13459	227646	445	342	203	174	73.5	5.5	1071	1	1	465.754	929.493	2	929.493	-0.0002	1	35.53		30	0.016	K	QRQELEK	T			6	File5332 Spectrum223 scans: 2280
1	MYH9_HUMAN	Myosin-9 OS=Homo sapiens GN=MYH9 PE=1 SV=4	13459	227646	445	342	203	174	73.5	5.5	1080	1	1	466.265	930.515	2	930.513	0.0015	1	33.19		30	0.029	R	VRTELADK	V			4	File5332 Spectrum1098 scans: 3223
1	MYH9_HUMAN	Myosin-9 OS=Homo sapiens GN=MYH9 PE=1 SV=4	13459	227646	445	342	203	174	73.5	5.5	1156	1	1	472.268	942.522	2	942.518	0.0043	0	22.79	20	29	0.25	K	LVWVPSDK	S			4	File5332 Spectrum5674 scans: 8064
1	MYH9_HUMAN	Myosin-9 OS=Homo sapiens GN=MYH9 PE=1 SV=4	13459	227646	445	342	203	174	73.5	5.5	1186	1	1	474.256	946.498	2	946.497	0.0012	1	53.06		30	0.00029	K	KTLEEEAK	T			6	File5332 Spectrum949 scans: 3061
1	MYH9_HUMAN	Myosin-9 OS=Homo sapiens GN=MYH9 PE=1 SV=4	13459	227646	445	342	203	174	73.5	5.5	1190	1	1	475.225	948.436	2	948.433	0.0021	0	42.11		27	0.0018	R	QSACNLEK	K			6	File5332 Spectrum1067 scans: 3190
1	MYH9_HUMAN	Myosin-9 OS=Homo sapiens GN=MYH9 PE=1 SV=4	13459	227646	445	342	203	174	73.5	5.5	1246	1	1	480.262	958.51	2	958.508	0.0012	1	17.6	28	30	1.1	K	VNKDDIQK	M			6	File5332 Spectrum521 scans: 2606
1	MYH9_HUMAN	Myosin-9 OS=Homo sapiens GN=MYH9 PE=1 SV=4	13459	227646	445	342	203	174	73.5	5.5	1261	2	0	481.246	960.478	2	960.478	0.0003	0	11.11	24	29	3.6	R	NTNPNFVR	C			5	File5332 Spectrum2991 scans: 5215
1	MYH9_HUMAN	Myosin-9 OS=Homo sapiens GN=MYH9 PE=1 SV=4	13459	227646	445	342	203	174	73.5	5.5	1262	1	0	481.247	960.48	2	960.478	0.0025	0	16	26	30	1.3	R	NTNPNFVR	C			4	File5332 Spectrum2879 scans: 5098
1	MYH9_HUMAN	Myosin-9 OS=Homo sapiens GN=MYH9 PE=1 SV=4	13459	227646	445	342	203	174	73.5	5.5	1264	1	0	481.248	960.48	2	960.478	0.0027	0	31.98	27	30	0.033	R	NTNPNFVR	C			6	File5332 Spectrum2781 scans: 4995
1	MYH9_HUMAN	Myosin-9 OS=Homo sapiens GN=MYH9 PE=1 SV=4	13459	227646	445	342	203	174	73.5	5.5	1279	1	0	482.251	962.487	2	962.486	0.0014	0	37.48	24	29	0.0087	R	QQQLTAMK	V	Oxidation (M)	0.00000010.0	7	File5332 Spectrum1014 scans: 3133
1	MYH9_HUMAN	Myosin-9 OS=Homo sapiens GN=MYH9 PE=1 SV=4	13459	227646	445	342	203	174	73.5	5.5	1337	1	1	486.773	971.531	2	971.529	0.0019	0	14.49	26	30	1.8	R	EQEVNILK	K			4	File5332 Spectrum4311 scans: 6621
1	MYH9_HUMAN	Myosin-9 OS=Homo sapiens GN=MYH9 PE=1 SV=4	13459	227646	445	342	203	174	73.5	5.5	1359	1	1	487.75	973.486	2	973.483	0.0029	1	41.82		29	0.0031	K	KDQGELER	Q			5	File5332 Spectrum575 scans: 2664
1	MYH9_HUMAN	Myosin-9 OS=Homo sapiens GN=MYH9 PE=1 SV=4	13459	227646	445	342	203	174	73.5	5.5	1363	1	0	488.234	974.454	2	974.451	0.0032	0	19.11	24	27	0.34	R	NWQWWR	L			4	File5332 Spectrum8218 scans: 10742
1	MYH9_HUMAN	Myosin-9 OS=Homo sapiens GN=MYH9 PE=1 SV=4	13459	227646	445	342	203	174	73.5	5.5	1364	1	0	488.235	974.456	2	974.451	0.0044	0	23.06	25	27	0.14	R	NWQWWR	L			4	File5332 Spectrum8119 scans: 10639
1	MYH9_HUMAN	Myosin-9 OS=Homo sapiens GN=MYH9 PE=1 SV=4	13459	227646	445	342	203	174	73.5	5.5	1365	1	0	488.235	974.456	2	974.451	0.005	0	21.39	26	27	0.2	R	NWQWWR	L			5	File5332 Spectrum8051 scans: 10567
1	MYH9_HUMAN	Myosin-9 OS=Homo sapiens GN=MYH9 PE=1 SV=4	13459	227646	445	342	203	174	73.5	5.5	1387	1	1	489.76	977.505	2	977.504	0.0014	0	24.96		30	0.16	K	QACVLMIK	A	Oxidation (M)	0.00000100.0	6	File5332 Spectrum4533 scans: 6865
1	MYH9_HUMAN	Myosin-9 OS=Homo sapiens GN=MYH9 PE=1 SV=4	13459	227646	445	342	203	174	73.5	5.5	1388	1	1	489.763	977.511	2	977.504	0.0068	0	25.09		30	0.18	K	QACVLMIK	A	Oxidation (M)	0.00000100.0	6	File5332 Spectrum4633 scans: 6971
1	MYH9_HUMAN	Myosin-9 OS=Homo sapiens GN=MYH9 PE=1 SV=4	13459	227646	445	342	203	174	73.5	5.5	1437	1	1	493.786	985.558	2	985.556	0.0022	1	54.75		30	0.00018	K	GALALEEKR	R			6	File5332 Spectrum2661 scans: 4869
1	MYH9_HUMAN	Myosin-9 OS=Homo sapiens GN=MYH9 PE=1 SV=4	13459	227646	445	342	203	174	73.5	5.5	1451	1	1	494.771	987.527	2	987.524	0.003	1	51.94		31	0.00042	K	LKQVEDEK	N			5	File5332 Spectrum562 scans: 2649
1	MYH9_HUMAN	Myosin-9 OS=Homo sapiens GN=MYH9 PE=1 SV=4	13459	227646	445	342	203	174	73.5	5.5	1509	1	1	500.287	998.559	2	998.555	0.0044	0	32.25	26	28	0.023	R	GDLPFVVPR	R			6	File5332 Spectrum7145 scans: 9611
1	MYH9_HUMAN	Myosin-9 OS=Homo sapiens GN=MYH9 PE=1 SV=4	13459	227646	445	342	203	174	73.5	5.5	1552	1	1	502.786	1003.56	2	1003.55	0.0021	1	37.81		29	0.0081	R	TELADKVTK	L			7	File5332 Spectrum1745 scans: 3905
1	MYH9_HUMAN	Myosin-9 OS=Homo sapiens GN=MYH9 PE=1 SV=4	13459	227646	445	342	203	174	73.5	5.5	1579	1	0	505.76	1009.5	2	1009.5	0.0034	0	17.5	23	28	0.63	R	CIIPNHEK	K			6	File5332 Spectrum2231 scans: 4415
1	MYH9_HUMAN	Myosin-9 OS=Homo sapiens GN=MYH9 PE=1 SV=4	13459	227646	445	342	203	174	73.5	5.5	1602	1	1	507.247	1012.48	2	1012.48	0.0025	0	37.45	24	26	0.0039	R	CQHLQAEK	K			6	File5332 Spectrum338 scans: 2403
1	MYH9_HUMAN	Myosin-9 OS=Homo sapiens GN=MYH9 PE=1 SV=4	13459	227646	445	342	203	174	73.5	5.5	1628	1	0	509.263	1016.51	2	1016.51	0.0048	0	45.63	26	29	0.0014	R	CNGVLEGIR	I			7	File5332 Spectrum4817 scans: 7164
1	MYH9_HUMAN	Myosin-9 OS=Homo sapiens GN=MYH9 PE=1 SV=4	13459	227646	445	342	203	174	73.5	5.5	1655	1	1	510.793	1019.57	2	1019.57	0.002	2	20.98	28	28	0.3	R	KKLEMDLK	D	Oxidation (M)	0.00001000.0	5	File5332 Spectrum777 scans: 2881
1	MYH9_HUMAN	Myosin-9 OS=Homo sapiens GN=MYH9 PE=1 SV=4	13459	227646	445	342	203	174	73.5	5.5	1656	1	1	510.795	1019.57	2	1019.57	0.0061	2	49.12		28	0.00039	R	KKLEMDLK	D	Oxidation (M)	0.00001000.0	7	File5332 Spectrum687 scans: 2786
1	MYH9_HUMAN	Myosin-9 OS=Homo sapiens GN=MYH9 PE=1 SV=4	13459	227646	445	342	203	174	73.5	5.5	1691	1	1	514.208	1026.4	2	1026.4	0.0017	0	29.93		17	0.0027	R	QEEEMMAK	E	2 Oxidation (M)	0.00001100.0	6	File5332 Spectrum27 scans: 2065
1	MYH9_HUMAN	Myosin-9 OS=Homo sapiens GN=MYH9 PE=1 SV=4	13459	227646	445	342	203	174	73.5	5.5	1752	1	1	517.764	1033.51	2	1033.51	0.0024	0	24.89	24	29	0.16	K	LQEMEGTVK	S			6	File5332 Spectrum2863 scans: 5081
1	MYH9_HUMAN	Myosin-9 OS=Homo sapiens GN=MYH9 PE=1 SV=4	13459	227646	445	342	203	174	73.5	5.5	1765	1	1	518.789	1035.56	2	1035.56	0.0033	1	40.13	19	28	0.0037	K	VAAYDKLEK	T			7	File5332 Spectrum2539 scans: 4740
1	MYH9_HUMAN	Myosin-9 OS=Homo sapiens GN=MYH9 PE=1 SV=4	13459	227646	445	342	203	174	73.5	5.5	1766	1	1	518.789	1035.56	2	1035.56	0.0035	1	29.06		28	0.048	K	VAAYDKLEK	T			6	File5332 Spectrum1907 scans: 4075
1	MYH9_HUMAN	Myosin-9 OS=Homo sapiens GN=MYH9 PE=1 SV=4	13459	227646	445	342	203	174	73.5	5.5	1789	1	1	520.336	1038.66	2	1038.65	0.0032	0	32.23		20	0.0035	K	VKPLLQVSR	Q			7	File5332 Spectrum3762 scans: 6029
1	MYH9_HUMAN	Myosin-9 OS=Homo sapiens GN=MYH9 PE=1 SV=4	13459	227646	445	342	203	174	73.5	5.5	1830	1	1	523.291	1044.57	2	1044.56	0.0036	0	44.85		30	0.0017	R	LEVNLQAMK	A			8	File5332 Spectrum5856 scans: 8255
1	MYH9_HUMAN	Myosin-9 OS=Homo sapiens GN=MYH9 PE=1 SV=4	13459	227646	445	342	203	174	73.5	5.5	1863	1	1	525.763	1049.51	2	1049.51	0.0047	0	49.21		29	0.00051	K	LQEMEGTVK	S	Oxidation (M)	0.000100000.0	7	File5332 Spectrum1325 scans: 3464
1	MYH9_HUMAN	Myosin-9 OS=Homo sapiens GN=MYH9 PE=1 SV=4	13459	227646	445	342	203	174	73.5	5.5	1915	1	1	353.525	1057.55	3	1057.55	0.0012	1	30.02		30	0.054	R	EKQLAAENR	L			5	File5332 Spectrum506 scans: 2589
1	MYH9_HUMAN	Myosin-9 OS=Homo sapiens GN=MYH9 PE=1 SV=4	13459	227646	445	342	203	174	73.5	5.5	1916	1	1	529.786	1057.56	2	1057.55	0.0052	1	57.82		30	0.0001	R	EKQLAAENR	L			7	File5332 Spectrum492 scans: 2574
1	MYH9_HUMAN	Myosin-9 OS=Homo sapiens GN=MYH9 PE=1 SV=4	13459	227646	445	342	203	174	73.5	5.5	1938	1	1	531.288	1060.56	2	1060.56	0.0019	0	27.17	22	30	0.11	R	LEVNLQAMK	A	Oxidation (M)	0.000000010.0	5	File5332 Spectrum4258 scans: 6558
1	MYH9_HUMAN	Myosin-9 OS=Homo sapiens GN=MYH9 PE=1 SV=4	13459	227646	445	342	203	174	73.5	5.5	1939	1	1	531.288	1060.56	2	1060.56	0.0024	0	47.91	25	30	0.00093	R	LEVNLQAMK	A	Oxidation (M)	0.000000010.0	6	File5332 Spectrum4179 scans: 6469
1	MYH9_HUMAN	Myosin-9 OS=Homo sapiens GN=MYH9 PE=1 SV=4	13459	227646	445	342	203	174	73.5	5.5	1952	4	1	532.752	1063.49	2	1063.49	0.0042	0	1.62	16	27	20	R	ALEEAMEQK	A	Oxidation (M)	0.000001000.0	2	File5332 Spectrum1343 scans: 3483
1	MYH9_HUMAN	Myosin-9 OS=Homo sapiens GN=MYH9 PE=1 SV=4	13459	227646	445	342	203	174	73.5	5.5	1953	1	1	532.752	1063.49	2	1063.49	0.0042	0	46.3	27	27	0.00068	R	ALEEAMEQK	A	Oxidation (M)	0.000001000.0	7	File5332 Spectrum1266 scans: 3401
1	MYH9_HUMAN	Myosin-9 OS=Homo sapiens GN=MYH9 PE=1 SV=4	13459	227646	445	342	203	174	73.5	5.5	1999	1	1	357.879	1070.62	3	1070.61	0.003	1	18.22	23	29	0.74	K	KLVWVPSDK	S			9	File5332 Spectrum4848 scans: 7196
1	MYH9_HUMAN	Myosin-9 OS=Homo sapiens GN=MYH9 PE=1 SV=4	13459	227646	445	342	203	174	73.5	5.5	2000	1	1	536.315	1070.62	2	1070.61	0.0034	1	54.2	29	29	0.00019	K	KLVWVPSDK	S			8	File5332 Spectrum4816 scans: 7163
1	MYH9_HUMAN	Myosin-9 OS=Homo sapiens GN=MYH9 PE=1 SV=4	13459	227646	445	342	203	174	73.5	5.5	2257	1	0	552.305	1102.6	2	1102.59	0.0039	1	47.51		30	0.001	K	RQQQLTAMK	V			6	File5332 Spectrum1595 scans: 3747
1	MYH9_HUMAN	Myosin-9 OS=Homo sapiens GN=MYH9 PE=1 SV=4	13459	227646	445	342	203	174	73.5	5.5	2333	1	0	558.794	1115.57	2	1115.57	0.0025	0	41.39	27	30	0.0037	R	DLGEELEALK	T			6	File5332 Spectrum7723 scans: 10223
1	MYH9_HUMAN	Myosin-9 OS=Homo sapiens GN=MYH9 PE=1 SV=4	13459	227646	445	342	203	174	73.5	5.5	2362	1	0	560.303	1118.59	2	1118.59	0.0049	1	39.95		30	0.0059	K	RQQQLTAMK	V	Oxidation (M)	0.000000010.0	8	File5332 Spectrum483 scans: 2565
1	MYH9_HUMAN	Myosin-9 OS=Homo sapiens GN=MYH9 PE=1 SV=4	13459	227646	445	342	203	174	73.5	5.5	2430	1	1	376.885	1127.63	3	1127.63	0.0038	1	20.27	24	29	0.46	K	REQEVNILK	K			9	File5332 Spectrum3377 scans: 5622
1	MYH9_HUMAN	Myosin-9 OS=Homo sapiens GN=MYH9 PE=1 SV=4	13459	227646	445	342	203	174	73.5	5.5	2432	1	1	564.825	1127.64	2	1127.63	0.006	1	30.14		29	0.047	K	REQEVNILK	K			7	File5332 Spectrum3331 scans: 5574
1	MYH9_HUMAN	Myosin-9 OS=Homo sapiens GN=MYH9 PE=1 SV=4	13459	227646	445	342	203	174	73.5	5.5	2442	1	0	565.298	1128.58	2	1128.58	0.0041	0	46.09		29	0.0012	K	EEELQAALAR	V			8	File5332 Spectrum5037 scans: 7395
1	MYH9_HUMAN	Myosin-9 OS=Homo sapiens GN=MYH9 PE=1 SV=4	13459	227646	445	342	203	174	73.5	5.5	2443	1	0	565.298	1128.58	2	1128.58	0.0043	0	33.95		29	0.019	K	EEELQAALAR	V			5	File5332 Spectrum5032 scans: 7389
1	MYH9_HUMAN	Myosin-9 OS=Homo sapiens GN=MYH9 PE=1 SV=4	13459	227646	445	342	203	174	73.5	5.5	2485	9	1	378.551	1132.63	3	1132.61	0.0168	2	1.94	18	29	28	R	KQRSMAVAAR	K	Oxidation (M)	0.0000100000.0	2	File5332 Spectrum667 scans: 2765
1	MYH9_HUMAN	Myosin-9 OS=Homo sapiens GN=MYH9 PE=1 SV=4	13459	227646	445	342	203	174	73.5	5.5	2522	1	1	380.207	1137.6	3	1137.6	0.0022	1	10.93	21	29	3.3	R	CIIPNHEKK	A			5	File5332 Spectrum1356 scans: 3496
1	MYH9_HUMAN	Myosin-9 OS=Homo sapiens GN=MYH9 PE=1 SV=4	13459	227646	445	342	203	174	73.5	5.5	2523	1	1	569.808	1137.6	2	1137.6	0.0051	1	19.52	18	28	0.41	R	CIIPNHEKK	A			7	File5332 Spectrum1379 scans: 3520
1	MYH9_HUMAN	Myosin-9 OS=Homo sapiens GN=MYH9 PE=1 SV=4	13459	227646	445	342	203	174	73.5	5.5	2647	1	1	577.786	1153.56	2	1153.56	0.0024	0	22.89	17	28	0.17	K	VMQEQGTHPK	F			5	File5332 Spectrum391 scans: 2460
1	MYH9_HUMAN	Myosin-9 OS=Homo sapiens GN=MYH9 PE=1 SV=4	13459	227646	445	342	203	174	73.5	5.5	2656	1	1	578.329	1154.64	2	1154.66	-0.0118	1	1.53	14	27	20	R	RGDLPFVVPR	R			5	File5332 Spectrum7414 scans: 9898
1	MYH9_HUMAN	Myosin-9 OS=Homo sapiens GN=MYH9 PE=1 SV=4	13459	227646	445	342	203	174	73.5	5.5	2657	1	1	385.894	1154.66	3	1154.66	0.0029	1	19.56	17	27	0.3	R	RGDLPFVVPR	R			8	File5332 Spectrum6072 scans: 8482
1	MYH9_HUMAN	Myosin-9 OS=Homo sapiens GN=MYH9 PE=1 SV=4	13459	227646	445	342	203	174	73.5	5.5	2658	1	1	578.337	1154.66	2	1154.66	0.0036	1	44.89		27	0.00089	R	RGDLPFVVPR	R			6	File5332 Spectrum6051 scans: 8460
1	MYH9_HUMAN	Myosin-9 OS=Homo sapiens GN=MYH9 PE=1 SV=4	13459	227646	445	342	203	174	73.5	5.5	2659	1	1	578.337	1154.66	2	1154.66	0.0036	1	57.95		27	4.4e-05	R	RGDLPFVVPR	R			8	File5332 Spectrum5962 scans: 8366
1	MYH9_HUMAN	Myosin-9 OS=Homo sapiens GN=MYH9 PE=1 SV=4	13459	227646	445	342	203	174	73.5	5.5	2660	1	1	385.894	1154.66	3	1154.66	0.0047	1	45.8		27	0.00071	R	RGDLPFVVPR	R			9	File5332 Spectrum5974 scans: 8379
1	MYH9_HUMAN	Myosin-9 OS=Homo sapiens GN=MYH9 PE=1 SV=4	13459	227646	445	342	203	174	73.5	5.5	2764	3	1	585.766	1169.52	2	1169.49	0.0229	0	1.92	16	24	9.7	R	TEMEDLMSSK	D			2	File5332 Spectrum294 scans: 2356
1	MYH9_HUMAN	Myosin-9 OS=Homo sapiens GN=MYH9 PE=1 SV=4	13459	227646	445	342	203	174	73.5	5.5	2873	1	1	593.754	1185.49	2	1185.49	0.0047	0	39.57	18	23	0.0011	R	TEMEDLMSSK	D	Oxidation (M)	0.0000001000.0	6	File5332 Spectrum3212 scans: 5449
1	MYH9_HUMAN	Myosin-9 OS=Homo sapiens GN=MYH9 PE=1 SV=4	13459	227646	445	342	203	174	73.5	5.5	2884	1	1	593.844	1185.67	2	1185.67	0.0024	2	50.09	28	28	0.00038	K	VKVNKDDIQK	M			8	File5332 Spectrum1070 scans: 3193
1	MYH9_HUMAN	Myosin-9 OS=Homo sapiens GN=MYH9 PE=1 SV=4	13459	227646	445	342	203	174	73.5	5.5	2932	1	1	597.313	1192.61	2	1192.61	0.0036	0	62.53	26	29	2.7e-05	K	ALELDSNLYR	I			8	File5332 Spectrum6153 scans: 8567
1	MYH9_HUMAN	Myosin-9 OS=Homo sapiens GN=MYH9 PE=1 SV=4	13459	227646	445	342	203	174	73.5	5.5	2998	3	1	601.299	1200.58	2	1200.6	-0.0152	0	3.83	17	28	16	K	DVLLQVDDER	R			6	File5332 Spectrum2954 scans: 5176
1	MYH9_HUMAN	Myosin-9 OS=Homo sapiens GN=MYH9 PE=1 SV=4	13459	227646	445	342	203	174	73.5	5.5	2999	1	1	601.31	1200.6	2	1200.6	0.006	0	66.26	26	29	1.1e-05	K	DVLLQVDDER	R			8	File5332 Spectrum5713 scans: 8105
1	MYH9_HUMAN	Myosin-9 OS=Homo sapiens GN=MYH9 PE=1 SV=4	13459	227646	445	342	203	174	73.5	5.5	3039	1	1	603.325	1204.64	2	1204.63	0.0023	0	16.77	29	30	1.2	K	TDLLLEPYNK	Y			5	File5332 Spectrum6509 scans: 8941
1	MYH9_HUMAN	Myosin-9 OS=Homo sapiens GN=MYH9 PE=1 SV=4	13459	227646	445	342	203	174	73.5	5.5	3040	1	1	603.328	1204.64	2	1204.63	0.0067	0	56.24	20	29	0.00012	K	TDLLLEPYNK	Y			7	File5332 Spectrum6411 scans: 8838
1	MYH9_HUMAN	Myosin-9 OS=Homo sapiens GN=MYH9 PE=1 SV=4	13459	227646	445	342	203	174	73.5	5.5	3095	2	1	405.896	1214.66	3	1214.66	0.0029	1	24.14		30	0.22	R	ASREEILAQAK	E			11	File5332 Spectrum2769 scans: 4982
1	MYH9_HUMAN	Myosin-9 OS=Homo sapiens GN=MYH9 PE=1 SV=4	13459	227646	445	342	203	174	73.5	5.5	3096	1	1	608.34	1214.67	2	1214.66	0.0038	1	51.95		30	0.00033	R	ASREEILAQAK	E			9	File5332 Spectrum2770 scans: 4983
1	MYH9_HUMAN	Myosin-9 OS=Homo sapiens GN=MYH9 PE=1 SV=4	13459	227646	445	342	203	174	73.5	5.5	3117	1	1	610.797	1219.58	2	1219.58	0.0032	0	43.63	22	28	0.0016	R	ALEQQVEEMK	T	Oxidation (M)	0.0000000010.0	7	File5332 Spectrum2802 scans: 5017
1	MYH9_HUMAN	Myosin-9 OS=Homo sapiens GN=MYH9 PE=1 SV=4	13459	227646	445	342	203	174	73.5	5.5	3125	1	0	407.558	1219.65	3	1219.64	0.0076	1	38.56	28	29	0.006	K	KFDQLLAEEK	T			10	File5332 Spectrum4661 scans: 7000
1	MYH9_HUMAN	Myosin-9 OS=Homo sapiens GN=MYH9 PE=1 SV=4	13459	227646	445	342	203	174	73.5	5.5	3126	1	0	610.834	1219.65	2	1219.64	0.0083	1	67.82		29	7.2e-06	K	KFDQLLAEEK	T			9	File5332 Spectrum4655 scans: 6994
1	MYH9_HUMAN	Myosin-9 OS=Homo sapiens GN=MYH9 PE=1 SV=4	13459	227646	445	342	203	174	73.5	5.5	3151	1	0	408.552	1222.63	3	1222.63	0.0023	0	28.36	24	30	0.075	R	AGVLAHLEEER	D			6	File5332 Spectrum4934 scans: 7287
1	MYH9_HUMAN	Myosin-9 OS=Homo sapiens GN=MYH9 PE=1 SV=4	13459	227646	445	342	203	174	73.5	5.5	3152	1	0	408.552	1222.63	3	1222.63	0.0036	0	49.15	23	29	0.00059	R	AGVLAHLEEER	D			8	File5332 Spectrum4837 scans: 7185
1	MYH9_HUMAN	Myosin-9 OS=Homo sapiens GN=MYH9 PE=1 SV=4	13459	227646	445	342	203	174	73.5	5.5	3153	1	0	612.325	1222.63	2	1222.63	0.0042	0	53.79	27	29	0.0002	R	AGVLAHLEEER	D			8	File5332 Spectrum4836 scans: 7184
1	MYH9_HUMAN	Myosin-9 OS=Homo sapiens GN=MYH9 PE=1 SV=4	13459	227646	445	342	203	174	73.5	5.5	3154	1	0	612.325	1222.63	2	1222.63	0.0044	0	18.96	23	29	0.62	R	AGVLAHLEEER	D			6	File5332 Spectrum4933 scans: 7286
1	MYH9_HUMAN	Myosin-9 OS=Homo sapiens GN=MYH9 PE=1 SV=4	13459	227646	445	342	203	174	73.5	5.5	3213	1	1	617.281	1232.55	2	1232.54	0.0073	0	58.74		25	2.4e-05	R	EQLEEEEEAK	H			8	File5332 Spectrum2164 scans: 4345
1	MYH9_HUMAN	Myosin-9 OS=Homo sapiens GN=MYH9 PE=1 SV=4	13459	227646	445	342	203	174	73.5	5.5	3229	1	1	618.257	1234.5	2	1234.49	0.0051	0	62.3		18	2.3e-06	K	GAGDGSDEEVDGK	A			9	File5332 Spectrum1139 scans: 3266
1	MYH9_HUMAN	Myosin-9 OS=Homo sapiens GN=MYH9 PE=1 SV=4	13459	227646	445	342	203	174	73.5	5.5	3280	1	1	621.801	1241.59	2	1241.58	0.0051	0	41.62	26	27	0.002	K	THEAQIQEMR	Q			7	File5332 Spectrum2198 scans: 4380
1	MYH9_HUMAN	Myosin-9 OS=Homo sapiens GN=MYH9 PE=1 SV=4	13459	227646	445	342	203	174	73.5	5.5	3306	1	0	415.555	1243.64	3	1243.64	0.0061	1	13.76	22	30	2.1	K	LRNWQWWR	L			8	File5332 Spectrum7081 scans: 9544
1	MYH9_HUMAN	Myosin-9 OS=Homo sapiens GN=MYH9 PE=1 SV=4	13459	227646	445	342	203	174	73.5	5.5	3307	1	0	622.828	1243.64	2	1243.64	0.0063	1	29.62	26	30	0.059	K	LRNWQWWR	L			6	File5332 Spectrum7084 scans: 9547
1	MYH9_HUMAN	Myosin-9 OS=Homo sapiens GN=MYH9 PE=1 SV=4	13459	227646	445	342	203	174	73.5	5.5	3340	1	1	625.766	1249.52	2	1249.51	0.0042	0	47.98		21	0.00011	R	EMEAELEDER	K			9	File5332 Spectrum4004 scans: 6285
1	MYH9_HUMAN	Myosin-9 OS=Homo sapiens GN=MYH9 PE=1 SV=4	13459	227646	445	342	203	174	73.5	5.5	3353	1	1	417.871	1250.59	3	1250.59	0.002	1	36.45	26	28	0.0076	K	QVEDEKNSFR	E			7	File5332 Spectrum1666 scans: 3822
1	MYH9_HUMAN	Myosin-9 OS=Homo sapiens GN=MYH9 PE=1 SV=4	13459	227646	445	342	203	174	73.5	5.5	3354	1	1	626.303	1250.59	2	1250.59	0.003	1	57.03		28	6.7e-05	K	QVEDEKNSFR	E			9	File5332 Spectrum1667 scans: 3823
1	MYH9_HUMAN	Myosin-9 OS=Homo sapiens GN=MYH9 PE=1 SV=4	13459	227646	445	342	203	174	73.5	5.5	3405	1	0	419.899	1256.67	3	1256.67	0.0023	1	39.18		29	0.0058	K	KEEELQAALAR	V			11	File5332 Spectrum3976 scans: 6256
1	MYH9_HUMAN	Myosin-9 OS=Homo sapiens GN=MYH9 PE=1 SV=4	13459	227646	445	342	203	174	73.5	5.5	3406	1	0	629.345	1256.67	2	1256.67	0.0024	1	60.49		29	4.3e-05	K	KEEELQAALAR	V			9	File5332 Spectrum3940 scans: 6216
1	MYH9_HUMAN	Myosin-9 OS=Homo sapiens GN=MYH9 PE=1 SV=4	13459	227646	445	342	203	174	73.5	5.5	3411	1	1	420.2	1257.58	3	1257.58	0.0015	0	38.68		25	0.0027	K	THEAQIQEMR	Q	Oxidation (M)	0.0000000010.0	10	File5332 Spectrum901 scans: 3011
1	MYH9_HUMAN	Myosin-9 OS=Homo sapiens GN=MYH9 PE=1 SV=4	13459	227646	445	342	203	174	73.5	5.5	3412	1	1	629.797	1257.58	2	1257.58	0.0022	0	50.78	19	25	0.00016	K	THEAQIQEMR	Q	Oxidation (M)	0.0000000010.0	8	File5332 Spectrum900 scans: 3010
1	MYH9_HUMAN	Myosin-9 OS=Homo sapiens GN=MYH9 PE=1 SV=4	13459	227646	445	342	203	174	73.5	5.5	3449	1	1	631.348	1260.68	2	1260.67	0.0059	1	9.26	22	29	5.3	K	VKLQEMEGTVK	S			5	File5332 Spectrum3737 scans: 6002
1	MYH9_HUMAN	Myosin-9 OS=Homo sapiens GN=MYH9 PE=1 SV=4	13459	227646	445	342	203	174	73.5	5.5	3472	1	1	633.763	1265.51	2	1265.51	0.0031	0	61.1		20	3.9e-06	R	EMEAELEDER	K	Oxidation (M)	0.0100000000.0	7	File5332 Spectrum2642 scans: 4848
1	MYH9_HUMAN	Myosin-9 OS=Homo sapiens GN=MYH9 PE=1 SV=4	13459	227646	445	342	203	174	73.5	5.5	3535	1	1	637.856	1273.7	2	1273.69	0.0064	0	33.03	22	29	0.021	R	YEILTPNSIPK	G			10	File5332 Spectrum6349 scans: 8773
1	MYH9_HUMAN	Myosin-9 OS=Homo sapiens GN=MYH9 PE=1 SV=4	13459	227646	445	342	203	174	73.5	5.5	3559	1	1	426.564	1276.67	3	1276.67	0.0017	1	64.54		29	1.5e-05	K	VKLQEMEGTVK	S	Oxidation (M)	0.00000100000.0	9	File5332 Spectrum1955 scans: 4125
1	MYH9_HUMAN	Myosin-9 OS=Homo sapiens GN=MYH9 PE=1 SV=4	13459	227646	445	342	203	174	73.5	5.5	3561	1	1	639.344	1276.67	2	1276.67	0.003	1	79.34		29	5e-07	K	VKLQEMEGTVK	S	Oxidation (M)	0.00000100000.0	10	File5332 Spectrum1956 scans: 4126
1	MYH9_HUMAN	Myosin-9 OS=Homo sapiens GN=MYH9 PE=1 SV=4	13459	227646	445	342	203	174	73.5	5.5	3617	1	1	642.863	1283.71	2	1283.71	0.0033	0	60.81		28	2.7e-05	K	VEAQLQELQVK	F			10	File5332 Spectrum5271 scans: 7640
1	MYH9_HUMAN	Myosin-9 OS=Homo sapiens GN=MYH9 PE=1 SV=4	13459	227646	445	342	203	174	73.5	5.5	3640	4	1	645.358	1288.7	2	1288.72	-0.0161	1	11.7	26	29	3	K	EQLAKLMATLR	N	Oxidation (M)	0.00000010000.0	6	File5332 Spectrum438 scans: 2512
1	MYH9_HUMAN	Myosin-9 OS=Homo sapiens GN=MYH9 PE=1 SV=4	13459	227646	445	342	203	174	73.5	5.5	3672	1	0	432.215	1293.62	3	1293.62	0.0044	0	25.55	17	29	0.11	K	ADFCIIHYAGK	V			5	File5332 Spectrum5835 scans: 8233
1	MYH9_HUMAN	Myosin-9 OS=Homo sapiens GN=MYH9 PE=1 SV=4	13459	227646	445	342	203	174	73.5	5.5	3673	1	0	647.819	1293.62	2	1293.62	0.0051	0	58.99	24	29	5.1e-05	K	ADFCIIHYAGK	V			7	File5332 Spectrum5833 scans: 8231
1	MYH9_HUMAN	Myosin-9 OS=Homo sapiens GN=MYH9 PE=1 SV=4	13459	227646	445	342	203	174	73.5	5.5	3717	9	1	435.892	1304.65	3	1304.66	-0.0075	0	2.22	22	30	31	K	EQADFAIEALAK	A			2	File5332 Spectrum3061 scans: 5289
1	MYH9_HUMAN	Myosin-9 OS=Homo sapiens GN=MYH9 PE=1 SV=4	13459	227646	445	342	203	174	73.5	5.5	3719	1	1	653.339	1304.66	2	1304.66	0.0018	0	55.75	23	30	0.00014	K	EQADFAIEALAK	A			10	File5332 Spectrum7262 scans: 9738
1	MYH9_HUMAN	Myosin-9 OS=Homo sapiens GN=MYH9 PE=1 SV=4	13459	227646	445	342	203	174	73.5	5.5	3720	1	1	653.339	1304.66	2	1304.66	0.003	0	63.23	30	30	2.6e-05	K	EQADFAIEALAK	A			9	File5332 Spectrum7171 scans: 9639
1	MYH9_HUMAN	Myosin-9 OS=Homo sapiens GN=MYH9 PE=1 SV=4	13459	227646	445	342	203	174	73.5	5.5	3721	1	1	653.34	1304.67	2	1304.66	0.0046	0	62.73	24	30	2.7e-05	K	EQADFAIEALAK	A			9	File5332 Spectrum7397 scans: 9880
1	MYH9_HUMAN	Myosin-9 OS=Homo sapiens GN=MYH9 PE=1 SV=4	13459	227646	445	342	203	174	73.5	5.5	3758	1	1	655.307	1308.6	2	1308.59	0.0042	1	75.61		27	7.5e-07	R	NAEQYKDQADK	A			10	File5332 Spectrum728 scans: 2829
1	MYH9_HUMAN	Myosin-9 OS=Homo sapiens GN=MYH9 PE=1 SV=4	13459	227646	445	342	203	174	73.5	5.5	3838	1	0	440.255	1317.74	3	1317.74	0.0022	0	39.61	17	28	0.0035	K	LDPHLVLDQLR	C			6	File5332 Spectrum7255 scans: 9731
1	MYH9_HUMAN	Myosin-9 OS=Homo sapiens GN=MYH9 PE=1 SV=4	13459	227646	445	342	203	174	73.5	5.5	3839	1	0	659.879	1317.74	2	1317.74	0.0033	0	35.39	16	28	0.0092	K	LDPHLVLDQLR	C			7	File5332 Spectrum7238 scans: 9713
1	MYH9_HUMAN	Myosin-9 OS=Homo sapiens GN=MYH9 PE=1 SV=4	13459	227646	445	342	203	174	73.5	5.5	3840	1	0	440.256	1317.74	3	1317.74	0.0043	0	37.45	21	27	0.0056	K	LDPHLVLDQLR	C			7	File5332 Spectrum7343 scans: 9824
1	MYH9_HUMAN	Myosin-9 OS=Homo sapiens GN=MYH9 PE=1 SV=4	13459	227646	445	342	203	174	73.5	5.5	3841	1	0	659.88	1317.75	2	1317.74	0.005	0	37.74	18	27	0.0048	K	LDPHLVLDQLR	C			8	File5332 Spectrum7323 scans: 9803
1	MYH9_HUMAN	Myosin-9 OS=Homo sapiens GN=MYH9 PE=1 SV=4	13459	227646	445	342	203	174	73.5	5.5	3908	1	1	444.257	1329.75	3	1329.74	0.0041	1	39.55		29	0.0045	K	LRLEVNLQAMK	A	Oxidation (M)	0.00000000010.0	11	File5332 Spectrum5176 scans: 7541
1	MYH9_HUMAN	Myosin-9 OS=Homo sapiens GN=MYH9 PE=1 SV=4	13459	227646	445	342	203	174	73.5	5.5	3909	1	1	665.882	1329.75	2	1329.74	0.0055	1	42.84	24	29	0.0021	K	LRLEVNLQAMK	A	Oxidation (M)	0.00000000010.0	8	File5332 Spectrum5165 scans: 7529
1	MYH9_HUMAN	Myosin-9 OS=Homo sapiens GN=MYH9 PE=1 SV=4	13459	227646	445	342	203	174	73.5	5.5	3910	1	1	665.882	1329.75	2	1329.74	0.0065	1	27.4	19	29	0.076	K	LRLEVNLQAMK	A	Oxidation (M)	0.00000000010.0	6	File5332 Spectrum5254 scans: 7623
1	MYH9_HUMAN	Myosin-9 OS=Homo sapiens GN=MYH9 PE=1 SV=4	13459	227646	445	342	203	174	73.5	5.5	3914	1	1	666.309	1330.6	2	1330.6	0.0033	0	36.1		26	0.0053	R	QLEEAEEEAQR	A			6	File5332 Spectrum2617 scans: 4822
1	MYH9_HUMAN	Myosin-9 OS=Homo sapiens GN=MYH9 PE=1 SV=4	13459	227646	445	342	203	174	73.5	5.5	3915	1	1	666.309	1330.6	2	1330.6	0.0037	0	67.28	24	26	4e-06	R	QLEEAEEEAQR	A			9	File5332 Spectrum2531 scans: 4731
1	MYH9_HUMAN	Myosin-9 OS=Homo sapiens GN=MYH9 PE=1 SV=4	13459	227646	445	342	203	174	73.5	5.5	3985	1	1	672.324	1342.63	2	1342.62	0.0154	0	17.25	18	27	0.56	K	HEAMITDLEER	L			8	File5332 Spectrum4758 scans: 7102
1	MYH9_HUMAN	Myosin-9 OS=Homo sapiens GN=MYH9 PE=1 SV=4	13459	227646	445	342	203	174	73.5	5.5	4010	1	1	674.818	1347.62	2	1347.62	0.0057	0	50.91	20	27	0.00024	R	DELADEIANSSGK	G			9	File5332 Spectrum5155 scans: 7519
1	MYH9_HUMAN	Myosin-9 OS=Homo sapiens GN=MYH9 PE=1 SV=4	13459	227646	445	342	203	174	73.5	5.5	4011	1	1	674.818	1347.62	2	1347.62	0.0066	0	36.08	16	27	0.0072	R	DELADEIANSSGK	G			9	File5332 Spectrum5710 scans: 8101
1	MYH9_HUMAN	Myosin-9 OS=Homo sapiens GN=MYH9 PE=1 SV=4	13459	227646	445	342	203	174	73.5	5.5	4013	1	1	674.819	1347.62	2	1347.62	0.0081	0	57.22	24	27	6e-05	R	DELADEIANSSGK	G			10	File5332 Spectrum3310 scans: 5552
1	MYH9_HUMAN	Myosin-9 OS=Homo sapiens GN=MYH9 PE=1 SV=4	13459	227646	445	342	203	174	73.5	5.5	4062	1	1	453.242	1356.7	3	1356.7	0.0045	1	33.31	27	30	0.024	K	DVLLQVDDERR	N			13	File5332 Spectrum4798 scans: 7144
1	MYH9_HUMAN	Myosin-9 OS=Homo sapiens GN=MYH9 PE=1 SV=4	13459	227646	445	342	203	174	73.5	5.5	4070	1	1	453.88	1358.62	3	1358.61	0.0045	0	45.54		26	0.00057	K	HEAMITDLEER	L	Oxidation (M)	0.00010000000.0	9	File5332 Spectrum3722 scans: 5987
1	MYH9_HUMAN	Myosin-9 OS=Homo sapiens GN=MYH9 PE=1 SV=4	13459	227646	445	342	203	174	73.5	5.5	4071	1	1	680.317	1358.62	2	1358.61	0.0049	0	61.86	21	26	1.3e-05	K	HEAMITDLEER	L	Oxidation (M)	0.00010000000.0	9	File5332 Spectrum3818 scans: 6088
1	MYH9_HUMAN	Myosin-9 OS=Homo sapiens GN=MYH9 PE=1 SV=4	13459	227646	445	342	203	174	73.5	5.5	4072	1	1	680.317	1358.62	2	1358.61	0.0056	0	71.02	23	26	1.6e-06	K	HEAMITDLEER	L	Oxidation (M)	0.00010000000.0	10	File5332 Spectrum3718 scans: 5983
1	MYH9_HUMAN	Myosin-9 OS=Homo sapiens GN=MYH9 PE=1 SV=4	13459	227646	445	342	203	174	73.5	5.5	4104	1	1	455.205	1362.59	3	1362.59	0.0046	1	69.4		23	1.4e-06	R	KGAGDGSDEEVDGK	A			10	File5332 Spectrum603 scans: 2695
1	MYH9_HUMAN	Myosin-9 OS=Homo sapiens GN=MYH9 PE=1 SV=4	13459	227646	445	342	203	174	73.5	5.5	4105	1	1	682.306	1362.6	2	1362.59	0.0067	1	102.2		24	8.1e-10	R	KGAGDGSDEEVDGK	A			12	File5332 Spectrum604 scans: 2696
1	MYH9_HUMAN	Myosin-9 OS=Homo sapiens GN=MYH9 PE=1 SV=4	13459	227646	445	342	203	174	73.5	5.5	4222	1	1	689.393	1376.77	2	1376.77	0.0045	1	42.72		27	0.0015	R	TVGQLYKEQLAK	L			8	File5332 Spectrum3966 scans: 6244
1	MYH9_HUMAN	Myosin-9 OS=Homo sapiens GN=MYH9 PE=1 SV=4	13459	227646	445	342	203	174	73.5	5.5	4284	1	1	465.243	1392.71	3	1392.7	0.0048	1	49.19	23	29	0.00059	K	FVSELWKDVDR	I			7	File5332 Spectrum6739 scans: 9182
1	MYH9_HUMAN	Myosin-9 OS=Homo sapiens GN=MYH9 PE=1 SV=4	13459	227646	445	342	203	174	73.5	5.5	4285	1	1	697.362	1392.71	2	1392.7	0.0067	1	21.41	19	29	0.34	K	FVSELWKDVDR	I			8	File5332 Spectrum6740 scans: 9183
1	MYH9_HUMAN	Myosin-9 OS=Homo sapiens GN=MYH9 PE=1 SV=4	13459	227646	445	342	203	174	73.5	5.5	4291	1	1	465.543	1393.61	3	1393.6	0.0028	1	33.06	23	24	0.0076	R	EMEAELEDERK	Q	Oxidation (M)	0.01000000000.0	7	File5332 Spectrum1690 scans: 3847
1	MYH9_HUMAN	Myosin-9 OS=Homo sapiens GN=MYH9 PE=1 SV=4	13459	227646	445	342	203	174	73.5	5.5	4292	1	1	697.811	1393.61	2	1393.6	0.0041	1	50.04	22	24	0.00015	R	EMEAELEDERK	Q	Oxidation (M)	0.01000000000.0	7	File5332 Spectrum1722 scans: 3881
1	MYH9_HUMAN	Myosin-9 OS=Homo sapiens GN=MYH9 PE=1 SV=4	13459	227646	445	342	203	174	73.5	5.5	4293	1	1	697.812	1393.61	2	1393.6	0.007	1	37.5	24	25	0.0029	R	EMEAELEDERK	Q	Oxidation (M)	0.01000000000.0	7	File5332 Spectrum1620 scans: 3773
1	MYH9_HUMAN	Myosin-9 OS=Homo sapiens GN=MYH9 PE=1 SV=4	13459	227646	445	342	203	174	73.5	5.5	4401	1	1	471.609	1411.81	3	1411.8	0.0026	1	39.88		27	0.0026	K	KVEAQLQELQVK	F			12	File5332 Spectrum4504 scans: 6834
1	MYH9_HUMAN	Myosin-9 OS=Homo sapiens GN=MYH9 PE=1 SV=4	13459	227646	445	342	203	174	73.5	5.5	4402	1	1	706.911	1411.81	2	1411.8	0.0044	1	82.83		26	1.3e-07	K	KVEAQLQELQVK	F			10	File5332 Spectrum4494 scans: 6824
1	MYH9_HUMAN	Myosin-9 OS=Homo sapiens GN=MYH9 PE=1 SV=4	13459	227646	445	342	203	174	73.5	5.5	4403	1	0	707.341	1412.67	2	1412.66	0.0034	1	45.14	20	28	0.00098	K	VDYKADEWLMK	N	Oxidation (M)	0.00000000010.0	10	File5332 Spectrum5320 scans: 7692
1	MYH9_HUMAN	Myosin-9 OS=Homo sapiens GN=MYH9 PE=1 SV=4	13459	227646	445	342	203	174	73.5	5.5	4404	1	0	471.897	1412.67	3	1412.66	0.0036	1	25.76	25	28	0.085	K	VDYKADEWLMK	N	Oxidation (M)	0.00000000010.0	8	File5332 Spectrum5319 scans: 7691
1	MYH9_HUMAN	Myosin-9 OS=Homo sapiens GN=MYH9 PE=1 SV=4	13459	227646	445	342	203	174	73.5	5.5	4493	1	1	475.924	1424.75	3	1424.74	0.0044	0	31.05	16	28	0.029	K	QIATLHAQVADMK	K			8	File5332 Spectrum4287 scans: 6594
1	MYH9_HUMAN	Myosin-9 OS=Homo sapiens GN=MYH9 PE=1 SV=4	13459	227646	445	342	203	174	73.5	5.5	4536	1	1	717.33	1432.65	2	1432.64	0.0024	1	55.51		26	5.9e-05	R	DLQGRDEQSEEK	K			9	File5332 Spectrum880 scans: 2989
1	MYH9_HUMAN	Myosin-9 OS=Homo sapiens GN=MYH9 PE=1 SV=4	13459	227646	445	342	203	174	73.5	5.5	4537	1	1	478.556	1432.65	3	1432.64	0.0026	1	8.25	21	26	3.2	R	DLQGRDEQSEEK	K			6	File5332 Spectrum899 scans: 3009
1	MYH9_HUMAN	Myosin-9 OS=Homo sapiens GN=MYH9 PE=1 SV=4	13459	227646	445	342	203	174	73.5	5.5	4561	1	1	718.781	1435.55	2	1435.54	0.0057	0	29.51		15	0.0019	K	DMFQETMEAMR	I	3 Oxidation (M)	0.01000010010.0	6	File5332 Spectrum2914 scans: 5134
1	MYH9_HUMAN	Myosin-9 OS=Homo sapiens GN=MYH9 PE=1 SV=4	13459	227646	445	342	203	174	73.5	5.5	4587	1	1	481.255	1440.74	3	1440.74	0.0028	0	40.69	21	29	0.0035	K	QIATLHAQVADMK	K	Oxidation (M)	0.0000000000010.0	12	File5332 Spectrum3095 scans: 5325
1	MYH9_HUMAN	Myosin-9 OS=Homo sapiens GN=MYH9 PE=1 SV=4	13459	227646	445	342	203	174	73.5	5.5	4588	1	1	721.38	1440.74	2	1440.74	0.0049	0	69.99	19	28	4e-06	K	QIATLHAQVADMK	K	Oxidation (M)	0.0000000000010.0	12	File5332 Spectrum3069 scans: 5297
1	MYH9_HUMAN	Myosin-9 OS=Homo sapiens GN=MYH9 PE=1 SV=4	13459	227646	445	342	203	174	73.5	5.5	4598	1	1	481.602	1441.78	3	1441.78	0.0065	1	52.67	24	29	0.00023	K	LKDVLLQVDDER	R			13	File5332 Spectrum5601 scans: 7987
1	MYH9_HUMAN	Myosin-9 OS=Homo sapiens GN=MYH9 PE=1 SV=4	13459	227646	445	342	203	174	73.5	5.5	4599	1	1	721.9	1441.79	2	1441.78	0.0076	1	81.8		29	3.1e-07	K	LKDVLLQVDDER	R			9	File5332 Spectrum5602 scans: 7988
1	MYH9_HUMAN	Myosin-9 OS=Homo sapiens GN=MYH9 PE=1 SV=4	13459	227646	445	342	203	174	73.5	5.5	4728	1	1	489.24	1464.7	3	1464.7	0.004	2	39.65	23	28	0.0039	R	RNAEQYKDQADK	A			12	File5332 Spectrum444 scans: 2520
1	MYH9_HUMAN	Myosin-9 OS=Homo sapiens GN=MYH9 PE=1 SV=4	13459	227646	445	342	203	174	73.5	5.5	4825	1	1	493.606	1477.8	3	1477.79	0.004	0	57.57	27	29	7.5e-05	K	VIQYLAYVASSHK	S			9	File5332 Spectrum6278 scans: 8698
1	MYH9_HUMAN	Myosin-9 OS=Homo sapiens GN=MYH9 PE=1 SV=4	13459	227646	445	342	203	174	73.5	5.5	4826	1	1	739.906	1477.8	2	1477.79	0.0046	0	70.81	17	29	3.4e-06	K	VIQYLAYVASSHK	S			8	File5332 Spectrum6281 scans: 8701
1	MYH9_HUMAN	Myosin-9 OS=Homo sapiens GN=MYH9 PE=1 SV=4	13459	227646	445	342	203	174	73.5	5.5	4873	1	1	496.306	1485.9	3	1485.89	0.0054	0	39.22		21	0.00089	R	VISGVLQLGNIVFK	K			8	File5332 Spectrum9151 scans: 11773
1	MYH9_HUMAN	Myosin-9 OS=Homo sapiens GN=MYH9 PE=1 SV=4	13459	227646	445	342	203	174	73.5	5.5	4874	1	1	743.956	1485.9	2	1485.89	0.0056	0	66.1		21	1.8e-06	R	VISGVLQLGNIVFK	K			12	File5332 Spectrum9145 scans: 11767
1	MYH9_HUMAN	Myosin-9 OS=Homo sapiens GN=MYH9 PE=1 SV=4	13459	227646	445	342	203	174	73.5	5.5	4877	1	1	496.576	1486.71	3	1486.7	0.0058	1	58.26		28	4.9e-05	K	RQLEEAEEEAQR	A			12	File5332 Spectrum2186 scans: 4368
1	MYH9_HUMAN	Myosin-9 OS=Homo sapiens GN=MYH9 PE=1 SV=4	13459	227646	445	342	203	174	73.5	5.5	4878	1	1	744.361	1486.71	2	1486.7	0.0062	1	77.69		28	5.6e-07	K	RQLEEAEEEAQR	A			11	File5332 Spectrum2187 scans: 4369
1	MYH9_HUMAN	Myosin-9 OS=Homo sapiens GN=MYH9 PE=1 SV=4	13459	227646	445	342	203	174	73.5	5.5	4913	1	1	498.265	1491.77	3	1491.77	0.0051	2	49.83		29	0.00048	K	LKQVEDEKNSFR	E			9	File5332 Spectrum2125 scans: 4304
1	MYH9_HUMAN	Myosin-9 OS=Homo sapiens GN=MYH9 PE=1 SV=4	13459	227646	445	342	203	174	73.5	5.5	5125	1	1	765.888	1529.76	2	1529.76	0.0044	0	67.17	18	28	7.6e-06	K	IAQLEEQLDNETK	E			12	File5332 Spectrum5195 scans: 7561
1	MYH9_HUMAN	Myosin-9 OS=Homo sapiens GN=MYH9 PE=1 SV=4	13459	227646	445	342	203	174	73.5	5.5	5195	1	0	385.193	1536.74	4	1536.74	0.003	1	12.52	20	29	2.3	K	DKADFCIIHYAGK	V			8	File5332 Spectrum5324 scans: 7696
1	MYH9_HUMAN	Myosin-9 OS=Homo sapiens GN=MYH9 PE=1 SV=4	13459	227646	445	342	203	174	73.5	5.5	5196	1	0	769.379	1536.74	2	1536.74	0.0045	1	85.98	27	29	1e-07	K	DKADFCIIHYAGK	V			10	File5332 Spectrum5298 scans: 7669
1	MYH9_HUMAN	Myosin-9 OS=Homo sapiens GN=MYH9 PE=1 SV=4	13459	227646	445	342	203	174	73.5	5.5	5197	1	0	513.255	1536.74	3	1536.74	0.0048	1	35.29	24	29	0.012	K	DKADFCIIHYAGK	V			12	File5332 Spectrum5279 scans: 7649
1	MYH9_HUMAN	Myosin-9 OS=Homo sapiens GN=MYH9 PE=1 SV=4	13459	227646	445	342	203	174	73.5	5.5	5217	1	1	385.983	1539.9	4	1539.9	0.0056	2	40.26		25	0.0015	R	KKVEAQLQELQVK	F			9	File5332 Spectrum3720 scans: 5985
1	MYH9_HUMAN	Myosin-9 OS=Homo sapiens GN=MYH9 PE=1 SV=4	13459	227646	445	342	203	174	73.5	5.5	5218	1	1	514.309	1539.9	3	1539.9	0.0059	2	37.5		24	0.0026	R	KKVEAQLQELQVK	F			13	File5332 Spectrum3700 scans: 5964
1	MYH9_HUMAN	Myosin-9 OS=Homo sapiens GN=MYH9 PE=1 SV=4	13459	227646	445	342	203	174	73.5	5.5	5219	1	1	770.96	1539.9	2	1539.9	0.006	2	107.28		24	2.8e-10	R	KKVEAQLQELQVK	F			12	File5332 Spectrum3701 scans: 5965
1	MYH9_HUMAN	Myosin-9 OS=Homo sapiens GN=MYH9 PE=1 SV=4	13459	227646	445	342	203	174	73.5	5.5	5276	1	0	776.354	1550.69	2	1550.69	0.0057	0	70.35	20	26	1.9e-06	R	EDQSILCTGESGAGK	T			11	File5332 Spectrum4118 scans: 6405
1	MYH9_HUMAN	Myosin-9 OS=Homo sapiens GN=MYH9 PE=1 SV=4	13459	227646	445	342	203	174	73.5	5.5	5281	1	1	776.885	1551.76	2	1551.75	0.0014	0	14.7	24	28	1.3	K	ITDVIIGFQACCR	G			4	File5332 Spectrum9667 scans: 12481
1	MYH9_HUMAN	Myosin-9 OS=Homo sapiens GN=MYH9 PE=1 SV=4	13459	227646	445	342	203	174	73.5	5.5	5283	1	1	776.886	1551.76	2	1551.75	0.003	0	72.18	24	29	2.5e-06	K	ITDVIIGFQACCR	G			8	File5332 Spectrum7190 scans: 9659
1	MYH9_HUMAN	Myosin-9 OS=Homo sapiens GN=MYH9 PE=1 SV=4	13459	227646	445	342	203	174	73.5	5.5	5284	1	1	776.886	1551.76	2	1551.75	0.0034	0	55.55	22	29	0.00012	K	ITDVIIGFQACCR	G			10	File5332 Spectrum7393 scans: 9876
1	MYH9_HUMAN	Myosin-9 OS=Homo sapiens GN=MYH9 PE=1 SV=4	13459	227646	445	342	203	174	73.5	5.5	5285	1	1	518.26	1551.76	3	1551.75	0.0035	0	50.57	22	29	0.00036	K	ITDVIIGFQACCR	G			9	File5332 Spectrum7209 scans: 9680
1	MYH9_HUMAN	Myosin-9 OS=Homo sapiens GN=MYH9 PE=1 SV=4	13459	227646	445	342	203	174	73.5	5.5	5286	1	1	776.886	1551.76	2	1551.75	0.0047	0	72.9	24	29	2.2e-06	K	ITDVIIGFQACCR	G			12	File5332 Spectrum7264 scans: 9741
1	MYH9_HUMAN	Myosin-9 OS=Homo sapiens GN=MYH9 PE=1 SV=4	13459	227646	445	342	203	174	73.5	5.5	5289	1	1	776.888	1551.76	2	1551.75	0.0075	0	17.91	18	29	0.67	K	ITDVIIGFQACCR	G			4	File5332 Spectrum9641 scans: 12364
1	MYH9_HUMAN	Myosin-9 OS=Homo sapiens GN=MYH9 PE=1 SV=4	13459	227646	445	342	203	174	73.5	5.5	5290	1	1	776.888	1551.76	2	1551.75	0.0083	0	22.49	16	29	0.23	K	ITDVIIGFQACCR	G			4	File5332 Spectrum9566 scans: 12223
1	MYH9_HUMAN	Myosin-9 OS=Homo sapiens GN=MYH9 PE=1 SV=4	13459	227646	445	342	203	174	73.5	5.5	5291	1	1	776.889	1551.76	2	1551.75	0.0092	0	8.99	15	29	5.3	K	ITDVIIGFQACCR	G			3	File5332 Spectrum9653 scans: 12401
1	MYH9_HUMAN	Myosin-9 OS=Homo sapiens GN=MYH9 PE=1 SV=4	13459	227646	445	342	203	174	73.5	5.5	5292	1	1	776.89	1551.76	2	1551.75	0.011	0	32.82	18	29	0.022	K	ITDVIIGFQACCR	G			9	File5332 Spectrum9506 scans: 12146
1	MYH9_HUMAN	Myosin-9 OS=Homo sapiens GN=MYH9 PE=1 SV=4	13459	227646	445	342	203	174	73.5	5.5	5293	1	1	776.89	1551.77	2	1551.75	0.0114	0	18.27	14	29	0.63	K	ITDVIIGFQACCR	G			5	File5332 Spectrum9623 scans: 12320
1	MYH9_HUMAN	Myosin-9 OS=Homo sapiens GN=MYH9 PE=1 SV=4	13459	227646	445	342	203	174	73.5	5.5	5339	1	1	779.936	1557.86	2	1557.85	0.0055	1	52.21	26	28	0.00023	R	QRYEILTPNSIPK	G			12	File5332 Spectrum5535 scans: 7918
1	MYH9_HUMAN	Myosin-9 OS=Homo sapiens GN=MYH9 PE=1 SV=4	13459	227646	445	342	203	174	73.5	5.5	5340	1	1	520.293	1557.86	3	1557.85	0.0073	1	19.06	22	28	0.44	R	QRYEILTPNSIPK	G			7	File5332 Spectrum5496 scans: 7877
1	MYH9_HUMAN	Myosin-9 OS=Homo sapiens GN=MYH9 PE=1 SV=4	13459	227646	445	342	203	174	73.5	5.5	5401	1	1	393.217	1568.84	4	1568.83	0.0035	1	32.17	28	29	0.025	K	QIATLHAQVADMKK	K	Oxidation (M)	0.00000000000100.0	6	File5332 Spectrum2340 scans: 4530
1	MYH9_HUMAN	Myosin-9 OS=Homo sapiens GN=MYH9 PE=1 SV=4	13459	227646	445	342	203	174	73.5	5.5	5402	1	1	785.427	1568.84	2	1568.83	0.0057	1	85.83	20	29	1.1e-07	K	QIATLHAQVADMKK	K	Oxidation (M)	0.00000000000100.0	12	File5332 Spectrum2330 scans: 4519
1	MYH9_HUMAN	Myosin-9 OS=Homo sapiens GN=MYH9 PE=1 SV=4	13459	227646	445	342	203	174	73.5	5.5	5403	1	1	523.955	1568.84	3	1568.83	0.0084	1	50.44	22	29	0.00037	K	QIATLHAQVADMKK	K	Oxidation (M)	0.00000000000100.0	13	File5332 Spectrum2308 scans: 4496
1	MYH9_HUMAN	Myosin-9 OS=Homo sapiens GN=MYH9 PE=1 SV=4	13459	227646	445	342	203	174	73.5	5.5	5407	1	1	524.299	1569.88	3	1569.87	0.0037	2	65.9		27	7.9e-06	K	KLKDVLLQVDDER	R			13	File5332 Spectrum5241 scans: 7609
1	MYH9_HUMAN	Myosin-9 OS=Homo sapiens GN=MYH9 PE=1 SV=4	13459	227646	445	342	203	174	73.5	5.5	5408	1	1	785.947	1569.88	2	1569.87	0.0059	2	99.94		27	3.2e-09	K	KLKDVLLQVDDER	R			12	File5332 Spectrum5252 scans: 7620
1	MYH9_HUMAN	Myosin-9 OS=Homo sapiens GN=MYH9 PE=1 SV=4	13459	227646	445	342	203	174	73.5	5.5	5410	1	1	786.433	1570.85	2	1570.85	0.0039	0	64.61	21	29	1.4e-05	K	VSHLLGINVTDFTR	G			9	File5332 Spectrum7463 scans: 9950
1	MYH9_HUMAN	Myosin-9 OS=Homo sapiens GN=MYH9 PE=1 SV=4	13459	227646	445	342	203	174	73.5	5.5	5411	1	1	524.624	1570.85	3	1570.85	0.0046	0	61.18	23	29	3.1e-05	K	VSHLLGINVTDFTR	G			11	File5332 Spectrum7444 scans: 9930
1	MYH9_HUMAN	Myosin-9 OS=Homo sapiens GN=MYH9 PE=1 SV=4	13459	227646	445	342	203	174	73.5	5.5	5412	1	1	524.625	1570.85	3	1570.85	0.0057	0	31.14		29	0.031	K	VSHLLGINVTDFTR	G			4	File5332 Spectrum7522 scans: 10012
1	MYH9_HUMAN	Myosin-9 OS=Homo sapiens GN=MYH9 PE=1 SV=4	13459	227646	445	342	203	174	73.5	5.5	5431	1	0	525.64	1573.9	3	1573.89	0.0053	1	56.02		25	4.8e-05	K	AGKLDPHLVLDQLR	C			6	File5332 Spectrum6563 scans: 8997
1	MYH9_HUMAN	Myosin-9 OS=Homo sapiens GN=MYH9 PE=1 SV=4	13459	227646	445	342	203	174	73.5	5.5	5468	1	1	791.339	1580.66	2	1580.66	0.0015	0	66.19		21	1.8e-06	R	ELEDATETADAMNR	E	Oxidation (M)	0.00000000000100.0	12	File5332 Spectrum2691 scans: 4900
1	MYH9_HUMAN	Myosin-9 OS=Homo sapiens GN=MYH9 PE=1 SV=4	13459	227646	445	342	203	174	73.5	5.5	5469	1	1	791.341	1580.67	2	1580.66	0.0041	0	75.64		22	2.2e-07	R	ELEDATETADAMNR	E	Oxidation (M)	0.00000000000100.0	9	File5332 Spectrum2841 scans: 5058
1	MYH9_HUMAN	Myosin-9 OS=Homo sapiens GN=MYH9 PE=1 SV=4	13459	227646	445	342	203	174	73.5	5.5	5470	1	1	527.896	1580.67	3	1580.66	0.0043	0	56.74	18	22	1.7e-05	R	ELEDATETADAMNR	E	Oxidation (M)	0.00000000000100.0	9	File5332 Spectrum2857 scans: 5074
1	MYH9_HUMAN	Myosin-9 OS=Homo sapiens GN=MYH9 PE=1 SV=4	13459	227646	445	342	203	174	73.5	5.5	5471	1	1	791.341	1580.67	2	1580.66	0.0061	0	57.37		22	1.5e-05	R	ELEDATETADAMNR	E	Oxidation (M)	0.00000000000100.0	11	File5332 Spectrum2585 scans: 4788
1	MYH9_HUMAN	Myosin-9 OS=Homo sapiens GN=MYH9 PE=1 SV=4	13459	227646	445	342	203	174	73.5	5.5	5484	1	1	793.385	1584.75	2	1584.76	-0.002	1	45.07	18	28	0.0011	K	NKHEAMITDLEER	L			7	File5332 Spectrum3991 scans: 6271
1	MYH9_HUMAN	Myosin-9 OS=Homo sapiens GN=MYH9 PE=1 SV=4	13459	227646	445	342	203	174	73.5	5.5	5542	1	1	531.621	1591.84	3	1591.85	-0.0043	1	1.36	13	29	35	K	FDQLLAEEKTISAK	Y			3	File5332 Spectrum6026 scans: 8433
1	MYH9_HUMAN	Myosin-9 OS=Homo sapiens GN=MYH9 PE=1 SV=4	13459	227646	445	342	203	174	73.5	5.5	5544	1	1	796.929	1591.84	2	1591.85	-0.0022	1	1.55	14	29	32	K	FDQLLAEEKTISAK	Y			3	File5332 Spectrum6027 scans: 8434
1	MYH9_HUMAN	Myosin-9 OS=Homo sapiens GN=MYH9 PE=1 SV=4	13459	227646	445	342	203	174	73.5	5.5	5582	1	1	400.478	1597.88	4	1597.88	0.0056	2	44.78		28	0.0012	K	LKDVLLQVDDERR	N			12	File5332 Spectrum4799 scans: 7145
1	MYH9_HUMAN	Myosin-9 OS=Homo sapiens GN=MYH9 PE=1 SV=4	13459	227646	445	342	203	174	73.5	5.5	5583	1	1	799.95	1597.88	2	1597.88	0.006	2	58.1	27	28	5.6e-05	K	LKDVLLQVDDERR	N			11	File5332 Spectrum4804 scans: 7150
1	MYH9_HUMAN	Myosin-9 OS=Homo sapiens GN=MYH9 PE=1 SV=4	13459	227646	445	342	203	174	73.5	5.5	5584	1	1	533.636	1597.88	3	1597.88	0.0061	2	43.29	26	28	0.0017	K	LKDVLLQVDDERR	N			18	File5332 Spectrum4796 scans: 7142
1	MYH9_HUMAN	Myosin-9 OS=Homo sapiens GN=MYH9 PE=1 SV=4	13459	227646	445	342	203	174	73.5	5.5	5598	1	1	401.196	1600.75	4	1600.75	0.0035	1	39.33		28	0.0038	K	NKHEAMITDLEER	L	Oxidation (M)	0.0000010000000.0	5	File5332 Spectrum2931 scans: 5152
1	MYH9_HUMAN	Myosin-9 OS=Homo sapiens GN=MYH9 PE=1 SV=4	13459	227646	445	342	203	174	73.5	5.5	5599	1	1	401.196	1600.76	4	1600.75	0.0039	1	31.38	25	28	0.023	K	NKHEAMITDLEER	L	Oxidation (M)	0.0000010000000.0	5	File5332 Spectrum3065 scans: 5293
1	MYH9_HUMAN	Myosin-9 OS=Homo sapiens GN=MYH9 PE=1 SV=4	13459	227646	445	342	203	174	73.5	5.5	5600	1	1	801.385	1600.76	2	1600.75	0.0047	1	69.8		28	3.5e-06	K	NKHEAMITDLEER	L	Oxidation (M)	0.0000010000000.0	11	File5332 Spectrum2926 scans: 5147
1	MYH9_HUMAN	Myosin-9 OS=Homo sapiens GN=MYH9 PE=1 SV=4	13459	227646	445	342	203	174	73.5	5.5	5601	1	1	534.593	1600.76	3	1600.75	0.005	1	75.46		28	9.6e-07	K	NKHEAMITDLEER	L	Oxidation (M)	0.0000010000000.0	8	File5332 Spectrum2921 scans: 5142
1	MYH9_HUMAN	Myosin-9 OS=Homo sapiens GN=MYH9 PE=1 SV=4	13459	227646	445	342	203	174	73.5	5.5	5602	1	1	801.386	1600.76	2	1600.75	0.0068	1	65.75	19	28	9.1e-06	K	NKHEAMITDLEER	L	Oxidation (M)	0.0000010000000.0	11	File5332 Spectrum3052 scans: 5279
1	MYH9_HUMAN	Myosin-9 OS=Homo sapiens GN=MYH9 PE=1 SV=4	13459	227646	445	342	203	174	73.5	5.5	5603	1	1	534.593	1600.76	3	1600.75	0.0068	1	101.99		28	2.2e-09	K	NKHEAMITDLEER	L	Oxidation (M)	0.0000010000000.0	10	File5332 Spectrum3044 scans: 5271
1	MYH9_HUMAN	Myosin-9 OS=Homo sapiens GN=MYH9 PE=1 SV=4	13459	227646	445	342	203	174	73.5	5.5	5630	1	1	536.305	1605.89	3	1605.89	0.0053	1	41.59	20	27	0.002	K	KVIQYLAYVASSHK	S			13	File5332 Spectrum5717 scans: 8109
1	MYH9_HUMAN	Myosin-9 OS=Homo sapiens GN=MYH9 PE=1 SV=4	13459	227646	445	342	203	174	73.5	5.5	5631	1	1	803.956	1605.9	2	1605.89	0.0104	1	115.39		26	7.1e-11	K	KVIQYLAYVASSHK	S			11	File5332 Spectrum5743 scans: 8136
1	MYH9_HUMAN	Myosin-9 OS=Homo sapiens GN=MYH9 PE=1 SV=4	13459	227646	445	342	203	174	73.5	5.5	5632	1	0	804.354	1606.69	2	1606.69	0.0032	0	21.18		23	0.081	R	NTDQASMPDNTAAQK	V	Oxidation (M)	0.000000100000000.0	4	File5332 Spectrum737 scans: 2839
1	MYH9_HUMAN	Myosin-9 OS=Homo sapiens GN=MYH9 PE=1 SV=4	13459	227646	445	342	203	174	73.5	5.5	5633	1	0	804.354	1606.69	2	1606.69	0.0049	0	71.59	18	23	7.6e-07	R	NTDQASMPDNTAAQK	V	Oxidation (M)	0.000000100000000.0	11	File5332 Spectrum645 scans: 2741
1	MYH9_HUMAN	Myosin-9 OS=Homo sapiens GN=MYH9 PE=1 SV=4	13459	227646	445	342	203	174	73.5	5.5	5676	1	1	539.005	1613.99	3	1613.99	0.005	1	24.59		16	0.0082	R	VISGVLQLGNIVFKK	E			9	File5332 Spectrum8535 scans: 11077
1	MYH9_HUMAN	Myosin-9 OS=Homo sapiens GN=MYH9 PE=1 SV=4	13459	227646	445	342	203	174	73.5	5.5	5677	1	1	808.004	1613.99	2	1613.99	0.0055	1	29.88		16	0.0024	R	VISGVLQLGNIVFKK	E			11	File5332 Spectrum8536 scans: 11078
1	MYH9_HUMAN	Myosin-9 OS=Homo sapiens GN=MYH9 PE=1 SV=4	13459	227646	445	342	203	174	73.5	5.5	5763	1	1	816.415	1630.82	2	1630.81	0.0102	0	44.1	18	30	0.002	R	IMGIPEEEQMGLLR	V	Oxidation (M)	0.00000000010000.0	10	File5332 Spectrum7075 scans: 9538
1	MYH9_HUMAN	Myosin-9 OS=Homo sapiens GN=MYH9 PE=1 SV=4	13459	227646	445	342	203	174	73.5	5.5	5817	1	1	547.622	1639.84	3	1639.83	0.0114	0	18.39	15	29	0.67	R	FLSNGHVTIPGQQDK	D			8	File5332 Spectrum4658 scans: 6997
1	MYH9_HUMAN	Myosin-9 OS=Homo sapiens GN=MYH9 PE=1 SV=4	13459	227646	445	342	203	174	73.5	5.5	5818	1	1	820.93	1639.84	2	1639.83	0.013	0	80.82	24	29	3.7e-07	R	FLSNGHVTIPGQQDK	D			12	File5332 Spectrum4651 scans: 6989
1	MYH9_HUMAN	Myosin-9 OS=Homo sapiens GN=MYH9 PE=1 SV=4	13459	227646	445	342	203	174	73.5	5.5	5821	1	1	547.924	1640.75	3	1640.75	0.0053	0	59.57	22	26	2.7e-05	K	QELEEICHDLEAR	V			9	File5332 Spectrum6113 scans: 8525
1	MYH9_HUMAN	Myosin-9 OS=Homo sapiens GN=MYH9 PE=1 SV=4	13459	227646	445	342	203	174	73.5	5.5	5855	1	1	549.942	1646.8	3	1646.8	0.0035	0	37.76	25	29	0.0081	R	IMGIPEEEQMGLLR	V	2 Oxidation (M)	0.01000000010000.0	9	File5332 Spectrum6078 scans: 8488
1	MYH9_HUMAN	Myosin-9 OS=Homo sapiens GN=MYH9 PE=1 SV=4	13459	227646	445	342	203	174	73.5	5.5	5856	1	1	824.41	1646.81	2	1646.8	0.0053	0	29.79		29	0.051	R	IMGIPEEEQMGLLR	V	2 Oxidation (M)	0.01000000010000.0	8	File5332 Spectrum6033 scans: 8441
1	MYH9_HUMAN	Myosin-9 OS=Homo sapiens GN=MYH9 PE=1 SV=4	13459	227646	445	342	203	174	73.5	5.5	5857	1	1	824.41	1646.81	2	1646.8	0.0055	0	19.64	15	29	0.53	R	IMGIPEEEQMGLLR	V	2 Oxidation (M)	0.01000000010000.0	6	File5332 Spectrum6130 scans: 8543
1	MYH9_HUMAN	Myosin-9 OS=Homo sapiens GN=MYH9 PE=1 SV=4	13459	227646	445	342	203	174	73.5	5.5	5884	1	1	827.399	1652.78	2	1652.78	0.0045	0	88.01		28	5.2e-08	R	IAEFTTNLTEEEEK	S			9	File5332 Spectrum5792 scans: 8188
1	MYH9_HUMAN	Myosin-9 OS=Homo sapiens GN=MYH9 PE=1 SV=4	13459	227646	445	342	203	174	73.5	5.5	5921	2	1	830.454	1658.89	2	1658.87	0.0273	1	8.82	26	29	5.3	K	ALSLARALEEAMEQK	A			4	File5332 Spectrum8661 scans: 11214
1	MYH9_HUMAN	Myosin-9 OS=Homo sapiens GN=MYH9 PE=1 SV=4	13459	227646	445	342	203	174	73.5	5.5	5938	1	1	831.905	1661.8	2	1661.79	0.0031	1	100.17	25	28	3.8e-09	R	ALEEAMEQKAELER	L	Oxidation (M)	0.00000100000000.0	12	File5332 Spectrum3105 scans: 5335
1	MYH9_HUMAN	Myosin-9 OS=Homo sapiens GN=MYH9 PE=1 SV=4	13459	227646	445	342	203	174	73.5	5.5	5939	1	1	554.94	1661.8	3	1661.79	0.0043	1	53.49		29	0.00018	R	ALEEAMEQKAELER	L	Oxidation (M)	0.00000100000000.0	8	File5332 Spectrum3114 scans: 5345
1	MYH9_HUMAN	Myosin-9 OS=Homo sapiens GN=MYH9 PE=1 SV=4	13459	227646	445	342	203	174	73.5	5.5	5977	1	1	836.931	1671.85	2	1671.84	0.0104	0	66.43	24	30	1.3e-05	K	NFINNPLAQADWAAK	K			9	File5332 Spectrum8017 scans: 10531
1	MYH9_HUMAN	Myosin-9 OS=Homo sapiens GN=MYH9 PE=1 SV=4	13459	227646	445	342	203	174	73.5	5.5	6093	1	1	850.874	1699.73	2	1699.73	0.0056	1	98.46		23	1.4e-09	R	TEMEDLMSSKDDVGK	S	Oxidation (M)	0.000000100000000.0	11	File5332 Spectrum3472 scans: 5723
1	MYH9_HUMAN	Myosin-9 OS=Homo sapiens GN=MYH9 PE=1 SV=4	13459	227646	445	342	203	174	73.5	5.5	6094	1	1	567.586	1699.73	3	1699.73	0.0065	1	43.64		22	0.00043	R	TEMEDLMSSKDDVGK	S	Oxidation (M)	0.000000100000000.0	11	File5332 Spectrum3466 scans: 5717
1	MYH9_HUMAN	Myosin-9 OS=Homo sapiens GN=MYH9 PE=1 SV=4	13459	227646	445	342	203	174	73.5	5.5	6136	1	1	856.874	1711.73	2	1711.73	0.006	0	101.18		23	7.9e-10	K	MEDSVGCLETAEEVK	R	Oxidation (M)	0.100000000000000.0	14	File5332 Spectrum4978 scans: 7333
1	MYH9_HUMAN	Myosin-9 OS=Homo sapiens GN=MYH9 PE=1 SV=4	13459	227646	445	342	203	174	73.5	5.5	6149	1	1	572.917	1715.73	3	1715.72	0.0047	1	52.65	19	21	4e-05	R	TEMEDLMSSKDDVGK	S	2 Oxidation (M)	0.001000100000000.0	12	File5332 Spectrum2024 scans: 4198
1	MYH9_HUMAN	Myosin-9 OS=Homo sapiens GN=MYH9 PE=1 SV=4	13459	227646	445	342	203	174	73.5	5.5	6150	1	1	572.917	1715.73	3	1715.72	0.0053	1	48.15		21	0.00012	R	TEMEDLMSSKDDVGK	S	2 Oxidation (M)	0.001000100000000.0	15	File5332 Spectrum1729 scans: 3888
1	MYH9_HUMAN	Myosin-9 OS=Homo sapiens GN=MYH9 PE=1 SV=4	13459	227646	445	342	203	174	73.5	5.5	6151	1	1	858.871	1715.73	2	1715.72	0.0053	1	81.66		21	5.2e-08	R	TEMEDLMSSKDDVGK	S	2 Oxidation (M)	0.001000100000000.0	14	File5332 Spectrum2026 scans: 4200
1	MYH9_HUMAN	Myosin-9 OS=Homo sapiens GN=MYH9 PE=1 SV=4	13459	227646	445	342	203	174	73.5	5.5	6152	1	1	858.872	1715.73	2	1715.72	0.0063	1	80.18	19	21	7.2e-08	R	TEMEDLMSSKDDVGK	S	2 Oxidation (M)	0.001000100000000.0	12	File5332 Spectrum1736 scans: 3895
1	MYH9_HUMAN	Myosin-9 OS=Homo sapiens GN=MYH9 PE=1 SV=4	13459	227646	445	342	203	174	73.5	5.5	6176	1	1	575.613	1723.82	3	1723.81	0.0059	2	67.21	20	28	6.8e-06	R	NAEQYKDQADKASTR	L			17	File5332 Spectrum1372 scans: 3513
1	MYH9_HUMAN	Myosin-9 OS=Homo sapiens GN=MYH9 PE=1 SV=4	13459	227646	445	342	203	174	73.5	5.5	6187	1	0	863.979	1725.94	2	1725.94	0.0022	0	80.82	22	28	2.8e-07	R	QLLQANPILEAFGNAK	T			9	File5332 Spectrum9073 scans: 11688
1	MYH9_HUMAN	Myosin-9 OS=Homo sapiens GN=MYH9 PE=1 SV=4	13459	227646	445	342	203	174	73.5	5.5	6188	1	0	576.323	1725.95	3	1725.94	0.006	0	53.63	21	27	0.00013	R	QLLQANPILEAFGNAK	T			14	File5332 Spectrum9102 scans: 11721
1	MYH9_HUMAN	Myosin-9 OS=Homo sapiens GN=MYH9 PE=1 SV=4	13459	227646	445	342	203	174	73.5	5.5	6189	1	0	863.982	1725.95	2	1725.94	0.0076	0	48.36		27	0.00043	R	QLLQANPILEAFGNAK	T			8	File5332 Spectrum9393 scans: 12027
1	MYH9_HUMAN	Myosin-9 OS=Homo sapiens GN=MYH9 PE=1 SV=4	13459	227646	445	342	203	174	73.5	5.5	6196	1	1	577.296	1728.87	3	1728.86	0.0028	1	35.42	22	29	0.013	K	QTLENERGELANEVK	V			13	File5332 Spectrum4202 scans: 6493
1	MYH9_HUMAN	Myosin-9 OS=Homo sapiens GN=MYH9 PE=1 SV=4	13459	227646	445	342	203	174	73.5	5.5	6197	1	1	865.441	1728.87	2	1728.86	0.0041	1	79.22		29	5.5e-07	K	QTLENERGELANEVK	V			10	File5332 Spectrum4203 scans: 6494
1	MYH9_HUMAN	Myosin-9 OS=Homo sapiens GN=MYH9 PE=1 SV=4	13459	227646	445	342	203	174	73.5	5.5	6232	1	1	579.939	1736.8	3	1736.79	0.0104	1	23.92	25	26	0.1	K	NSFREQLEEEEEAK	H			6	File5332 Spectrum4726 scans: 7068
1	MYH9_HUMAN	Myosin-9 OS=Homo sapiens GN=MYH9 PE=1 SV=4	13459	227646	445	342	203	174	73.5	5.5	6233	1	1	869.406	1736.8	2	1736.79	0.0113	1	56.8		27	5.2e-05	K	NSFREQLEEEEEAK	H			9	File5332 Spectrum4725 scans: 7067
1	MYH9_HUMAN	Myosin-9 OS=Homo sapiens GN=MYH9 PE=1 SV=4	13459	227646	445	342	203	174	73.5	5.5	6258	1	1	581.956	1742.85	3	1742.84	0.0034	0	57.19	19	28	7.5e-05	K	NLPIYSEEIVEMYK	G	Oxidation (M)	0.00000000000100.0	8	File5332 Spectrum7733 scans: 10233
1	MYH9_HUMAN	Myosin-9 OS=Homo sapiens GN=MYH9 PE=1 SV=4	13459	227646	445	342	203	174	73.5	5.5	6259	1	1	872.432	1742.85	2	1742.84	0.0048	0	87.72		28	6.6e-08	K	NLPIYSEEIVEMYK	G	Oxidation (M)	0.00000000000100.0	10	File5332 Spectrum7759 scans: 10261
1	MYH9_HUMAN	Myosin-9 OS=Homo sapiens GN=MYH9 PE=1 SV=4	13459	227646	445	342	203	174	73.5	5.5	6260	1	1	872.433	1742.85	2	1742.84	0.0072	0	88.76		28	5.3e-08	K	NLPIYSEEIVEMYK	G	Oxidation (M)	0.00000000000100.0	11	File5332 Spectrum7684 scans: 10182
1	MYH9_HUMAN	Myosin-9 OS=Homo sapiens GN=MYH9 PE=1 SV=4	13459	227646	445	342	203	174	73.5	5.5	6261	1	1	872.439	1742.86	2	1742.86	0.0059	0	88.9		29	5.7e-08	K	EEVGEEAIVELVENGK	K			10	File5332 Spectrum8813 scans: 11376
1	MYH9_HUMAN	Myosin-9 OS=Homo sapiens GN=MYH9 PE=1 SV=4	13459	227646	445	342	203	174	73.5	5.5	6303	2	1	585.6	1753.78	3	1753.78	0.0044	1	9.4	23	26	2.4	R	QEEEMMAKEEELVK	V	2 Oxidation (M)	0.00001100000000.0	6	File5332 Spectrum2840 scans: 5057
1	MYH9_HUMAN	Myosin-9 OS=Homo sapiens GN=MYH9 PE=1 SV=4	13459	227646	445	342	203	174	73.5	5.5	6304	1	1	877.898	1753.78	2	1753.78	0.0056	1	47.6	25	26	0.00036	R	QEEEMMAKEEELVK	V	2 Oxidation (M)	0.00001100000000.0	8	File5332 Spectrum2767 scans: 4980
1	MYH9_HUMAN	Myosin-9 OS=Homo sapiens GN=MYH9 PE=1 SV=4	13459	227646	445	342	203	174	73.5	5.5	6305	1	1	585.601	1753.78	3	1753.78	0.0057	1	43.05		26	0.001	R	QEEEMMAKEEELVK	V	2 Oxidation (M)	0.00001100000000.0	8	File5332 Spectrum2741 scans: 4953
1	MYH9_HUMAN	Myosin-9 OS=Homo sapiens GN=MYH9 PE=1 SV=4	13459	227646	445	342	203	174	73.5	5.5	6329	1	1	880.925	1759.83	2	1759.83	0.0049	0	77.62		28	6.4e-07	K	LEEEQIILEDQNCK	L			12	File5332 Spectrum5646 scans: 8034
1	MYH9_HUMAN	Myosin-9 OS=Homo sapiens GN=MYH9 PE=1 SV=4	13459	227646	445	342	203	174	73.5	5.5	6330	1	1	587.62	1759.84	3	1759.83	0.0086	0	49.92	28	28	0.00039	K	LEEEQIILEDQNCK	L			11	File5332 Spectrum5659 scans: 8048
1	MYH9_HUMAN	Myosin-9 OS=Homo sapiens GN=MYH9 PE=1 SV=4	13459	227646	445	342	203	174	73.5	5.5	6353	1	1	884.432	1766.85	2	1766.84	0.0067	0	51.03		28	0.00029	R	LTEMETLQSQLMAEK	L	Oxidation (M)	0.000100000000000.0	13	File5332 Spectrum6167 scans: 8581
1	MYH9_HUMAN	Myosin-9 OS=Homo sapiens GN=MYH9 PE=1 SV=4	13459	227646	445	342	203	174	73.5	5.5	6354	1	1	884.432	1766.85	2	1766.84	0.0067	0	72.74	22	28	2e-06	R	LTEMETLQSQLMAEK	L	Oxidation (M)	0.000000000001000.0	13	File5332 Spectrum6838 scans: 9288
1	MYH9_HUMAN	Myosin-9 OS=Homo sapiens GN=MYH9 PE=1 SV=4	13459	227646	445	342	203	174	73.5	5.5	6360	1	1	590.622	1768.85	3	1768.84	0.004	1	92.68		28	2.1e-08	K	KQELEEICHDLEAR	V			9	File5332 Spectrum5453 scans: 7832
1	MYH9_HUMAN	Myosin-9 OS=Homo sapiens GN=MYH9 PE=1 SV=4	13459	227646	445	342	203	174	73.5	5.5	6361	1	1	885.43	1768.85	2	1768.84	0.0041	1	95.51		28	1.1e-08	K	KQELEEICHDLEAR	V			12	File5332 Spectrum5458 scans: 7837
1	MYH9_HUMAN	Myosin-9 OS=Homo sapiens GN=MYH9 PE=1 SV=4	13459	227646	445	342	203	174	73.5	5.5	6362	1	1	443.219	1768.85	4	1768.84	0.0044	1	43.87	23	28	0.0016	K	KQELEEICHDLEAR	V			6	File5332 Spectrum5476 scans: 7856
1	MYH9_HUMAN	Myosin-9 OS=Homo sapiens GN=MYH9 PE=1 SV=4	13459	227646	445	342	203	174	73.5	5.5	6363	1	1	590.624	1768.85	3	1768.84	0.008	1	38.74	26	28	0.0051	K	KQELEEICHDLEAR	V			6	File5332 Spectrum5551 scans: 7935
1	MYH9_HUMAN	Myosin-9 OS=Homo sapiens GN=MYH9 PE=1 SV=4	13459	227646	445	342	203	174	73.5	5.5	6405	2	1	892.429	1782.84	2	1782.84	0.0053	0	0.77	13	28	27	R	LTEMETLQSQLMAEK	L	2 Oxidation (M)	0.000100000001000.0	7	File5332 Spectrum5351 scans: 7725
1	MYH9_HUMAN	Myosin-9 OS=Homo sapiens GN=MYH9 PE=1 SV=4	13459	227646	445	342	203	174	73.5	5.5	6406	1	1	595.288	1782.84	3	1782.84	0.0056	0	15.23		28	0.97	R	LTEMETLQSQLMAEK	L	2 Oxidation (M)	0.000100000001000.0	7	File5332 Spectrum5287 scans: 7657
1	MYH9_HUMAN	Myosin-9 OS=Homo sapiens GN=MYH9 PE=1 SV=4	13459	227646	445	342	203	174	73.5	5.5	6407	1	1	595.289	1782.84	3	1782.84	0.006	0	30.08	21	28	0.032	R	LTEMETLQSQLMAEK	L	2 Oxidation (M)	0.000100000001000.0	11	File5332 Spectrum5386 scans: 7761
1	MYH9_HUMAN	Myosin-9 OS=Homo sapiens GN=MYH9 PE=1 SV=4	13459	227646	445	342	203	174	73.5	5.5	6408	1	1	892.43	1782.85	2	1782.84	0.008	0	66.67		28	7.1e-06	R	LTEMETLQSQLMAEK	L	2 Oxidation (M)	0.000100000001000.0	12	File5332 Spectrum5255 scans: 7624
1	MYH9_HUMAN	Myosin-9 OS=Homo sapiens GN=MYH9 PE=1 SV=4	13459	227646	445	342	203	174	73.5	5.5	6551	1	1	605.976	1814.91	3	1814.9	0.0067	1	86.84		29	9.9e-08	K	IAQLEEQLDNETKER	Q			12	File5332 Spectrum4967 scans: 7321
1	MYH9_HUMAN	Myosin-9 OS=Homo sapiens GN=MYH9 PE=1 SV=4	13459	227646	445	342	203	174	73.5	5.5	6638	1	1	613.976	1838.91	3	1838.9	0.0065	0	75.7		29	1.3e-06	K	HSQAVEELAEQLEQTK	R			20	File5332 Spectrum6731 scans: 9174
1	MYH9_HUMAN	Myosin-9 OS=Homo sapiens GN=MYH9 PE=1 SV=4	13459	227646	445	342	203	174	73.5	5.5	6639	1	1	920.462	1838.91	2	1838.9	0.0074	0	112.6		29	2.6e-10	K	HSQAVEELAEQLEQTK	R			15	File5332 Spectrum6732 scans: 9175
1	MYH9_HUMAN	Myosin-9 OS=Homo sapiens GN=MYH9 PE=1 SV=4	13459	227646	445	342	203	174	73.5	5.5	6641	1	1	614.282	1839.82	3	1839.82	0.0007	1	60.11	18	25	1.8e-05	K	KMEDSVGCLETAEEVK	R	Oxidation (M)	0.0100000000000000.0	15	File5332 Spectrum4265 scans: 6567
1	MYH9_HUMAN	Myosin-9 OS=Homo sapiens GN=MYH9 PE=1 SV=4	13459	227646	445	342	203	174	73.5	5.5	6642	1	1	920.92	1839.83	2	1839.82	0.0028	1	124.75		25	6.3e-12	K	KMEDSVGCLETAEEVK	R	Oxidation (M)	0.0100000000000000.0	14	File5332 Spectrum4266 scans: 6568
1	MYH9_HUMAN	Myosin-9 OS=Homo sapiens GN=MYH9 PE=1 SV=4	13459	227646	445	342	203	174	73.5	5.5	6657	1	1	614.986	1841.94	3	1841.93	0.0072	2	45.89	21	29	0.0011	K	LKNKHEAMITDLEER	L	Oxidation (M)	0.000000010000000.0	10	File5332 Spectrum2710 scans: 4920
1	MYH9_HUMAN	Myosin-9 OS=Homo sapiens GN=MYH9 PE=1 SV=4	13459	227646	445	342	203	174	73.5	5.5	6699	1	1	618.964	1853.87	3	1853.86	0.0066	1	49.1	20	28	0.00042	R	EQLEEEEEAKHNLEK	Q			9	File5332 Spectrum3023 scans: 5249
1	MYH9_HUMAN	Myosin-9 OS=Homo sapiens GN=MYH9 PE=1 SV=4	13459	227646	445	342	203	174	73.5	5.5	6700	1	1	464.475	1853.87	4	1853.86	0.0074	1	54.71		28	0.00011	R	EQLEEEEEAKHNLEK	Q			17	File5332 Spectrum3039 scans: 5266
1	MYH9_HUMAN	Myosin-9 OS=Homo sapiens GN=MYH9 PE=1 SV=4	13459	227646	445	342	203	174	73.5	5.5	6701	1	1	927.943	1853.87	2	1853.86	0.0081	1	88.2		28	5.1e-08	R	EQLEEEEEAKHNLEK	Q			12	File5332 Spectrum3042 scans: 5269
1	MYH9_HUMAN	Myosin-9 OS=Homo sapiens GN=MYH9 PE=1 SV=4	13459	227646	445	342	203	174	73.5	5.5	6745	1	1	934.923	1867.83	2	1867.83	0.0026	1	118.78		25	2.2e-11	K	MEDSVGCLETAEEVKR	K	Oxidation (M)	0.1000000000000000.0	11	File5332 Spectrum4336 scans: 6649
1	MYH9_HUMAN	Myosin-9 OS=Homo sapiens GN=MYH9 PE=1 SV=4	13459	227646	445	342	203	174	73.5	5.5	6746	1	1	623.618	1867.83	3	1867.83	0.0031	1	84.7		25	5.7e-08	K	MEDSVGCLETAEEVKR	K	Oxidation (M)	0.1000000000000000.0	9	File5332 Spectrum4313 scans: 6623
1	MYH9_HUMAN	Myosin-9 OS=Homo sapiens GN=MYH9 PE=1 SV=4	13459	227646	445	342	203	174	73.5	5.5	6749	1	1	623.996	1868.97	3	1868.96	0.0064	0	74.25	24	28	1.5e-06	K	ANLQIDQINTDLNLER	S			12	File5332 Spectrum7413 scans: 9897
1	MYH9_HUMAN	Myosin-9 OS=Homo sapiens GN=MYH9 PE=1 SV=4	13459	227646	445	342	203	174	73.5	5.5	6750	1	1	935.49	1868.97	2	1868.96	0.0071	0	98.15	21	29	6.1e-09	K	ANLQIDQINTDLNLER	S			10	File5332 Spectrum7391 scans: 9874
1	MYH9_HUMAN	Myosin-9 OS=Homo sapiens GN=MYH9 PE=1 SV=4	13459	227646	445	342	203	174	73.5	5.5	6751	1	1	935.494	1868.97	2	1868.96	0.0141	0	85.77		28	1e-07	K	ANLQIDQINTDLNLER	S			11	File5332 Spectrum6978 scans: 9436
1	MYH9_HUMAN	Myosin-9 OS=Homo sapiens GN=MYH9 PE=1 SV=4	13459	227646	445	342	203	174	73.5	5.5	6821	1	1	630.317	1887.93	3	1887.92	0.005	1	60.37	20	29	4.2e-05	K	KLEEEQIILEDQNCK	L			15	File5332 Spectrum4961 scans: 7315
1	MYH9_HUMAN	Myosin-9 OS=Homo sapiens GN=MYH9 PE=1 SV=4	13459	227646	445	342	203	174	73.5	5.5	6822	6	1	630.318	1887.93	3	1887.92	0.0063	1	0.99	18	29	35	K	KLEEEQIILEDQNCK	L			4	File5332 Spectrum5054 scans: 7413
1	MYH9_HUMAN	Myosin-9 OS=Homo sapiens GN=MYH9 PE=1 SV=4	13459	227646	445	342	203	174	73.5	5.5	6823	1	1	944.973	1887.93	2	1887.92	0.0065	1	98.42	23	29	6.7e-09	K	KLEEEQIILEDQNCK	L			13	File5332 Spectrum4974 scans: 7329
1	MYH9_HUMAN	Myosin-9 OS=Homo sapiens GN=MYH9 PE=1 SV=4	13459	227646	445	342	203	174	73.5	5.5	6824	1	1	944.973	1887.93	2	1887.92	0.0066	1	54.53	28	29	0.00016	K	KLEEEQIILEDQNCK	L			12	File5332 Spectrum4885 scans: 7235
1	MYH9_HUMAN	Myosin-9 OS=Homo sapiens GN=MYH9 PE=1 SV=4	13459	227646	445	342	203	174	73.5	5.5	6828	1	0	946.926	1891.84	2	1891.83	0.0041	1	29.62	15	25	0.018	K	ERNTDQASMPDNTAAQK	V	Oxidation (M)	0.00000000100000000.0	9	File5332 Spectrum553 scans: 2639
1	MYH9_HUMAN	Myosin-9 OS=Homo sapiens GN=MYH9 PE=1 SV=4	13459	227646	445	342	203	174	73.5	5.5	6829	1	0	631.62	1891.84	3	1891.83	0.0044	1	40.75	15	25	0.0014	K	ERNTDQASMPDNTAAQK	V	Oxidation (M)	0.00000000100000000.0	16	File5332 Spectrum546 scans: 2632
1	MYH9_HUMAN	Myosin-9 OS=Homo sapiens GN=MYH9 PE=1 SV=4	13459	227646	445	342	203	174	73.5	5.5	6937	1	1	960.467	1918.92	2	1918.91	0.0081	0	131.04	27	28	3e-12	K	TELEDTLDSTAAQQELR	S			12	File5332 Spectrum6332 scans: 8755
1	MYH9_HUMAN	Myosin-9 OS=Homo sapiens GN=MYH9 PE=1 SV=4	13459	227646	445	342	203	174	73.5	5.5	6969	1	1	965.009	1928	2	1928	0.0061	2	61.42	27	29	2.9e-05	K	AKQTLENERGELANEVK	V			10	File5332 Spectrum3548 scans: 5803
1	MYH9_HUMAN	Myosin-9 OS=Homo sapiens GN=MYH9 PE=1 SV=4	13459	227646	445	342	203	174	73.5	5.5	6970	1	1	643.676	1928	3	1928	0.0083	2	36.1	19	28	0.0096	K	AKQTLENERGELANEVK	V			14	File5332 Spectrum3540 scans: 5794
1	MYH9_HUMAN	Myosin-9 OS=Homo sapiens GN=MYH9 PE=1 SV=4	13459	227646	445	342	203	174	73.5	5.5	6971	1	1	644.311	1929.91	3	1929.9	0.0057	0	53.06	21	28	0.00016	R	HEMPPHIYAITDTAYR	S	Oxidation (M)	0.0010000000000000.0	10	File5332 Spectrum4879 scans: 7229
1	MYH9_HUMAN	Myosin-9 OS=Homo sapiens GN=MYH9 PE=1 SV=4	13459	227646	445	342	203	174	73.5	5.5	6972	1	1	483.485	1929.91	4	1929.9	0.0074	0	41.14	23	28	0.0024	R	HEMPPHIYAITDTAYR	S	Oxidation (M)	0.0010000000000000.0	13	File5332 Spectrum4810 scans: 7156
1	MYH9_HUMAN	Myosin-9 OS=Homo sapiens GN=MYH9 PE=1 SV=4	13459	227646	445	342	203	174	73.5	5.5	6973	1	1	965.964	1929.91	2	1929.9	0.0089	0	78.2	22	28	5e-07	R	HEMPPHIYAITDTAYR	S	Oxidation (M)	0.0010000000000000.0	10	File5332 Spectrum4801 scans: 7147
1	MYH9_HUMAN	Myosin-9 OS=Homo sapiens GN=MYH9 PE=1 SV=4	13459	227646	445	342	203	174	73.5	5.5	6974	1	1	644.312	1929.91	3	1929.9	0.0104	0	85.43	22	28	9.5e-08	R	HEMPPHIYAITDTAYR	S	Oxidation (M)	0.0010000000000000.0	11	File5332 Spectrum4783 scans: 7128
1	MYH9_HUMAN	Myosin-9 OS=Homo sapiens GN=MYH9 PE=1 SV=4	13459	227646	445	342	203	174	73.5	5.5	7040	1	1	649.343	1945.01	3	1945	0.0061	0	77.63		29	7.1e-07	K	LQVELDNVTGLLSQSDSK	S			15	File5332 Spectrum8325 scans: 10855
1	MYH9_HUMAN	Myosin-9 OS=Homo sapiens GN=MYH9 PE=1 SV=4	13459	227646	445	342	203	174	73.5	5.5	7041	1	1	973.511	1945.01	2	1945	0.0064	0	119.97	26	29	4.2e-11	K	LQVELDNVTGLLSQSDSK	S			15	File5332 Spectrum8321 scans: 10851
1	MYH9_HUMAN	Myosin-9 OS=Homo sapiens GN=MYH9 PE=1 SV=4	13459	227646	445	342	203	174	73.5	5.5	7042	1	1	973.513	1945.01	2	1945	0.0106	0	89.71	25	29	4.4e-08	K	LQVELDNVTGLLSQSDSK	S			14	File5332 Spectrum7907 scans: 10416
1	MYH9_HUMAN	Myosin-9 OS=Homo sapiens GN=MYH9 PE=1 SV=4	13459	227646	445	342	203	174	73.5	5.5	7043	1	1	973.515	1945.02	2	1945	0.0158	0	18.48	18	28	0.54	K	LQVELDNVTGLLSQSDSK	S			9	File5332 Spectrum8394 scans: 10928
1	MYH9_HUMAN	Myosin-9 OS=Homo sapiens GN=MYH9 PE=1 SV=4	13459	227646	445	342	203	174	73.5	5.5	7056	1	1	975.502	1948.99	2	1948.99	0.0048	0	109.75		29	4.6e-10	R	LQQELDDLLVDLDHQR	Q			11	File5332 Spectrum8794 scans: 11356
1	MYH9_HUMAN	Myosin-9 OS=Homo sapiens GN=MYH9 PE=1 SV=4	13459	227646	445	342	203	174	73.5	5.5	7057	1	1	650.671	1948.99	3	1948.99	0.0067	0	37.15	24	29	0.0084	R	LQQELDDLLVDLDHQR	Q			6	File5332 Spectrum8843 scans: 11408
1	MYH9_HUMAN	Myosin-9 OS=Homo sapiens GN=MYH9 PE=1 SV=4	13459	227646	445	342	203	174	73.5	5.5	7058	1	1	650.671	1948.99	3	1948.99	0.0069	0	81.29		29	3.2e-07	R	LQQELDDLLVDLDHQR	Q			10	File5332 Spectrum8776 scans: 11336
1	MYH9_HUMAN	Myosin-9 OS=Homo sapiens GN=MYH9 PE=1 SV=4	13459	227646	445	342	203	174	73.5	5.5	7107	1	0	981.466	1960.92	2	1960.91	0.0058	0	107.95		27	4.8e-10	K	TQLEELEDELQATEDAK	L			14	File5332 Spectrum8323 scans: 10853
1	MYH9_HUMAN	Myosin-9 OS=Homo sapiens GN=MYH9 PE=1 SV=4	13459	227646	445	342	203	174	73.5	5.5	7108	1	0	654.646	1960.92	3	1960.91	0.0063	0	38.07	17	28	0.0051	K	TQLEELEDELQATEDAK	L			14	File5332 Spectrum8361 scans: 10893
1	MYH9_HUMAN	Myosin-9 OS=Homo sapiens GN=MYH9 PE=1 SV=4	13459	227646	445	342	203	174	73.5	5.5	7109	1	0	654.647	1960.92	3	1960.91	0.0078	0	1.13	14	28	26	K	TQLEELEDELQATEDAK	L			5	File5332 Spectrum4597 scans: 6933
1	MYH9_HUMAN	Myosin-9 OS=Homo sapiens GN=MYH9 PE=1 SV=4	13459	227646	445	342	203	174	73.5	5.5	7112	1	0	981.475	1960.93	2	1960.91	0.0234	0	9.07	16	28	4.5	K	TQLEELEDELQATEDAK	L			4	File5332 Spectrum8395 scans: 10929
1	MYH9_HUMAN	Myosin-9 OS=Homo sapiens GN=MYH9 PE=1 SV=4	13459	227646	445	342	203	174	73.5	5.5	7113	2	1	981.956	1961.9	2	1961.91	-0.0129	1	0.09	13	26	23	K	LQRELEDATETADAMNR	E			3	File5332 Spectrum8597 scans: 11142
1	MYH9_HUMAN	Myosin-9 OS=Homo sapiens GN=MYH9 PE=1 SV=4	13459	227646	445	342	203	174	73.5	5.5	7132	1	1	984.963	1967.91	2	1967.92	-0.007	2	90.73	26	27	2.2e-08	K	KKMEDSVGCLETAEEVK	R	Oxidation (M)	0.00100000000000000.0	13	File5332 Spectrum3565 scans: 5821
1	MYH9_HUMAN	Myosin-9 OS=Homo sapiens GN=MYH9 PE=1 SV=4	13459	227646	445	342	203	174	73.5	5.5	7136	1	1	656.982	1967.92	3	1967.92	0.0049	2	47.37	27	27	0.00057	K	KKMEDSVGCLETAEEVK	R	Oxidation (M)	0.00100000000000000.0	15	File5332 Spectrum3579 scans: 5836
1	MYH9_HUMAN	Myosin-9 OS=Homo sapiens GN=MYH9 PE=1 SV=4	13459	227646	445	342	203	174	73.5	5.5	7137	1	1	492.988	1967.92	4	1967.92	0.0052	2	43.77	21	27	0.0013	K	KKMEDSVGCLETAEEVK	R	Oxidation (M)	0.00100000000000000.0	13	File5332 Spectrum3581 scans: 5838
1	MYH9_HUMAN	Myosin-9 OS=Homo sapiens GN=MYH9 PE=1 SV=4	13459	227646	445	342	203	174	73.5	5.5	7205	3	1	665.331	1992.97	3	1992.95	0.0221	2	3.73	26	29	18	R	QEEEMMAKEEELVKVR	E	Oxidation (M)	0.0000010000000000.0	6	File5332 Spectrum9075 scans: 11690
1	MYH9_HUMAN	Myosin-9 OS=Homo sapiens GN=MYH9 PE=1 SV=4	13459	227646	445	342	203	174	73.5	5.5	7214	1	1	499.759	1995.01	4	1995	0.0031	1	71.76	23	29	3.2e-06	K	HSQAVEELAEQLEQTKR	V			15	File5332 Spectrum6108 scans: 8519
1	MYH9_HUMAN	Myosin-9 OS=Homo sapiens GN=MYH9 PE=1 SV=4	13459	227646	445	342	203	174	73.5	5.5	7215	1	1	666.01	1995.01	3	1995	0.0048	1	71.32		29	3.5e-06	K	HSQAVEELAEQLEQTKR	V			20	File5332 Spectrum6081 scans: 8491
1	MYH9_HUMAN	Myosin-9 OS=Homo sapiens GN=MYH9 PE=1 SV=4	13459	227646	445	342	203	174	73.5	5.5	7216	1	1	998.514	1995.01	2	1995	0.0108	1	114.66	26	29	1.7e-10	K	HSQAVEELAEQLEQTKR	V			15	File5332 Spectrum6120 scans: 8532
1	MYH9_HUMAN	Myosin-9 OS=Homo sapiens GN=MYH9 PE=1 SV=4	13459	227646	445	342	203	174	73.5	5.5	7217	1	1	499.764	1995.03	4	1995.03	0.0027	0	41.16	22	29	0.0036	R	TFHIFYYLLSGAGEHLK	T			11	File5332 Spectrum8980 scans: 11574
1	MYH9_HUMAN	Myosin-9 OS=Homo sapiens GN=MYH9 PE=1 SV=4	13459	227646	445	342	203	174	73.5	5.5	7218	1	1	666.017	1995.03	3	1995.03	0.0038	0	37.79	19	29	0.0077	R	TFHIFYYLLSGAGEHLK	T			12	File5332 Spectrum9004 scans: 11606
1	MYH9_HUMAN	Myosin-9 OS=Homo sapiens GN=MYH9 PE=1 SV=4	13459	227646	445	342	203	174	73.5	5.5	7219	1	1	998.522	1995.03	2	1995.03	0.004	0	86.05	20	29	1.2e-07	R	TFHIFYYLLSGAGEHLK	T			10	File5332 Spectrum8984 scans: 11580
1	MYH9_HUMAN	Myosin-9 OS=Homo sapiens GN=MYH9 PE=1 SV=4	13459	227646	445	342	203	174	73.5	5.5	7220	1	1	499.99	1995.93	4	1995.92	0.0053	2	58.56	23	27	4.1e-05	K	KMEDSVGCLETAEEVKR	K	Oxidation (M)	0.01000000000000000.0	9	File5332 Spectrum3606 scans: 5865
1	MYH9_HUMAN	Myosin-9 OS=Homo sapiens GN=MYH9 PE=1 SV=4	13459	227646	445	342	203	174	73.5	5.5	7221	1	1	666.317	1995.93	3	1995.92	0.0053	2	61.99	23	27	1.8e-05	K	KMEDSVGCLETAEEVKR	K	Oxidation (M)	0.01000000000000000.0	10	File5332 Spectrum3603 scans: 5862
1	MYH9_HUMAN	Myosin-9 OS=Homo sapiens GN=MYH9 PE=1 SV=4	13459	227646	445	342	203	174	73.5	5.5	7222	1	1	998.973	1995.93	2	1995.92	0.0077	2	116.64	27	27	6.4e-11	K	KMEDSVGCLETAEEVKR	K	Oxidation (M)	0.01000000000000000.0	16	File5332 Spectrum3624 scans: 5884
1	MYH9_HUMAN	Myosin-9 OS=Homo sapiens GN=MYH9 PE=1 SV=4	13459	227646	445	342	203	174	73.5	5.5	7235	1	1	999.538	1997.06	2	1997.05	0.0069	1	123.28	24	28	1.7e-11	K	KANLQIDQINTDLNLER	S			14	File5332 Spectrum6532 scans: 8965
1	MYH9_HUMAN	Myosin-9 OS=Homo sapiens GN=MYH9 PE=1 SV=4	13459	227646	445	342	203	174	73.5	5.5	7236	1	1	666.694	1997.06	3	1997.05	0.0072	1	55.58	25	28	0.0001	K	KANLQIDQINTDLNLER	S			17	File5332 Spectrum6531 scans: 8964
1	MYH9_HUMAN	Myosin-9 OS=Homo sapiens GN=MYH9 PE=1 SV=4	13459	227646	445	342	203	174	73.5	5.5	7316	1	1	1009.54	2017.07	2	2017.06	0.0122	0	58.97	18	28	5e-05	R	IIGLDQVAGMSETALPGAFK	T			14	File5332 Spectrum9022 scans: 11630
1	MYH9_HUMAN	Myosin-9 OS=Homo sapiens GN=MYH9 PE=1 SV=4	13459	227646	445	342	203	174	73.5	5.5	7360	1	1	678.657	2032.95	3	2032.94	0.0059	0	70.45	22	27	2.5e-06	R	ELESQISELQEDLESER	A			9	File5332 Spectrum8369 scans: 10901
1	MYH9_HUMAN	Myosin-9 OS=Homo sapiens GN=MYH9 PE=1 SV=4	13459	227646	445	342	203	174	73.5	5.5	7361	1	1	1017.48	2032.95	2	2032.94	0.0079	0	92.71	24	27	1.5e-08	R	ELESQISELQEDLESER	A			11	File5332 Spectrum8357 scans: 10889
1	MYH9_HUMAN	Myosin-9 OS=Homo sapiens GN=MYH9 PE=1 SV=4	13459	227646	445	342	203	174	73.5	5.5	7362	1	1	1017.48	2032.95	2	2032.94	0.0093	0	24.91		27	0.093	R	ELESQISELQEDLESER	A			6	File5332 Spectrum8430 scans: 10966
1	MYH9_HUMAN	Myosin-9 OS=Homo sapiens GN=MYH9 PE=1 SV=4	13459	227646	445	342	203	174	73.5	5.5	7364	1	1	678.693	2033.06	3	2033.05	0.0061	0	65.4	20	29	1.3e-05	R	IIGLDQVAGMSETALPGAFK	T	Oxidation (M)	0.00000000010000000000.0	19	File5332 Spectrum8141 scans: 10662
1	MYH9_HUMAN	Myosin-9 OS=Homo sapiens GN=MYH9 PE=1 SV=4	13459	227646	445	342	203	174	73.5	5.5	7365	1	1	1017.54	2033.06	2	2033.05	0.0079	0	78.72	18	29	6.2e-07	R	IIGLDQVAGMSETALPGAFK	T	Oxidation (M)	0.00000000010000000000.0	12	File5332 Spectrum7675 scans: 10172
1	MYH9_HUMAN	Myosin-9 OS=Homo sapiens GN=MYH9 PE=1 SV=4	13459	227646	445	342	203	174	73.5	5.5	7367	1	1	1017.54	2033.06	2	2033.05	0.0093	0	83.49	18	29	2e-07	R	IIGLDQVAGMSETALPGAFK	T	Oxidation (M)	0.00000000010000000000.0	10	File5332 Spectrum8108 scans: 10627
1	MYH9_HUMAN	Myosin-9 OS=Homo sapiens GN=MYH9 PE=1 SV=4	13459	227646	445	342	203	174	73.5	5.5	7447	1	1	515.501	2057.98	4	2057.97	0.0068	1	22.37	22	28	0.21	K	TLEEEAKTHEAQIQEMR	Q	Oxidation (M)	0.00000000000000010.0	7	File5332 Spectrum4127 scans: 6414
1	MYH9_HUMAN	Myosin-9 OS=Homo sapiens GN=MYH9 PE=1 SV=4	13459	227646	445	342	203	174	73.5	5.5	7448	1	1	1030	2057.98	2	2057.97	0.0074	1	91.34	20	28	2.6e-08	K	TLEEEAKTHEAQIQEMR	Q	Oxidation (M)	0.00000000000000010.0	15	File5332 Spectrum4146 scans: 6434
1	MYH9_HUMAN	Myosin-9 OS=Homo sapiens GN=MYH9 PE=1 SV=4	13459	227646	445	342	203	174	73.5	5.5	7449	1	1	687	2057.98	3	2057.97	0.008	1	43.22	27	28	0.0017	K	TLEEEAKTHEAQIQEMR	Q	Oxidation (M)	0.00000000000000010.0	7	File5332 Spectrum4124 scans: 6411
1	MYH9_HUMAN	Myosin-9 OS=Homo sapiens GN=MYH9 PE=1 SV=4	13459	227646	445	342	203	174	73.5	5.5	7473	1	1	1032.97	2063.92	2	2063.95	-0.0347	0	11.17	24	24	1.1	K	SMEAEMIQLQEELAAAER	A	Oxidation (M)	0.000001000000000000.0	10	File5332 Spectrum8030 scans: 10545
1	MYH9_HUMAN	Myosin-9 OS=Homo sapiens GN=MYH9 PE=1 SV=4	13459	227646	445	342	203	174	73.5	5.5	7474	1	1	1032.99	2063.96	2	2063.95	0.0076	0	133.92		27	1.1e-12	K	SMEAEMIQLQEELAAAER	A	Oxidation (M)	0.010000000000000000.0	15	File5332 Spectrum8415 scans: 10950
1	MYH9_HUMAN	Myosin-9 OS=Homo sapiens GN=MYH9 PE=1 SV=4	13459	227646	445	342	203	174	73.5	5.5	7515	1	1	694.324	2079.95	3	2079.95	0.0054	0	93.99	23	26	9.5e-09	K	SMEAEMIQLQEELAAAER	A	2 Oxidation (M)	0.010001000000000000.0	10	File5332 Spectrum6942 scans: 9398
1	MYH9_HUMAN	Myosin-9 OS=Homo sapiens GN=MYH9 PE=1 SV=4	13459	227646	445	342	203	174	73.5	5.5	7516	1	1	1040.98	2079.95	2	2079.95	0.0092	0	111.36		26	1.8e-10	K	SMEAEMIQLQEELAAAER	A	2 Oxidation (M)	0.010001000000000000.0	15	File5332 Spectrum6929 scans: 9385
1	MYH9_HUMAN	Myosin-9 OS=Homo sapiens GN=MYH9 PE=1 SV=4	13459	227646	445	342	203	174	73.5	5.5	7517	1	1	694.327	2079.96	3	2079.95	0.0147	0	22.06		27	0.16	K	SMEAEMIQLQEELAAAER	A	2 Oxidation (M)	0.010001000000000000.0	9	File5332 Spectrum7027 scans: 9488
1	MYH9_HUMAN	Myosin-9 OS=Homo sapiens GN=MYH9 PE=1 SV=4	13459	227646	445	342	203	174	73.5	5.5	7518	1	1	1040.99	2079.96	2	2079.95	0.0161	0	21.88	14	27	0.17	K	SMEAEMIQLQEELAAAER	A	2 Oxidation (M)	0.010001000000000000.0	10	File5332 Spectrum7006 scans: 9466
1	MYH9_HUMAN	Myosin-9 OS=Homo sapiens GN=MYH9 PE=1 SV=4	13459	227646	445	342	203	174	73.5	5.5	7534	1	1	522.51	2086.01	4	2086.01	0.0043	1	47.74	27	29	0.00071	K	RHEMPPHIYAITDTAYR	S	Oxidation (M)	0.00010000000000000.0	12	File5332 Spectrum4272 scans: 6575
1	MYH9_HUMAN	Myosin-9 OS=Homo sapiens GN=MYH9 PE=1 SV=4	13459	227646	445	342	203	174	73.5	5.5	7535	1	1	696.344	2086.01	3	2086.01	0.0049	1	62.04	24	29	2.7e-05	K	RHEMPPHIYAITDTAYR	S	Oxidation (M)	0.00010000000000000.0	10	File5332 Spectrum4261 scans: 6561
1	MYH9_HUMAN	Myosin-9 OS=Homo sapiens GN=MYH9 PE=1 SV=4	13459	227646	445	342	203	174	73.5	5.5	7536	1	1	1044.01	2086.01	2	2086.01	0.0076	1	35.88	21	29	0.011	K	RHEMPPHIYAITDTAYR	S	Oxidation (M)	0.00010000000000000.0	9	File5332 Spectrum4277 scans: 6581
1	MYH9_HUMAN	Myosin-9 OS=Homo sapiens GN=MYH9 PE=1 SV=4	13459	227646	445	342	203	174	73.5	5.5	7540	1	1	697.001	2087.98	3	2087.97	0.009	1	49.31	17	27	0.00033	R	QAQQERDELADEIANSSGK	G			11	File5332 Spectrum4776 scans: 7121
1	MYH9_HUMAN	Myosin-9 OS=Homo sapiens GN=MYH9 PE=1 SV=4	13459	227646	445	342	203	174	73.5	5.5	7541	1	1	1045	2087.98	2	2087.97	0.0101	1	93.36	22	27	1.3e-08	R	QAQQERDELADEIANSSGK	G			17	File5332 Spectrum4778 scans: 7123
1	MYH9_HUMAN	Myosin-9 OS=Homo sapiens GN=MYH9 PE=1 SV=4	13459	227646	445	342	203	174	73.5	5.5	7568	1	1	699.361	2095.06	3	2095.05	0.0078	1	73.8	19	29	1.7e-06	R	QKHSQAVEELAEQLEQTK	R			9	File5332 Spectrum6062 scans: 8471
1	MYH9_HUMAN	Myosin-9 OS=Homo sapiens GN=MYH9 PE=1 SV=4	13459	227646	445	342	203	174	73.5	5.5	7678	1	1	714.678	2141.01	3	2141.01	0.0062	0	104.96	19	28	1.1e-09	K	NMDPLNDNIATLLHQSSDK	F	Oxidation (M)	0.0100000000000000000.0	11	File5332 Spectrum7450 scans: 9936
1	MYH9_HUMAN	Myosin-9 OS=Homo sapiens GN=MYH9 PE=1 SV=4	13459	227646	445	342	203	174	73.5	5.5	7679	1	1	1071.51	2141.01	2	2141.01	0.0084	0	108	24	28	5.2e-10	K	NMDPLNDNIATLLHQSSDK	F	Oxidation (M)	0.0100000000000000000.0	12	File5332 Spectrum7468 scans: 9955
1	MYH9_HUMAN	Myosin-9 OS=Homo sapiens GN=MYH9 PE=1 SV=4	13459	227646	445	342	203	174	73.5	5.5	7680	1	1	714.679	2141.02	3	2141.01	0.0094	0	72.08	22	28	2.1e-06	K	NMDPLNDNIATLLHQSSDK	F	Oxidation (M)	0.0100000000000000000.0	11	File5332 Spectrum7541 scans: 10032
1	MYH9_HUMAN	Myosin-9 OS=Homo sapiens GN=MYH9 PE=1 SV=4	13459	227646	445	342	203	174	73.5	5.5	7835	1	1	554.534	2214.11	4	2214.1	0.0087	2	54.18	24	29	0.00017	K	KRHEMPPHIYAITDTAYR	S	Oxidation (M)	0.000010000000000000.0	15	File5332 Spectrum3702 scans: 5966
1	MYH9_HUMAN	Myosin-9 OS=Homo sapiens GN=MYH9 PE=1 SV=4	13459	227646	445	342	203	174	73.5	5.5	7923	1	1	756.715	2267.12	3	2267.15	-0.0303	2	4.26	14	28	15	R	IAEFTTNLTEEEEKSKSLAK	L			5	File5332 Spectrum6807 scans: 9256
1	MYH9_HUMAN	Myosin-9 OS=Homo sapiens GN=MYH9 PE=1 SV=4	13459	227646	445	342	203	174	73.5	5.5	7969	1	0	762.71	2285.11	3	2285.1	0.0051	0	105.29	22	28	1.1e-09	K	VEDMAELTCLNEASVLHNLK	E			12	File5332 Spectrum8143 scans: 10664
1	MYH9_HUMAN	Myosin-9 OS=Homo sapiens GN=MYH9 PE=1 SV=4	13459	227646	445	342	203	174	73.5	5.5	8012	1	0	768.042	2301.1	3	2301.1	0.0068	0	100.87		28	3.1e-09	K	VEDMAELTCLNEASVLHNLK	E	Oxidation (M)	0.00010000000000000000.0	12	File5332 Spectrum7148 scans: 9615
1	MYH9_HUMAN	Myosin-9 OS=Homo sapiens GN=MYH9 PE=1 SV=4	13459	227646	445	342	203	174	73.5	5.5	8016	1	0	1151.56	2301.11	2	2301.1	0.0092	0	124.2	23	28	1.4e-11	K	VEDMAELTCLNEASVLHNLK	E	Oxidation (M)	0.00010000000000000000.0	13	File5332 Spectrum7151 scans: 9618
1	MYH9_HUMAN	Myosin-9 OS=Homo sapiens GN=MYH9 PE=1 SV=4	13459	227646	445	342	203	174	73.5	5.5	8017	1	1	1152.08	2302.14	2	2302.13	0.0097	1	112.56	26	29	2.4e-10	K	IRELESQISELQEDLESER	A			28	File5332 Spectrum8201 scans: 10725
1	MYH9_HUMAN	Myosin-9 OS=Homo sapiens GN=MYH9 PE=1 SV=4	13459	227646	445	342	203	174	73.5	5.5	8018	1	1	768.387	2302.14	3	2302.13	0.0106	1	98.13		29	6.7e-09	K	IRELESQISELQEDLESER	A			10	File5332 Spectrum8181 scans: 10704
1	MYH9_HUMAN	Myosin-9 OS=Homo sapiens GN=MYH9 PE=1 SV=4	13459	227646	445	342	203	174	73.5	5.5	8053	1	1	1161.57	2321.13	2	2321.12	0.0065	1	129.63	26	29	5e-12	K	LKSMEAEMIQLQEELAAAER	A	2 Oxidation (M)	0.00010001000000000000.0	17	File5332 Spectrum6460 scans: 8889
1	MYH9_HUMAN	Myosin-9 OS=Homo sapiens GN=MYH9 PE=1 SV=4	13459	227646	445	342	203	174	73.5	5.5	8054	1	1	774.718	2321.13	3	2321.12	0.0089	1	71.53	23	29	3.2e-06	K	LKSMEAEMIQLQEELAAAER	A	2 Oxidation (M)	0.00010001000000000000.0	20	File5332 Spectrum6452 scans: 8881
1	MYH9_HUMAN	Myosin-9 OS=Homo sapiens GN=MYH9 PE=1 SV=4	13459	227646	445	342	203	174	73.5	5.5	8070	1	1	778.003	2330.99	3	2330.98	0.0107	1	75.95		21	1.9e-07	R	SMMQDREDQSILCTGESGAGK	T	2 Oxidation (M)	0.011000000000000000000.0	17	File5332 Spectrum3741 scans: 6007
1	MYH9_HUMAN	Myosin-9 OS=Homo sapiens GN=MYH9 PE=1 SV=4	13459	227646	445	342	203	174	73.5	5.5	8071	1	1	1166.5	2330.99	2	2330.98	0.0109	1	67.5		21	1.3e-06	R	SMMQDREDQSILCTGESGAGK	T	2 Oxidation (M)	0.011000000000000000000.0	12	File5332 Spectrum3743 scans: 6009
1	MYH9_HUMAN	Myosin-9 OS=Homo sapiens GN=MYH9 PE=1 SV=4	13459	227646	445	342	203	174	73.5	5.5	8073	1	1	1167.04	2332.06	2	2332.05	0.0106	0	113.83	24	27	1.1e-10	K	MQQNIQELEEQLEEEESAR	Q			15	File5332 Spectrum7896 scans: 10404
1	MYH9_HUMAN	Myosin-9 OS=Homo sapiens GN=MYH9 PE=1 SV=4	13459	227646	445	342	203	174	73.5	5.5	8116	1	1	783.692	2348.05	3	2348.04	0.0089	0	78.97	21	25	2.1e-07	K	MQQNIQELEEQLEEEESAR	Q	Oxidation (M)	0.1000000000000000000.0	17	File5332 Spectrum7525 scans: 10015
1	MYH9_HUMAN	Myosin-9 OS=Homo sapiens GN=MYH9 PE=1 SV=4	13459	227646	445	342	203	174	73.5	5.5	8117	1	1	1175.03	2348.05	2	2348.04	0.0091	0	115.37	24	25	4.9e-11	K	MQQNIQELEEQLEEEESAR	Q	Oxidation (M)	0.1000000000000000000.0	16	File5332 Spectrum7506 scans: 9995
1	MYH9_HUMAN	Myosin-9 OS=Homo sapiens GN=MYH9 PE=1 SV=4	13459	227646	445	342	203	174	73.5	5.5	8147	1	1	787.047	2358.12	3	2358.11	0.0095	2	66.25	26	28	8.1e-06	K	NSFREQLEEEEEAKHNLEK	Q			21	File5332 Spectrum4474 scans: 6803
1	MYH9_HUMAN	Myosin-9 OS=Homo sapiens GN=MYH9 PE=1 SV=4	13459	227646	445	342	203	174	73.5	5.5	8323	1	1	818.756	2453.24	3	2453.24	0.0071	1	59.5	18	29	4.8e-05	K	YLYVDKNFINNPLAQADWAAK	K			12	File5332 Spectrum8345 scans: 10876
1	MYH9_HUMAN	Myosin-9 OS=Homo sapiens GN=MYH9 PE=1 SV=4	13459	227646	445	342	203	174	73.5	5.5	8326	1	1	1227.63	2453.25	2	2453.24	0.0124	1	111.08		29	3.3e-10	K	YLYVDKNFINNPLAQADWAAK	K			15	File5332 Spectrum8362 scans: 10894
1	MYH9_HUMAN	Myosin-9 OS=Homo sapiens GN=MYH9 PE=1 SV=4	13459	227646	445	342	203	174	73.5	5.5	8345	1	1	822.717	2465.13	3	2465.12	0.0112	2	13.68	17	26	1	K	QVEDEKNSFREQLEEEEEAK	H			11	File5332 Spectrum4751 scans: 7094
1	MYH9_HUMAN	Myosin-9 OS=Homo sapiens GN=MYH9 PE=1 SV=4	13459	227646	445	342	203	174	73.5	5.5	8347	1	0	1234.11	2466.21	2	2466.2	0.0128	0	96.82	27	29	9.1e-09	K	LQQLFNHTMFILEQEEYQR	E			11	File5332 Spectrum8508 scans: 11048
1	MYH9_HUMAN	Myosin-9 OS=Homo sapiens GN=MYH9 PE=1 SV=4	13459	227646	445	342	203	174	73.5	5.5	8348	1	0	823.078	2466.21	3	2466.2	0.013	0	108.73	22	29	5.8e-10	K	LQQLFNHTMFILEQEEYQR	E			13	File5332 Spectrum8493 scans: 11033
1	MYH9_HUMAN	Myosin-9 OS=Homo sapiens GN=MYH9 PE=1 SV=4	13459	227646	445	342	203	174	73.5	5.5	8353	1	1	824.731	2471.17	3	2471.17	0.0048	0	72.13	26	28	2e-06	R	IAQLEEELEEEQGNTELINDR	L			9	File5332 Spectrum7386 scans: 9869
1	MYH9_HUMAN	Myosin-9 OS=Homo sapiens GN=MYH9 PE=1 SV=4	13459	227646	445	342	203	174	73.5	5.5	8354	1	1	1236.59	2471.17	2	2471.17	0.0081	0	135.38		28	9.8e-13	R	IAQLEEELEEEQGNTELINDR	L			17	File5332 Spectrum7385 scans: 9868
1	MYH9_HUMAN	Myosin-9 OS=Homo sapiens GN=MYH9 PE=1 SV=4	13459	227646	445	342	203	174	73.5	5.5	8360	1	1	826.389	2476.14	3	2476.14	0.0051	1	90.64		26	2.2e-08	K	KMQQNIQELEEQLEEEESAR	Q	Oxidation (M)	0.01000000000000000000.0	11	File5332 Spectrum6809 scans: 9258
1	MYH9_HUMAN	Myosin-9 OS=Homo sapiens GN=MYH9 PE=1 SV=4	13459	227646	445	342	203	174	73.5	5.5	8361	1	1	1239.08	2476.15	2	2476.14	0.0074	1	133.81		27	1.1e-12	K	KMQQNIQELEEQLEEEESAR	Q	Oxidation (M)	0.01000000000000000000.0	17	File5332 Spectrum6797 scans: 9245
1	MYH9_HUMAN	Myosin-9 OS=Homo sapiens GN=MYH9 PE=1 SV=4	13459	227646	445	342	203	174	73.5	5.5	8365	1	0	1242.11	2482.2	2	2482.2	0.0079	0	91.57	21	28	2.8e-08	K	LQQLFNHTMFILEQEEYQR	E	Oxidation (M)	0.0000000010000000000.0	11	File5332 Spectrum7464 scans: 9951
1	MYH9_HUMAN	Myosin-9 OS=Homo sapiens GN=MYH9 PE=1 SV=4	13459	227646	445	342	203	174	73.5	5.5	8366	1	0	828.409	2482.2	3	2482.2	0.0085	0	91.33	20	28	2.9e-08	K	LQQLFNHTMFILEQEEYQR	E	Oxidation (M)	0.0000000010000000000.0	11	File5332 Spectrum7446 scans: 9932
1	MYH9_HUMAN	Myosin-9 OS=Homo sapiens GN=MYH9 PE=1 SV=4	13459	227646	445	342	203	174	73.5	5.5	8376	1	1	829.76	2486.26	3	2486.24	0.0203	0	72.98		28	1.9e-06	K	LEGDSTDLSDQIAELQAQIAELK	M			23	File5332 Spectrum9237 scans: 11863
1	MYH9_HUMAN	Myosin-9 OS=Homo sapiens GN=MYH9 PE=1 SV=4	13459	227646	445	342	203	174	73.5	5.5	8377	1	1	1244.14	2486.26	2	2486.24	0.0226	0	128.66	21	28	5.2e-12	K	LEGDSTDLSDQIAELQAQIAELK	M			18	File5332 Spectrum9233 scans: 11859
1	MYH9_HUMAN	Myosin-9 OS=Homo sapiens GN=MYH9 PE=1 SV=4	13459	227646	445	342	203	174	73.5	5.5	8390	1	1	831.732	2492.17	3	2492.17	0.0082	0	103		28	1.6e-09	K	DFSALESQLQDTQELLQEENR	Q			15	File5332 Spectrum9112 scans: 11732
1	MYH9_HUMAN	Myosin-9 OS=Homo sapiens GN=MYH9 PE=1 SV=4	13459	227646	445	342	203	174	73.5	5.5	8391	1	1	1247.1	2492.18	2	2492.17	0.0109	0	128.67		28	4.4e-12	K	DFSALESQLQDTQELLQEENR	Q			18	File5332 Spectrum9113 scans: 11733
1	MYH9_HUMAN	Myosin-9 OS=Homo sapiens GN=MYH9 PE=1 SV=4	13459	227646	445	342	203	174	73.5	5.5	8392	1	1	831.734	2492.18	3	2492.17	0.0141	0	25.64	18	28	0.093	K	DFSALESQLQDTQELLQEENR	Q			12	File5332 Spectrum8488 scans: 11027
1	MYH9_HUMAN	Myosin-9 OS=Homo sapiens GN=MYH9 PE=1 SV=4	13459	227646	445	342	203	174	73.5	5.5	8393	1	1	1247.1	2492.18	2	2492.17	0.0141	0	113.13	20	28	1.7e-10	K	DFSALESQLQDTQELLQEENR	Q			15	File5332 Spectrum8482 scans: 11021
1	MYH9_HUMAN	Myosin-9 OS=Homo sapiens GN=MYH9 PE=1 SV=4	13459	227646	445	342	203	174	73.5	5.5	8399	1	1	1251.11	2500.21	2	2500.21	0.0023	0	127.82	22	28	6e-12	K	LQLQEQLQAETELCAEAEELR	A			17	File5332 Spectrum8697 scans: 11251
1	MYH9_HUMAN	Myosin-9 OS=Homo sapiens GN=MYH9 PE=1 SV=4	13459	227646	445	342	203	174	73.5	5.5	8400	1	1	1251.12	2500.22	2	2500.21	0.0052	0	14.83	20	28	1.2	K	LQLQEQLQAETELCAEAEELR	A			3	File5332 Spectrum9688 scans: 12750
1	MYH9_HUMAN	Myosin-9 OS=Homo sapiens GN=MYH9 PE=1 SV=4	13459	227646	445	342	203	174	73.5	5.5	8403	1	1	1251.12	2500.22	2	2500.21	0.0074	0	43.82	18	28	0.0015	K	LQLQEQLQAETELCAEAEELR	A			6	File5332 Spectrum9686 scans: 12717
1	MYH9_HUMAN	Myosin-9 OS=Homo sapiens GN=MYH9 PE=1 SV=4	13459	227646	445	342	203	174	73.5	5.5	8404	1	1	1251.12	2500.22	2	2500.21	0.0079	0	25.48	17	28	0.1	K	LQLQEQLQAETELCAEAEELR	A			6	File5332 Spectrum9664 scans: 12467
1	MYH9_HUMAN	Myosin-9 OS=Homo sapiens GN=MYH9 PE=1 SV=4	13459	227646	445	342	203	174	73.5	5.5	8405	1	1	1251.12	2500.22	2	2500.21	0.0091	0	47.06	18	28	0.00071	K	LQLQEQLQAETELCAEAEELR	A			8	File5332 Spectrum9680 scans: 12597
1	MYH9_HUMAN	Myosin-9 OS=Homo sapiens GN=MYH9 PE=1 SV=4	13459	227646	445	342	203	174	73.5	5.5	8406	1	1	1251.12	2500.22	2	2500.21	0.0096	0	19.64	18	28	0.41	K	LQLQEQLQAETELCAEAEELR	A			4	File5332 Spectrum9683 scans: 12655
1	MYH9_HUMAN	Myosin-9 OS=Homo sapiens GN=MYH9 PE=1 SV=4	13459	227646	445	342	203	174	73.5	5.5	8407	1	1	1251.12	2500.22	2	2500.21	0.0096	0	34.98	18	28	0.012	K	LQLQEQLQAETELCAEAEELR	A			6	File5332 Spectrum9684 scans: 12687
1	MYH9_HUMAN	Myosin-9 OS=Homo sapiens GN=MYH9 PE=1 SV=4	13459	227646	445	342	203	174	73.5	5.5	8408	1	1	1251.12	2500.22	2	2500.21	0.0098	0	9.83	16	28	3.9	K	LQLQEQLQAETELCAEAEELR	A			3	File5332 Spectrum9700 scans: 12925
1	MYH9_HUMAN	Myosin-9 OS=Homo sapiens GN=MYH9 PE=1 SV=4	13459	227646	445	342	203	174	73.5	5.5	8409	1	1	834.414	2500.22	3	2500.21	0.0102	0	114.03	26	28	1.5e-10	K	LQLQEQLQAETELCAEAEELR	A			12	File5332 Spectrum8541 scans: 11083
1	MYH9_HUMAN	Myosin-9 OS=Homo sapiens GN=MYH9 PE=1 SV=4	13459	227646	445	342	203	174	73.5	5.5	8411	1	1	1251.12	2500.22	2	2500.21	0.0103	0	130.21	21	28	3.6e-12	K	LQLQEQLQAETELCAEAEELR	A			19	File5332 Spectrum8539 scans: 11081
1	MYH9_HUMAN	Myosin-9 OS=Homo sapiens GN=MYH9 PE=1 SV=4	13459	227646	445	342	203	174	73.5	5.5	8412	1	1	834.415	2500.22	3	2500.21	0.0105	0	45.18	22	28	0.0011	K	LQLQEQLQAETELCAEAEELR	A			7	File5332 Spectrum9650 scans: 12394
1	MYH9_HUMAN	Myosin-9 OS=Homo sapiens GN=MYH9 PE=1 SV=4	13459	227646	445	342	203	174	73.5	5.5	8413	1	1	834.415	2500.22	3	2500.21	0.0111	0	38.81	23	28	0.0049	K	LQLQEQLQAETELCAEAEELR	A			8	File5332 Spectrum9663 scans: 12461
1	MYH9_HUMAN	Myosin-9 OS=Homo sapiens GN=MYH9 PE=1 SV=4	13459	227646	445	342	203	174	73.5	5.5	8414	1	1	1251.12	2500.22	2	2500.21	0.0118	0	6.2	18	28	8.9	K	LQLQEQLQAETELCAEAEELR	A			2	File5332 Spectrum9704 scans: 13029
1	MYH9_HUMAN	Myosin-9 OS=Homo sapiens GN=MYH9 PE=1 SV=4	13459	227646	445	342	203	174	73.5	5.5	8415	1	1	1251.12	2500.22	2	2500.21	0.0118	0	53.82	18	28	0.00015	K	LQLQEQLQAETELCAEAEELR	A			8	File5332 Spectrum9679 scans: 12570
1	MYH9_HUMAN	Myosin-9 OS=Homo sapiens GN=MYH9 PE=1 SV=4	13459	227646	445	342	203	174	73.5	5.5	8416	1	1	834.415	2500.22	3	2500.21	0.0125	0	25	24	28	0.12	K	LQLQEQLQAETELCAEAEELR	A			7	File5332 Spectrum9669 scans: 12495
1	MYH9_HUMAN	Myosin-9 OS=Homo sapiens GN=MYH9 PE=1 SV=4	13459	227646	445	342	203	174	73.5	5.5	8417	6	1	1251.12	2500.22	2	2500.21	0.0127	0	2.69	17	28	20	K	LQLQEQLQAETELCAEAEELR	A			2	File5332 Spectrum9703 scans: 12998
1	MYH9_HUMAN	Myosin-9 OS=Homo sapiens GN=MYH9 PE=1 SV=4	13459	227646	445	342	203	174	73.5	5.5	8418	1	1	1251.12	2500.22	2	2500.21	0.0134	0	16.62	20	28	0.82	K	LQLQEQLQAETELCAEAEELR	A			4	File5332 Spectrum9671 scans: 12510
1	MYH9_HUMAN	Myosin-9 OS=Homo sapiens GN=MYH9 PE=1 SV=4	13459	227646	445	342	203	174	73.5	5.5	8419	1	1	834.416	2500.23	3	2500.21	0.014	0	62.38		28	2.2e-05	K	LQLQEQLQAETELCAEAEELR	A			10	File5332 Spectrum9505 scans: 12145
1	MYH9_HUMAN	Myosin-9 OS=Homo sapiens GN=MYH9 PE=1 SV=4	13459	227646	445	342	203	174	73.5	5.5	8420	1	1	834.416	2500.23	3	2500.21	0.0144	0	58.22		28	5.7e-05	K	LQLQEQLQAETELCAEAEELR	A			13	File5332 Spectrum9658 scans: 12429
1	MYH9_HUMAN	Myosin-9 OS=Homo sapiens GN=MYH9 PE=1 SV=4	13459	227646	445	342	203	174	73.5	5.5	8421	1	1	1251.12	2500.23	2	2500.21	0.0147	0	45.82	18	28	0.00098	K	LQLQEQLQAETELCAEAEELR	A			6	File5332 Spectrum9652 scans: 12398
1	MYH9_HUMAN	Myosin-9 OS=Homo sapiens GN=MYH9 PE=1 SV=4	13459	227646	445	342	203	174	73.5	5.5	8422	1	1	1251.12	2500.23	2	2500.21	0.0152	0	51.32	19	28	0.00028	K	LQLQEQLQAETELCAEAEELR	A			11	File5332 Spectrum9660 scans: 12436
1	MYH9_HUMAN	Myosin-9 OS=Homo sapiens GN=MYH9 PE=1 SV=4	13459	227646	445	342	203	174	73.5	5.5	8423	1	1	1251.12	2500.23	2	2500.21	0.0154	0	38.77	20	28	0.0049	K	LQLQEQLQAETELCAEAEELR	A			7	File5332 Spectrum9676 scans: 12541
1	MYH9_HUMAN	Myosin-9 OS=Homo sapiens GN=MYH9 PE=1 SV=4	13459	227646	445	342	203	174	73.5	5.5	8425	1	1	1251.12	2500.23	2	2500.21	0.0167	0	76.17	22	28	9e-07	K	LQLQEQLQAETELCAEAEELR	A			12	File5332 Spectrum9545 scans: 12191
1	MYH9_HUMAN	Myosin-9 OS=Homo sapiens GN=MYH9 PE=1 SV=4	13459	227646	445	342	203	174	73.5	5.5	8426	1	1	834.417	2500.23	3	2500.21	0.0168	0	91.52		28	2.6e-08	K	LQLQEQLQAETELCAEAEELR	A			10	File5332 Spectrum9638 scans: 12357
1	MYH9_HUMAN	Myosin-9 OS=Homo sapiens GN=MYH9 PE=1 SV=4	13459	227646	445	342	203	174	73.5	5.5	8428	1	1	1251.12	2500.23	2	2500.21	0.0176	0	70.46	20	28	3.4e-06	K	LQLQEQLQAETELCAEAEELR	A			11	File5332 Spectrum9622 scans: 12318
1	MYH9_HUMAN	Myosin-9 OS=Homo sapiens GN=MYH9 PE=1 SV=4	13459	227646	445	342	203	174	73.5	5.5	8429	1	1	1251.12	2500.23	2	2500.21	0.0206	0	84.72	23	28	1.3e-07	K	LQLQEQLQAETELCAEAEELR	A			12	File5332 Spectrum9599 scans: 12273
1	MYH9_HUMAN	Myosin-9 OS=Homo sapiens GN=MYH9 PE=1 SV=4	13459	227646	445	342	203	174	73.5	5.5	8430	1	1	834.418	2500.23	3	2500.21	0.0219	0	45.05		28	0.0012	K	LQLQEQLQAETELCAEAEELR	A			12	File5332 Spectrum9598 scans: 12272
1	MYH9_HUMAN	Myosin-9 OS=Homo sapiens GN=MYH9 PE=1 SV=4	13459	227646	445	342	203	174	73.5	5.5	8431	1	1	1251.12	2500.23	2	2500.21	0.0232	0	87.68	27	28	6.4e-08	K	LQLQEQLQAETELCAEAEELR	A			12	File5332 Spectrum9639 scans: 12360
1	MYH9_HUMAN	Myosin-9 OS=Homo sapiens GN=MYH9 PE=1 SV=4	13459	227646	445	342	203	174	73.5	5.5	8432	1	1	834.419	2500.24	3	2500.21	0.0239	0	74.05		28	1.5e-06	K	LQLQEQLQAETELCAEAEELR	A			15	File5332 Spectrum9556 scans: 12207
1	MYH9_HUMAN	Myosin-9 OS=Homo sapiens GN=MYH9 PE=1 SV=4	13459	227646	445	342	203	174	73.5	5.5	8564	1	1	869.09	2604.25	3	2604.23	0.0133	2	41.46	18	28	0.0025	K	KKMQQNIQELEEQLEEEESAR	Q	Oxidation (M)	0.001000000000000000000.0	10	File5332 Spectrum6265 scans: 8684
1	MYH9_HUMAN	Myosin-9 OS=Homo sapiens GN=MYH9 PE=1 SV=4	13459	227646	445	342	203	174	73.5	5.5	8573	1	1	872.456	2614.35	3	2614.33	0.013	1	73.6	19	28	1.7e-06	R	KLEGDSTDLSDQIAELQAQIAELK	M			21	File5332 Spectrum9125 scans: 11746
1	MYH9_HUMAN	Myosin-9 OS=Homo sapiens GN=MYH9 PE=1 SV=4	13459	227646	445	342	203	174	73.5	5.5	8574	1	1	1308.18	2614.35	2	2614.33	0.0143	1	96.93	24	28	7.6e-09	R	KLEGDSTDLSDQIAELQAQIAELK	M			24	File5332 Spectrum9126 scans: 11747
1	MYH9_HUMAN	Myosin-9 OS=Homo sapiens GN=MYH9 PE=1 SV=4	13459	227646	445	342	203	174	73.5	5.5	8595	1	1	1330.67	2659.32	2	2659.32	0.0022	1	122.48		28	2e-11	K	SGFEPASLKEEVGEEAIVELVENGK	K			35	File5332 Spectrum8966 scans: 11554
1	MYH9_HUMAN	Myosin-9 OS=Homo sapiens GN=MYH9 PE=1 SV=4	13459	227646	445	342	203	174	73.5	5.5	8596	1	1	887.449	2659.33	3	2659.32	0.0036	1	63.32	18	28	1.6e-05	K	SGFEPASLKEEVGEEAIVELVENGK	K			15	File5332 Spectrum8962 scans: 11549
1	MYH9_HUMAN	Myosin-9 OS=Homo sapiens GN=MYH9 PE=1 SV=4	13459	227646	445	342	203	174	73.5	5.5	8718	1	1	693.617	2770.44	4	2770.43	0.0051	2	72.69	26	28	1.8e-06	R	RKLEGDSTDLSDQIAELQAQIAELK	M			21	File5332 Spectrum9016 scans: 11622
1	MYH9_HUMAN	Myosin-9 OS=Homo sapiens GN=MYH9 PE=1 SV=4	13459	227646	445	342	203	174	73.5	5.5	8738	1	1	697.863	2787.42	4	2787.42	0.0067	2	33.22		28	0.016	K	SGFEPASLKEEVGEEAIVELVENGKK	V			8	File5332 Spectrum8381 scans: 10914
1	MYH9_HUMAN	Myosin-9 OS=Homo sapiens GN=MYH9 PE=1 SV=4	13459	227646	445	342	203	174	73.5	5.5	8934	1	1	1006.5	3016.49	3	3016.47	0.0139	1	124.8	23	29	1.3e-11	R	DLGEELEALKTELEDTLDSTAAQQELR	S			27	File5332 Spectrum9390 scans: 12024
1	MYH9_HUMAN	Myosin-9 OS=Homo sapiens GN=MYH9 PE=1 SV=4	13459	227646	445	342	203	174	73.5	5.5	8941	1	1	758.629	3030.49	4	3030.48	0.0118	1	76.34		28	8.2e-07	K	NMDPLNDNIATLLHQSSDKFVSELWK	D	Oxidation (M)	0.01000000000000000000000000.0	27	File5332 Spectrum9133 scans: 11754
1	MYH9_HUMAN	Myosin-9 OS=Homo sapiens GN=MYH9 PE=1 SV=4	13459	227646	445	342	203	174	73.5	5.5	8942	1	1	1011.17	3030.49	3	3030.48	0.0163	1	77.29	18	28	6.8e-07	K	NMDPLNDNIATLLHQSSDKFVSELWK	D	Oxidation (M)	0.01000000000000000000000000.0	25	File5332 Spectrum9140 scans: 11761
1	MYH9_HUMAN	Myosin-9 OS=Homo sapiens GN=MYH9 PE=1 SV=4	13459	227646	445	342	203	174	73.5	5.5	8965	1	1	765.35	3057.37	4	3057.36	0.009	1	36.48	20	24	0.0032	R	FLSNGHVTIPGQQDKDMFQETMEAMR	I	3 Oxidation (M)	0.00000000000000001000010010.0	15	File5332 Spectrum4997 scans: 7353
1	MYH9_HUMAN	Myosin-9 OS=Homo sapiens GN=MYH9 PE=1 SV=4	13459	227646	445	342	203	174	73.5	5.5	8966	1	1	1020.13	3057.38	3	3057.36	0.0125	1	18.02	17	24	0.24	R	FLSNGHVTIPGQQDKDMFQETMEAMR	I	3 Oxidation (M)	0.00000000000000001000010010.0	18	File5332 Spectrum5000 scans: 7356
1	MYH9_HUMAN	Myosin-9 OS=Homo sapiens GN=MYH9 PE=1 SV=4	13459	227646	445	342	203	174	73.5	5.5	9044	1	1	1055.17	3162.48	3	3162.48	0.0059	1	90.03	19	26	2.4e-08	R	ALEQQVEEMKTQLEELEDELQATEDAK	L	Oxidation (M)	0.000000001000000000000000000.0	13	File5332 Spectrum8808 scans: 11371
1	MYH9_HUMAN	Myosin-9 OS=Homo sapiens GN=MYH9 PE=1 SV=4	13459	227646	445	342	203	174	73.5	5.5	9045	1	1	791.629	3162.49	4	3162.48	0.0099	1	68.64	21	26	3.3e-06	R	ALEQQVEEMKTQLEELEDELQATEDAK	L	Oxidation (M)	0.000000001000000000000000000.0	11	File5332 Spectrum8749 scans: 11307
1	MYH9_HUMAN	Myosin-9 OS=Homo sapiens GN=MYH9 PE=1 SV=4	13459	227646	445	342	203	174	73.5	5.5	9046	1	1	1055.17	3162.49	3	3162.48	0.0129	1	112.47	20	26	1.4e-10	R	ALEQQVEEMKTQLEELEDELQATEDAK	L	Oxidation (M)	0.000000001000000000000000000.0	13	File5332 Spectrum8733 scans: 11290
1	MYH9_HUMAN	Myosin-9 OS=Homo sapiens GN=MYH9 PE=1 SV=4	13459	227646	445	342	203	174	73.5	5.5	9047	1	1	1582.26	3162.5	2	3162.48	0.0237	1	110.94	20	27	2.1e-10	R	ALEQQVEEMKTQLEELEDELQATEDAK	L	Oxidation (M)	0.000000001000000000000000000.0	14	File5332 Spectrum8754 scans: 11312
1	MYH9_HUMAN	Myosin-9 OS=Homo sapiens GN=MYH9 PE=1 SV=4	13459	227646	445	342	203	174	73.5	5.5	9073	1	1	1068.23	3201.67	3	3201.64	0.0254	2	11.03	13	27	2.1	R	KLEGDSTDLSDQIAELQAQIAELKMQLAK	K	Oxidation (M)	0.00000000000000000000000010000.0	6	File5332 Spectrum9202 scans: 11826
2	K2C8_HUMAN	Keratin, type II cytoskeletal 8 OS=Homo sapiens GN=KRT8 PE=1 SV=7	3658	53671	130	101	56	47	90.5	5.52	19	1	1	352.191	702.367	2	702.366	0.0009	0	33.49	23	31	0.03	K	VSTSGPR	A			6	File5332 Spectrum411 scans: 2483
2	K2C8_HUMAN	Keratin, type II cytoskeletal 8 OS=Homo sapiens GN=KRT8 PE=1 SV=7	3658	53671	130	101	56	47	90.5	5.52	41	1	0	356.672	711.33	2	711.33	-0.0004	0	26.14	23	26	0.057	K	HGDDLR	R			4	File5332 Spectrum179 scans: 2232
2	K2C8_HUMAN	Keratin, type II cytoskeletal 8 OS=Homo sapiens GN=KRT8 PE=1 SV=7	3658	53671	130	101	56	47	90.5	5.52	119	1	1	366.699	731.384	2	731.381	0.0021	0	27.92	29	31	0.12	K	VELESR	L			4	File5332 Spectrum1767 scans: 3928
2	K2C8_HUMAN	Keratin, type II cytoskeletal 8 OS=Homo sapiens GN=KRT8 PE=1 SV=7	3658	53671	130	101	56	47	90.5	5.52	256	1	1	383.697	765.38	2	765.377	0.0029	0	42.42	27	28	0.0019	R	VGSSNFR	G			6	File5332 Spectrum1610 scans: 3763
2	K2C8_HUMAN	Keratin, type II cytoskeletal 8 OS=Homo sapiens GN=KRT8 PE=1 SV=7	3658	53671	130	101	56	47	90.5	5.52	530	1	0	414.219	826.424	2	826.423	0.002	0	25.39		27	0.087	K	FASFIDK	V			6	File5332 Spectrum6219 scans: 8636
2	K2C8_HUMAN	Keratin, type II cytoskeletal 8 OS=Homo sapiens GN=KRT8 PE=1 SV=7	3658	53671	130	101	56	47	90.5	5.52	531	2	0	414.22	826.425	2	826.423	0.0021	0	10.48	19	27	2.7	K	FASFIDK	V			5	File5332 Spectrum5512 scans: 7894
2	K2C8_HUMAN	Keratin, type II cytoskeletal 8 OS=Homo sapiens GN=KRT8 PE=1 SV=7	3658	53671	130	101	56	47	90.5	5.52	532	1	0	414.22	826.425	2	826.423	0.0029	0	31.71		27	0.02	K	FASFIDK	V			6	File5332 Spectrum5418 scans: 7795
2	K2C8_HUMAN	Keratin, type II cytoskeletal 8 OS=Homo sapiens GN=KRT8 PE=1 SV=7	3658	53671	130	101	56	47	90.5	5.52	580	7	0	418.208	834.402	2	834.402	0.0002	1	5.8	25	28	9.6	R	AKQDMAR	Q	Oxidation (M)	0.0000100.0	4	File5332 Spectrum7 scans: 2029
2	K2C8_HUMAN	Keratin, type II cytoskeletal 8 OS=Homo sapiens GN=KRT8 PE=1 SV=7	3658	53671	130	101	56	47	90.5	5.52	737	1	1	434.724	867.433	2	867.431	0.0021	1	30.79	27	27	0.025	K	HGDDLRR	T			7	File5332 Spectrum42 scans: 2081
2	K2C8_HUMAN	Keratin, type II cytoskeletal 8 OS=Homo sapiens GN=KRT8 PE=1 SV=7	3658	53671	130	101	56	47	90.5	5.52	750	1	1	435.72	869.426	2	869.424	0.0018	0	39.83		27	0.0028	R	ISSSSFSR	V			7	File5332 Spectrum2640 scans: 4846
2	K2C8_HUMAN	Keratin, type II cytoskeletal 8 OS=Homo sapiens GN=KRT8 PE=1 SV=7	3658	53671	130	101	56	47	90.5	5.52	941	1	0	453.739	905.463	2	905.461	0.0023	0	23.53		30	0.24	R	FLEQQNK	M			6	File5332 Spectrum2044 scans: 4219
2	K2C8_HUMAN	Keratin, type II cytoskeletal 8 OS=Homo sapiens GN=KRT8 PE=1 SV=7	3658	53671	130	101	56	47	90.5	5.52	943	1	0	453.739	905.464	2	905.461	0.0035	0	19.67	27	30	0.54	R	FLEQQNK	M			5	File5332 Spectrum4465 scans: 6793
2	K2C8_HUMAN	Keratin, type II cytoskeletal 8 OS=Homo sapiens GN=KRT8 PE=1 SV=7	3658	53671	130	101	56	47	90.5	5.52	957	1	0	455.713	909.411	2	909.408	0.0029	0	30.29	23	25	0.018	K	YEDEINK	R			6	File5332 Spectrum1904 scans: 4072
2	K2C8_HUMAN	Keratin, type II cytoskeletal 8 OS=Homo sapiens GN=KRT8 PE=1 SV=7	3658	53671	130	101	56	47	90.5	5.52	966	1	1	456.216	910.417	2	910.414	0.002	0	29.56	20	25	0.02	R	SYTSGPGSR	I			6	File5332 Spectrum1042 scans: 3164
2	K2C8_HUMAN	Keratin, type II cytoskeletal 8 OS=Homo sapiens GN=KRT8 PE=1 SV=7	3658	53671	130	101	56	47	90.5	5.52	1085	1	0	466.739	931.464	2	931.461	0.0027	0	45.44		30	0.0014	K	LLEGEESR	L			7	File5332 Spectrum2207 scans: 4390
2	K2C8_HUMAN	Keratin, type II cytoskeletal 8 OS=Homo sapiens GN=KRT8 PE=1 SV=7	3658	53671	130	101	56	47	90.5	5.52	1088	1	0	466.74	931.466	2	931.461	0.0045	0	15.79	19	30	1.4	K	LLEGEESR	L			4	File5332 Spectrum2299 scans: 4487
2	K2C8_HUMAN	Keratin, type II cytoskeletal 8 OS=Homo sapiens GN=KRT8 PE=1 SV=7	3658	53671	130	101	56	47	90.5	5.52	1389	10	1	489.769	977.522	2	977.533	-0.0104	1	5	24	30	16	-	MSIRVTQK	S	Oxidation (M)	0.10000000.0	3	File5332 Spectrum1598 scans: 3750
2	K2C8_HUMAN	Keratin, type II cytoskeletal 8 OS=Homo sapiens GN=KRT8 PE=1 SV=7	3658	53671	130	101	56	47	90.5	5.52	1392	1	1	490.231	978.447	2	978.444	0.0029	0	26.14	25	27	0.064	K	TEISEMNR	N			5	File5332 Spectrum2582 scans: 4785
2	K2C8_HUMAN	Keratin, type II cytoskeletal 8 OS=Homo sapiens GN=KRT8 PE=1 SV=7	3658	53671	130	101	56	47	90.5	5.52	1489	1	1	498.228	994.441	2	994.439	0.0017	0	15.37	23	26	0.61	K	TEISEMNR	N	Oxidation (M)	0.00000100.0	3	File5332 Spectrum1113 scans: 3239
2	K2C8_HUMAN	Keratin, type II cytoskeletal 8 OS=Homo sapiens GN=KRT8 PE=1 SV=7	3658	53671	130	101	56	47	90.5	5.52	1516	1	1	500.786	999.558	2	999.56	-0.0024	0	19.49	28	29	0.52	R	LQAEIEGLK	G			4	File5332 Spectrum4548 scans: 6880
2	K2C8_HUMAN	Keratin, type II cytoskeletal 8 OS=Homo sapiens GN=KRT8 PE=1 SV=7	3658	53671	130	101	56	47	90.5	5.52	1518	1	1	500.789	999.564	2	999.56	0.0037	0	40.71		30	0.0046	R	LQAEIEGLK	G			7	File5332 Spectrum4897 scans: 7248
2	K2C8_HUMAN	Keratin, type II cytoskeletal 8 OS=Homo sapiens GN=KRT8 PE=1 SV=7	3658	53671	130	101	56	47	90.5	5.52	1544	1	1	502.275	1002.53	2	1002.53	0.0003	1	24.12	28	30	0.23	R	TQEKEQIK	T			6	File5332 Spectrum120 scans: 2169
2	K2C8_HUMAN	Keratin, type II cytoskeletal 8 OS=Homo sapiens GN=KRT8 PE=1 SV=7	3658	53671	130	101	56	47	90.5	5.52	1721	1	1	515.789	1029.56	2	1029.56	0.0036	0	22.96	28	31	0.33	K	WSLLQQQK	T			5	File5332 Spectrum6054 scans: 8463
2	K2C8_HUMAN	Keratin, type II cytoskeletal 8 OS=Homo sapiens GN=KRT8 PE=1 SV=7	3658	53671	130	101	56	47	90.5	5.52	1824	1	1	523.282	1044.55	2	1044.55	0.0036	0	29.26	18	30	0.068	R	QLETLGQEK	L			5	File5332 Spectrum3852 scans: 6123
2	K2C8_HUMAN	Keratin, type II cytoskeletal 8 OS=Homo sapiens GN=KRT8 PE=1 SV=7	3658	53671	130	101	56	47	90.5	5.52	1926	1	0	354.193	1059.56	3	1059.56	0.002	1	30.84	23	30	0.05	R	KLLEGEESR	L			9	File5332 Spectrum1727 scans: 3886
2	K2C8_HUMAN	Keratin, type II cytoskeletal 8 OS=Homo sapiens GN=KRT8 PE=1 SV=7	3658	53671	130	101	56	47	90.5	5.52	1927	7	0	530.788	1059.56	2	1059.56	0.0048	1	5.28	21	30	18	R	KLLEGEESR	L			4	File5332 Spectrum1802 scans: 3965
2	K2C8_HUMAN	Keratin, type II cytoskeletal 8 OS=Homo sapiens GN=KRT8 PE=1 SV=7	3658	53671	130	101	56	47	90.5	5.52	1929	1	0	530.788	1059.56	2	1059.56	0.0059	1	52.32	29	31	0.00038	R	KLLEGEESR	L			6	File5332 Spectrum1713 scans: 3871
2	K2C8_HUMAN	Keratin, type II cytoskeletal 8 OS=Homo sapiens GN=KRT8 PE=1 SV=7	3658	53671	130	101	56	47	90.5	5.52	1967	1	0	356.178	1065.51	3	1065.51	0.0026	1	39.25	24	28	0.0047	K	YEDEINKR	T			6	File5332 Spectrum1385 scans: 3527
2	K2C8_HUMAN	Keratin, type II cytoskeletal 8 OS=Homo sapiens GN=KRT8 PE=1 SV=7	3658	53671	130	101	56	47	90.5	5.52	2047	1	0	540.261	1078.51	2	1078.5	0.0025	0	44.66		28	0.0011	K	AQYEDIANR	S			6	File5332 Spectrum3132 scans: 5364
2	K2C8_HUMAN	Keratin, type II cytoskeletal 8 OS=Homo sapiens GN=KRT8 PE=1 SV=7	3658	53671	130	101	56	47	90.5	5.52	2049	1	0	540.262	1078.51	2	1078.5	0.0043	0	53.07	21	28	0.00017	K	AQYEDIANR	S			7	File5332 Spectrum3038 scans: 5265
2	K2C8_HUMAN	Keratin, type II cytoskeletal 8 OS=Homo sapiens GN=KRT8 PE=1 SV=7	3658	53671	130	101	56	47	90.5	5.52	2050	1	1	540.273	1078.53	2	1078.53	0.0018	0	45.13		29	0.0015	R	QLYEEEIR	E			6	File5332 Spectrum4372 scans: 6691
2	K2C8_HUMAN	Keratin, type II cytoskeletal 8 OS=Homo sapiens GN=KRT8 PE=1 SV=7	3658	53671	130	101	56	47	90.5	5.52	2051	1	1	540.273	1078.53	2	1078.53	0.002	0	51.73		29	0.00032	R	QLYEEEIR	E			6	File5332 Spectrum4299 scans: 6607
2	K2C8_HUMAN	Keratin, type II cytoskeletal 8 OS=Homo sapiens GN=KRT8 PE=1 SV=7	3658	53671	130	101	56	47	90.5	5.52	2072	1	0	361.539	1081.59	3	1081.59	0.0022	1	35.74		27	0.0077	K	FASFIDKVR	F			7	File5332 Spectrum5450 scans: 7828
2	K2C8_HUMAN	Keratin, type II cytoskeletal 8 OS=Homo sapiens GN=KRT8 PE=1 SV=7	3658	53671	130	101	56	47	90.5	5.52	2073	1	0	541.805	1081.6	2	1081.59	0.0034	1	48.65		27	0.0004	K	FASFIDKVR	F			7	File5332 Spectrum5447 scans: 7825
2	K2C8_HUMAN	Keratin, type II cytoskeletal 8 OS=Homo sapiens GN=KRT8 PE=1 SV=7	3658	53671	130	101	56	47	90.5	5.52	2077	1	1	542.737	1083.46	2	1083.45	0.005	0	26.96	16	23	0.021	K	DVDEAYMNK	V			6	File5332 Spectrum3324 scans: 5567
2	K2C8_HUMAN	Keratin, type II cytoskeletal 8 OS=Homo sapiens GN=KRT8 PE=1 SV=7	3658	53671	130	101	56	47	90.5	5.52	2227	1	1	550.733	1099.45	2	1099.45	0.0027	0	33.88	17	20	0.0023	K	DVDEAYMNK	V	Oxidation (M)	0.000000100.0	6	File5332 Spectrum2066 scans: 4242
2	K2C8_HUMAN	Keratin, type II cytoskeletal 8 OS=Homo sapiens GN=KRT8 PE=1 SV=7	3658	53671	130	101	56	47	90.5	5.52	2228	1	1	550.735	1099.45	2	1099.45	0.0053	0	21.91	19	20	0.039	K	DVDEAYMNK	V	Oxidation (M)	0.000000100.0	5	File5332 Spectrum2162 scans: 4343
2	K2C8_HUMAN	Keratin, type II cytoskeletal 8 OS=Homo sapiens GN=KRT8 PE=1 SV=7	3658	53671	130	101	56	47	90.5	5.52	2444	1	0	377.212	1128.62	3	1128.61	0.0019	1	40.74	27	30	0.0045	R	GELAIKDANAK	L			8	File5332 Spectrum2248 scans: 4433
2	K2C8_HUMAN	Keratin, type II cytoskeletal 8 OS=Homo sapiens GN=KRT8 PE=1 SV=7	3658	53671	130	101	56	47	90.5	5.52	2445	1	0	565.316	1128.62	2	1128.61	0.0031	1	51.79	29	30	0.00036	R	GELAIKDANAK	L			9	File5332 Spectrum2230 scans: 4414
2	K2C8_HUMAN	Keratin, type II cytoskeletal 8 OS=Homo sapiens GN=KRT8 PE=1 SV=7	3658	53671	130	101	56	47	90.5	5.52	2446	1	1	565.316	1128.62	2	1128.61	0.0039	0	14.28	20	30	2	K	LSELEAALQR	A			5	File5332 Spectrum6151 scans: 8565
2	K2C8_HUMAN	Keratin, type II cytoskeletal 8 OS=Homo sapiens GN=KRT8 PE=1 SV=7	3658	53671	130	101	56	47	90.5	5.52	2447	1	1	565.316	1128.62	2	1128.61	0.0039	0	69.67		30	5.9e-06	K	LSELEAALQR	A			9	File5332 Spectrum6053 scans: 8462
2	K2C8_HUMAN	Keratin, type II cytoskeletal 8 OS=Homo sapiens GN=KRT8 PE=1 SV=7	3658	53671	130	101	56	47	90.5	5.52	2510	1	1	569.294	1136.57	2	1136.57	0.0016	0	73.55		29	2e-06	K	YEELQSLAGK	H			9	File5332 Spectrum4895 scans: 7246
2	K2C8_HUMAN	Keratin, type II cytoskeletal 8 OS=Homo sapiens GN=KRT8 PE=1 SV=7	3658	53671	130	101	56	47	90.5	5.52	2618	1	0	384.856	1151.55	3	1151.55	0.0017	1	15.34	28	28	1	K	NKYEDEINK	R			5	File5332 Spectrum2064 scans: 4240
2	K2C8_HUMAN	Keratin, type II cytoskeletal 8 OS=Homo sapiens GN=KRT8 PE=1 SV=7	3658	53671	130	101	56	47	90.5	5.52	2619	1	0	576.782	1151.55	2	1151.55	0.0033	1	38.8		28	0.0045	K	NKYEDEINK	R			7	File5332 Spectrum2035 scans: 4209
2	K2C8_HUMAN	Keratin, type II cytoskeletal 8 OS=Homo sapiens GN=KRT8 PE=1 SV=7	3658	53671	130	101	56	47	90.5	5.52	2620	1	0	576.782	1151.55	2	1151.55	0.0044	1	20.04	25	28	0.35	K	NKYEDEINK	R			7	File5332 Spectrum1225 scans: 3356
2	K2C8_HUMAN	Keratin, type II cytoskeletal 8 OS=Homo sapiens GN=KRT8 PE=1 SV=7	3658	53671	130	101	56	47	90.5	5.52	2636	1	0	577.284	1152.55	2	1152.55	0.0044	0	31.32	25	28	0.024	R	EYQELMNVK	L			7	File5332 Spectrum5115 scans: 7477
2	K2C8_HUMAN	Keratin, type II cytoskeletal 8 OS=Homo sapiens GN=KRT8 PE=1 SV=7	3658	53671	130	101	56	47	90.5	5.52	2637	1	0	577.284	1152.55	2	1152.55	0.0051	0	34.18		28	0.012	R	EYQELMNVK	L			7	File5332 Spectrum5095 scans: 7456
2	K2C8_HUMAN	Keratin, type II cytoskeletal 8 OS=Homo sapiens GN=KRT8 PE=1 SV=7	3658	53671	130	101	56	47	90.5	5.52	2759	1	1	585.28	1168.55	2	1168.54	0.0024	0	41.71	27	27	0.0019	R	AEAESMYQIK	Y			7	File5332 Spectrum4298 scans: 6606
2	K2C8_HUMAN	Keratin, type II cytoskeletal 8 OS=Homo sapiens GN=KRT8 PE=1 SV=7	3658	53671	130	101	56	47	90.5	5.52	2760	1	0	585.281	1168.55	2	1168.54	0.0048	0	25.78	19	27	0.076	R	EYQELMNVK	L	Oxidation (M)	0.000001000.0	6	File5332 Spectrum3539 scans: 5793
2	K2C8_HUMAN	Keratin, type II cytoskeletal 8 OS=Homo sapiens GN=KRT8 PE=1 SV=7	3658	53671	130	101	56	47	90.5	5.52	2780	1	1	587.322	1172.63	2	1172.63	0.0007	0	30.16	27	30	0.056	K	LVSESSDVLPK	-			6	File5332 Spectrum4267 scans: 6569
2	K2C8_HUMAN	Keratin, type II cytoskeletal 8 OS=Homo sapiens GN=KRT8 PE=1 SV=7	3658	53671	130	101	56	47	90.5	5.52	2781	1	1	587.323	1172.63	2	1172.63	0.0022	0	53.41		30	0.00027	K	LVSESSDVLPK	-			8	File5332 Spectrum4345 scans: 6659
2	K2C8_HUMAN	Keratin, type II cytoskeletal 8 OS=Homo sapiens GN=KRT8 PE=1 SV=7	3658	53671	130	101	56	47	90.5	5.52	2782	1	1	587.323	1172.63	2	1172.63	0.0029	0	27.6	29	30	0.1	K	LVSESSDVLPK	-			6	File5332 Spectrum4411 scans: 6736
2	K2C8_HUMAN	Keratin, type II cytoskeletal 8 OS=Homo sapiens GN=KRT8 PE=1 SV=7	3658	53671	130	101	56	47	90.5	5.52	2783	1	1	587.323	1172.63	2	1172.63	0.0036	0	25.72	19	30	0.16	K	LVSESSDVLPK	-			6	File5332 Spectrum4547 scans: 6879
2	K2C8_HUMAN	Keratin, type II cytoskeletal 8 OS=Homo sapiens GN=KRT8 PE=1 SV=7	3658	53671	130	101	56	47	90.5	5.52	2864	1	1	593.278	1184.54	2	1184.54	0.004	0	43.72	19	26	0.00089	R	AEAESMYQIK	Y	Oxidation (M)	0.0000010000.0	7	File5332 Spectrum3018 scans: 5244
2	K2C8_HUMAN	Keratin, type II cytoskeletal 8 OS=Homo sapiens GN=KRT8 PE=1 SV=7	3658	53671	130	101	56	47	90.5	5.52	3049	1	1	403.537	1207.59	3	1207.59	0.0023	1	40.63		29	0.0039	R	TKTEISEMNR	N			6	File5332 Spectrum1966 scans: 4137
2	K2C8_HUMAN	Keratin, type II cytoskeletal 8 OS=Homo sapiens GN=KRT8 PE=1 SV=7	3658	53671	130	101	56	47	90.5	5.52	3050	1	1	604.802	1207.59	2	1207.59	0.0034	1	45.87		29	0.0012	R	TKTEISEMNR	N			7	File5332 Spectrum1964 scans: 4135
2	K2C8_HUMAN	Keratin, type II cytoskeletal 8 OS=Homo sapiens GN=KRT8 PE=1 SV=7	3658	53671	130	101	56	47	90.5	5.52	3157	1	1	408.868	1223.58	3	1223.58	0.0017	1	32.49	20	28	0.018	R	TKTEISEMNR	N	Oxidation (M)	0.0000000100.0	8	File5332 Spectrum739 scans: 2841
2	K2C8_HUMAN	Keratin, type II cytoskeletal 8 OS=Homo sapiens GN=KRT8 PE=1 SV=7	3658	53671	130	101	56	47	90.5	5.52	3158	1	1	612.8	1223.58	2	1223.58	0.0031	1	40.55	21	28	0.0031	R	TKTEISEMNR	N	Oxidation (M)	0.0000000100.0	8	File5332 Spectrum719 scans: 2820
2	K2C8_HUMAN	Keratin, type II cytoskeletal 8 OS=Homo sapiens GN=KRT8 PE=1 SV=7	3658	53671	130	101	56	47	90.5	5.52	3178	1	1	614.782	1227.55	2	1227.54	0.0052	1	59.87	21	25	1.9e-05	K	KDVDEAYMNK	V	Oxidation (M)	0.0000000100.0	7	File5332 Spectrum1218 scans: 3349
2	K2C8_HUMAN	Keratin, type II cytoskeletal 8 OS=Homo sapiens GN=KRT8 PE=1 SV=7	3658	53671	130	101	56	47	90.5	5.52	3179	3	1	614.787	1227.56	2	1227.54	0.0146	1	0.76	16	26	18	K	KDVDEAYMNK	V	Oxidation (M)	0.0000000100.0	2	File5332 Spectrum108 scans: 2155
2	K2C8_HUMAN	Keratin, type II cytoskeletal 8 OS=Homo sapiens GN=KRT8 PE=1 SV=7	3658	53671	130	101	56	47	90.5	5.52	3565	1	0	639.361	1276.71	2	1276.7	0.0047	0	57.19	25	28	6.3e-05	K	LALDIEIATYR	K			10	File5332 Spectrum8060 scans: 10577
2	K2C8_HUMAN	Keratin, type II cytoskeletal 8 OS=Homo sapiens GN=KRT8 PE=1 SV=7	3658	53671	130	101	56	47	90.5	5.52	3566	1	0	639.361	1276.71	2	1276.7	0.0058	0	53.39	23	28	0.00015	K	LALDIEIATYR	K			10	File5332 Spectrum7986 scans: 10499
2	K2C8_HUMAN	Keratin, type II cytoskeletal 8 OS=Homo sapiens GN=KRT8 PE=1 SV=7	3658	53671	130	101	56	47	90.5	5.52	3567	1	0	639.363	1276.71	2	1276.7	0.0082	0	36.73	18	28	0.0069	K	LALDIEIATYR	K			6	File5332 Spectrum9672 scans: 12514
2	K2C8_HUMAN	Keratin, type II cytoskeletal 8 OS=Homo sapiens GN=KRT8 PE=1 SV=7	3658	53671	130	101	56	47	90.5	5.52	3754	1	0	436.89	1307.65	3	1307.65	0.0023	2	56.63		29	9.9e-05	K	NKYEDEINKR	T			8	File5332 Spectrum1986 scans: 4158
2	K2C8_HUMAN	Keratin, type II cytoskeletal 8 OS=Homo sapiens GN=KRT8 PE=1 SV=7	3658	53671	130	101	56	47	90.5	5.52	3755	1	0	654.832	1307.65	2	1307.65	0.0023	2	54.4	29	29	0.00017	K	NKYEDEINKR	T			7	File5332 Spectrum2004 scans: 4177
2	K2C8_HUMAN	Keratin, type II cytoskeletal 8 OS=Homo sapiens GN=KRT8 PE=1 SV=7	3658	53671	130	101	56	47	90.5	5.52	3756	1	0	436.891	1307.65	3	1307.65	0.005	2	47.04		30	0.001	K	NKYEDEINKR	T			7	File5332 Spectrum1489 scans: 3636
2	K2C8_HUMAN	Keratin, type II cytoskeletal 8 OS=Homo sapiens GN=KRT8 PE=1 SV=7	3658	53671	130	101	56	47	90.5	5.52	3859	1	1	660.841	1319.67	2	1319.66	0.0039	0	60.36	25	30	4.9e-05	R	SLDMDSIIAEVK	A			10	File5332 Spectrum8568 scans: 11111
2	K2C8_HUMAN	Keratin, type II cytoskeletal 8 OS=Homo sapiens GN=KRT8 PE=1 SV=7	3658	53671	130	101	56	47	90.5	5.52	3860	1	1	660.843	1319.67	2	1319.66	0.0077	0	72.73	25	30	2.8e-06	R	SLDMDSIIAEVK	A			8	File5332 Spectrum8453 scans: 10991
2	K2C8_HUMAN	Keratin, type II cytoskeletal 8 OS=Homo sapiens GN=KRT8 PE=1 SV=7	3658	53671	130	101	56	47	90.5	5.52	3945	1	1	668.839	1335.66	2	1335.66	0.0047	0	74.93	23	30	1.6e-06	R	SLDMDSIIAEVK	A	Oxidation (M)	0.000100000000.0	10	File5332 Spectrum6449 scans: 8878
2	K2C8_HUMAN	Keratin, type II cytoskeletal 8 OS=Homo sapiens GN=KRT8 PE=1 SV=7	3658	53671	130	101	56	47	90.5	5.52	3946	1	1	668.84	1335.67	2	1335.66	0.0062	0	69.3	22	29	5.8e-06	R	SLDMDSIIAEVK	A	Oxidation (M)	0.000100000000.0	10	File5332 Spectrum6371 scans: 8796
2	K2C8_HUMAN	Keratin, type II cytoskeletal 8 OS=Homo sapiens GN=KRT8 PE=1 SV=7	3658	53671	130	101	56	47	90.5	5.52	3983	1	1	447.922	1340.74	3	1340.74	0.0033	1	44.02		28	0.0014	R	LQAEIEGLKGQR	A			8	File5332 Spectrum3842 scans: 6113
2	K2C8_HUMAN	Keratin, type II cytoskeletal 8 OS=Homo sapiens GN=KRT8 PE=1 SV=7	3658	53671	130	101	56	47	90.5	5.52	3988	1	1	448.897	1343.67	3	1343.67	0.0023	0	73.34	26	29	2e-06	R	ASLEAAIADAEQR	G			9	File5332 Spectrum6673 scans: 9113
2	K2C8_HUMAN	Keratin, type II cytoskeletal 8 OS=Homo sapiens GN=KRT8 PE=1 SV=7	3658	53671	130	101	56	47	90.5	5.52	3989	1	1	672.843	1343.67	2	1343.67	0.0029	0	88.96	25	29	5.4e-08	R	ASLEAAIADAEQR	G			11	File5332 Spectrum6671 scans: 9111
2	K2C8_HUMAN	Keratin, type II cytoskeletal 8 OS=Homo sapiens GN=KRT8 PE=1 SV=7	3658	53671	130	101	56	47	90.5	5.52	3990	1	1	672.845	1343.67	2	1343.67	0.0067	0	23.65	25	29	0.18	R	ASLEAAIADAEQR	G			7	File5332 Spectrum6770 scans: 9215
2	K2C8_HUMAN	Keratin, type II cytoskeletal 8 OS=Homo sapiens GN=KRT8 PE=1 SV=7	3658	53671	130	101	56	47	90.5	5.52	4039	1	1	676.844	1351.67	2	1351.67	0.0041	0	44.57	29	29	0.0017	R	TEMENEFVLIK	K			9	File5332 Spectrum7443 scans: 9929
2	K2C8_HUMAN	Keratin, type II cytoskeletal 8 OS=Homo sapiens GN=KRT8 PE=1 SV=7	3658	53671	130	101	56	47	90.5	5.52	4149	1	1	684.841	1367.67	2	1367.66	0.0043	0	75.55	26	29	1.1e-06	R	TEMENEFVLIK	K	Oxidation (M)	0.00100000000.0	8	File5332 Spectrum6666 scans: 9105
2	K2C8_HUMAN	Keratin, type II cytoskeletal 8 OS=Homo sapiens GN=KRT8 PE=1 SV=7	3658	53671	130	101	56	47	90.5	5.52	4399	1	1	706.848	1411.68	2	1411.68	0.0041	1	51.88	22	28	0.00022	R	SRAEAESMYQIK	Y			9	File5332 Spectrum3571 scans: 5827
2	K2C8_HUMAN	Keratin, type II cytoskeletal 8 OS=Homo sapiens GN=KRT8 PE=1 SV=7	3658	53671	130	101	56	47	90.5	5.52	4440	1	1	710.378	1418.74	2	1418.74	0.0016	0	86.4		30	1.2e-07	R	LEGLTDEINFLR	Q			9	File5332 Spectrum8606 scans: 11152
2	K2C8_HUMAN	Keratin, type II cytoskeletal 8 OS=Homo sapiens GN=KRT8 PE=1 SV=7	3658	53671	130	101	56	47	90.5	5.52	4441	1	1	710.38	1418.74	2	1418.74	0.0042	0	68.06	23	29	7.6e-06	R	LEGLTDEINFLR	Q			8	File5332 Spectrum8359 scans: 10891
2	K2C8_HUMAN	Keratin, type II cytoskeletal 8 OS=Homo sapiens GN=KRT8 PE=1 SV=7	3658	53671	130	101	56	47	90.5	5.52	4442	1	1	710.38	1418.75	2	1418.74	0.0047	0	0.83	13	29	40	R	LEGLTDEINFLR	Q			3	File5332 Spectrum8679 scans: 11233
2	K2C8_HUMAN	Keratin, type II cytoskeletal 8 OS=Homo sapiens GN=KRT8 PE=1 SV=7	3658	53671	130	101	56	47	90.5	5.52	4508	1	1	714.846	1427.68	2	1427.67	0.0063	1	48.16	21	27	0.00045	R	SRAEAESMYQIK	Y	Oxidation (M)	0.000000010000.0	9	File5332 Spectrum2371 scans: 4562
2	K2C8_HUMAN	Keratin, type II cytoskeletal 8 OS=Homo sapiens GN=KRT8 PE=1 SV=7	3658	53671	130	101	56	47	90.5	5.52	4509	1	1	476.9	1427.68	3	1427.67	0.0064	1	45.02	21	27	0.00093	R	SRAEAESMYQIK	Y	Oxidation (M)	0.000000010000.0	12	File5332 Spectrum2381 scans: 4573
2	K2C8_HUMAN	Keratin, type II cytoskeletal 8 OS=Homo sapiens GN=KRT8 PE=1 SV=7	3658	53671	130	101	56	47	90.5	5.52	4787	1	1	738.355	1474.7	2	1474.69	0.0047	0	49.15	22	28	0.00039	R	LESGMQNMSIHTK	T			10	File5332 Spectrum3680 scans: 5943
2	K2C8_HUMAN	Keratin, type II cytoskeletal 8 OS=Homo sapiens GN=KRT8 PE=1 SV=7	3658	53671	130	101	56	47	90.5	5.52	4842	1	1	740.892	1479.77	2	1479.76	0.0051	1	70.89	24	29	3.6e-06	R	TEMENEFVLIKK	D			8	File5332 Spectrum6060 scans: 8469
2	K2C8_HUMAN	Keratin, type II cytoskeletal 8 OS=Homo sapiens GN=KRT8 PE=1 SV=7	3658	53671	130	101	56	47	90.5	5.52	4843	1	1	494.264	1479.77	3	1479.76	0.0053	1	55.75	23	29	0.00012	R	TEMENEFVLIKK	D			7	File5332 Spectrum6063 scans: 8472
2	K2C8_HUMAN	Keratin, type II cytoskeletal 8 OS=Homo sapiens GN=KRT8 PE=1 SV=7	3658	53671	130	101	56	47	90.5	5.52	4897	1	1	497.904	1490.69	3	1490.69	0.0054	0	25.75	18	26	0.066	R	LESGMQNMSIHTK	T	Oxidation (M)	0.0000100000000.0	6	File5332 Spectrum2307 scans: 4495
2	K2C8_HUMAN	Keratin, type II cytoskeletal 8 OS=Homo sapiens GN=KRT8 PE=1 SV=7	3658	53671	130	101	56	47	90.5	5.52	4898	1	1	497.905	1490.69	3	1490.69	0.0081	0	14.15	14	27	1.1	R	LESGMQNMSIHTK	T	Oxidation (M)	0.0000000100000.0	5	File5332 Spectrum2165 scans: 4346
2	K2C8_HUMAN	Keratin, type II cytoskeletal 8 OS=Homo sapiens GN=KRT8 PE=1 SV=7	3658	53671	130	101	56	47	90.5	5.52	4899	1	1	746.354	1490.69	2	1490.69	0.0082	0	92.37		27	1.6e-08	R	LESGMQNMSIHTK	T	Oxidation (M)	0.0000100000000.0	12	File5332 Spectrum2317 scans: 4505
2	K2C8_HUMAN	Keratin, type II cytoskeletal 8 OS=Homo sapiens GN=KRT8 PE=1 SV=7	3658	53671	130	101	56	47	90.5	5.52	4900	1	1	746.355	1490.7	2	1490.69	0.0096	0	61.61	26	27	1.9e-05	R	LESGMQNMSIHTK	T	Oxidation (M)	0.0000000100000.0	11	File5332 Spectrum2167 scans: 4348
2	K2C8_HUMAN	Keratin, type II cytoskeletal 8 OS=Homo sapiens GN=KRT8 PE=1 SV=7	3658	53671	130	101	56	47	90.5	5.52	4939	1	1	499.596	1495.76	3	1495.76	0.0055	1	41.65	22	29	0.0028	R	TEMENEFVLIKK	D	Oxidation (M)	0.001000000000.0	7	File5332 Spectrum5166 scans: 7530
2	K2C8_HUMAN	Keratin, type II cytoskeletal 8 OS=Homo sapiens GN=KRT8 PE=1 SV=7	3658	53671	130	101	56	47	90.5	5.52	4940	1	1	748.89	1495.77	2	1495.76	0.006	1	88.97		29	5.2e-08	R	TEMENEFVLIKK	D	Oxidation (M)	0.001000000000.0	9	File5332 Spectrum5178 scans: 7543
2	K2C8_HUMAN	Keratin, type II cytoskeletal 8 OS=Homo sapiens GN=KRT8 PE=1 SV=7	3658	53671	130	101	56	47	90.5	5.52	5015	1	1	503.234	1506.68	3	1506.68	-0.001	0	44.09		25	0.00074	R	LESGMQNMSIHTK	T	2 Oxidation (M)	0.0000100100000.0	8	File5332 Spectrum1085 scans: 3209
2	K2C8_HUMAN	Keratin, type II cytoskeletal 8 OS=Homo sapiens GN=KRT8 PE=1 SV=7	3658	53671	130	101	56	47	90.5	5.52	5016	1	1	754.348	1506.68	2	1506.68	0.0016	0	60.1	17	25	1.9e-05	R	LESGMQNMSIHTK	T	2 Oxidation (M)	0.0000100100000.0	10	File5332 Spectrum1086 scans: 3210
2	K2C8_HUMAN	Keratin, type II cytoskeletal 8 OS=Homo sapiens GN=KRT8 PE=1 SV=7	3658	53671	130	101	56	47	90.5	5.52	5102	1	1	508.932	1523.77	3	1523.77	0.0084	1	45.33		30	0.0015	K	RTEMENEFVLIK	K	Oxidation (M)	0.000100000000.0	10	File5332 Spectrum5727 scans: 8119
2	K2C8_HUMAN	Keratin, type II cytoskeletal 8 OS=Homo sapiens GN=KRT8 PE=1 SV=7	3658	53671	130	101	56	47	90.5	5.52	5103	1	1	762.894	1523.77	2	1523.77	0.0084	1	41.28		30	0.0038	K	RTEMENEFVLIK	K	Oxidation (M)	0.000100000000.0	7	File5332 Spectrum5696 scans: 8087
2	K2C8_HUMAN	Keratin, type II cytoskeletal 8 OS=Homo sapiens GN=KRT8 PE=1 SV=7	3658	53671	130	101	56	47	90.5	5.52	6454	1	0	598.3	1791.88	3	1791.87	0.0079	0	54.57	29	29	0.00016	K	LEAELGNMQGLVEDFK	N			14	File5332 Spectrum8855 scans: 11420
2	K2C8_HUMAN	Keratin, type II cytoskeletal 8 OS=Homo sapiens GN=KRT8 PE=1 SV=7	3658	53671	130	101	56	47	90.5	5.52	6455	1	0	896.947	1791.88	2	1791.87	0.0085	0	101.03	23	29	3.6e-09	K	LEAELGNMQGLVEDFK	N			14	File5332 Spectrum8830 scans: 11394
2	K2C8_HUMAN	Keratin, type II cytoskeletal 8 OS=Homo sapiens GN=KRT8 PE=1 SV=7	3658	53671	130	101	56	47	90.5	5.52	6479	1	1	899.422	1796.83	2	1796.83	0.0046	1	109.97		27	2.7e-10	K	DVDEAYMNKVELESR	L			13	File5332 Spectrum5456 scans: 7835
2	K2C8_HUMAN	Keratin, type II cytoskeletal 8 OS=Homo sapiens GN=KRT8 PE=1 SV=7	3658	53671	130	101	56	47	90.5	5.52	6518	1	0	904.945	1807.88	2	1807.87	0.0092	0	97.74	19	29	7.2e-09	K	LEAELGNMQGLVEDFK	N	Oxidation (M)	0.0000000100000000.0	10	File5332 Spectrum6991 scans: 9450
2	K2C8_HUMAN	Keratin, type II cytoskeletal 8 OS=Homo sapiens GN=KRT8 PE=1 SV=7	3658	53671	130	101	56	47	90.5	5.52	6539	1	1	907.416	1812.82	2	1812.82	-0.0021	1	77.75	19	25	3.2e-07	K	DVDEAYMNKVELESR	L	Oxidation (M)	0.000000100000000.0	9	File5332 Spectrum4386 scans: 6707
2	K2C8_HUMAN	Keratin, type II cytoskeletal 8 OS=Homo sapiens GN=KRT8 PE=1 SV=7	3658	53671	130	101	56	47	90.5	5.52	6540	1	1	605.282	1812.82	3	1812.82	0.0034	1	78.89		26	2.7e-07	K	DVDEAYMNKVELESR	L	Oxidation (M)	0.000000100000000.0	8	File5332 Spectrum4320 scans: 6631
2	K2C8_HUMAN	Keratin, type II cytoskeletal 8 OS=Homo sapiens GN=KRT8 PE=1 SV=7	3658	53671	130	101	56	47	90.5	5.52	6668	1	1	924.409	1846.8	2	1846.8	0.0051	0	79.54		23	1.4e-07	R	SNMDNMFESYINNLR	R			12	File5332 Spectrum9097 scans: 11716
2	K2C8_HUMAN	Keratin, type II cytoskeletal 8 OS=Homo sapiens GN=KRT8 PE=1 SV=7	3658	53671	130	101	56	47	90.5	5.52	6731	1	1	932.407	1862.8	2	1862.79	0.0064	0	78.55	20	22	1.2e-07	R	SNMDNMFESYINNLR	R	Oxidation (M)	0.001000000000000.0	10	File5332 Spectrum8735 scans: 11292
2	K2C8_HUMAN	Keratin, type II cytoskeletal 8 OS=Homo sapiens GN=KRT8 PE=1 SV=7	3658	53671	130	101	56	47	90.5	5.52	6732	1	1	932.407	1862.8	2	1862.79	0.0067	0	82.03		22	5.6e-08	R	SNMDNMFESYINNLR	R	Oxidation (M)	0.000001000000000.0	12	File5332 Spectrum8304 scans: 10833
2	K2C8_HUMAN	Keratin, type II cytoskeletal 8 OS=Homo sapiens GN=KRT8 PE=1 SV=7	3658	53671	130	101	56	47	90.5	5.52	6781	1	1	940.403	1878.79	2	1878.79	0.0047	0	114.41		22	3.2e-11	R	SNMDNMFESYINNLR	R	2 Oxidation (M)	0.001001000000000.0	12	File5332 Spectrum7648 scans: 10144
2	K2C8_HUMAN	Keratin, type II cytoskeletal 8 OS=Homo sapiens GN=KRT8 PE=1 SV=7	3658	53671	130	101	56	47	90.5	5.52	7077	1	1	652.687	1955.04	3	1955.03	0.0058	1	52.93	25	28	0.0002	R	ASLEAAIADAEQRGELAIK	D			19	File5332 Spectrum8305 scans: 10834
2	K2C8_HUMAN	Keratin, type II cytoskeletal 8 OS=Homo sapiens GN=KRT8 PE=1 SV=7	3658	53671	130	101	56	47	90.5	5.52	7325	1	1	673.974	2018.9	3	2018.89	0.0064	1	58.07	22	25	2.9e-05	R	SNMDNMFESYINNLRR	Q	Oxidation (M)	0.0010000000000000.0	9	File5332 Spectrum8066 scans: 10583
2	K2C8_HUMAN	Keratin, type II cytoskeletal 8 OS=Homo sapiens GN=KRT8 PE=1 SV=7	3658	53671	130	101	56	47	90.5	5.52	7363	1	0	678.692	2033.06	3	2033.05	0.0048	1	63.48	29	29	2.1e-05	K	LKLEAELGNMQGLVEDFK	N			16	File5332 Spectrum8946 scans: 11525
2	K2C8_HUMAN	Keratin, type II cytoskeletal 8 OS=Homo sapiens GN=KRT8 PE=1 SV=7	3658	53671	130	101	56	47	90.5	5.52	7369	1	0	1017.54	2033.06	2	2033.05	0.0113	1	122.39	27	29	2.5e-11	K	LKLEAELGNMQGLVEDFK	N			13	File5332 Spectrum8929 scans: 11502
2	K2C8_HUMAN	Keratin, type II cytoskeletal 8 OS=Homo sapiens GN=KRT8 PE=1 SV=7	3658	53671	130	101	56	47	90.5	5.52	7374	1	1	1018.45	2034.89	2	2034.89	0.0063	1	11.82	17	24	0.91	R	SNMDNMFESYINNLRR	Q	2 Oxidation (M)	0.0010010000000000.0	6	File5332 Spectrum6998 scans: 9457
2	K2C8_HUMAN	Keratin, type II cytoskeletal 8 OS=Homo sapiens GN=KRT8 PE=1 SV=7	3658	53671	130	101	56	47	90.5	5.52	7375	1	1	679.306	2034.9	3	2034.89	0.0081	1	65.15		24	4.6e-06	R	SNMDNMFESYINNLRR	Q	2 Oxidation (M)	0.0010010000000000.0	9	File5332 Spectrum6972 scans: 9430
2	K2C8_HUMAN	Keratin, type II cytoskeletal 8 OS=Homo sapiens GN=KRT8 PE=1 SV=7	3658	53671	130	101	56	47	90.5	5.52	7414	1	0	684.024	2049.05	3	2049.05	0.0045	1	70.47	25	29	4.4e-06	K	LKLEAELGNMQGLVEDFK	N	Oxidation (M)	0.000000000100000000.0	18	File5332 Spectrum7192 scans: 9661
2	K2C8_HUMAN	Keratin, type II cytoskeletal 8 OS=Homo sapiens GN=KRT8 PE=1 SV=7	3658	53671	130	101	56	47	90.5	5.52	7416	1	0	1025.54	2049.06	2	2049.05	0.011	1	113.95		29	1.9e-10	K	LKLEAELGNMQGLVEDFK	N	Oxidation (M)	0.000000000100000000.0	16	File5332 Spectrum7193 scans: 9662
2	K2C8_HUMAN	Keratin, type II cytoskeletal 8 OS=Homo sapiens GN=KRT8 PE=1 SV=7	3658	53671	130	101	56	47	90.5	5.52	7604	1	1	703.678	2108.01	3	2108.01	0.008	0	59.67	25	29	4.6e-05	R	ELQSQISDTSVVLSMDNSR	S			18	File5332 Spectrum6908 scans: 9363
2	K2C8_HUMAN	Keratin, type II cytoskeletal 8 OS=Homo sapiens GN=KRT8 PE=1 SV=7	3658	53671	130	101	56	47	90.5	5.52	7605	1	1	1055.01	2108.01	2	2108.01	0.0092	0	5.21	18	29	13	R	ELQSQISDTSVVLSMDNSR	S			12	File5332 Spectrum6966 scans: 9424
2	K2C8_HUMAN	Keratin, type II cytoskeletal 8 OS=Homo sapiens GN=KRT8 PE=1 SV=7	3658	53671	130	101	56	47	90.5	5.52	7606	1	1	1055.01	2108.02	2	2108.01	0.0097	0	120.03	28	29	4.3e-11	R	ELQSQISDTSVVLSMDNSR	S			16	File5332 Spectrum6889 scans: 9343
2	K2C8_HUMAN	Keratin, type II cytoskeletal 8 OS=Homo sapiens GN=KRT8 PE=1 SV=7	3658	53671	130	101	56	47	90.5	5.52	7641	1	1	709.01	2124.01	3	2124	0.0061	0	53.62	22	28	0.00016	R	ELQSQISDTSVVLSMDNSR	S	Oxidation (M)	0.0000000000000010000.0	17	File5332 Spectrum5813 scans: 8210
2	K2C8_HUMAN	Keratin, type II cytoskeletal 8 OS=Homo sapiens GN=KRT8 PE=1 SV=7	3658	53671	130	101	56	47	90.5	5.52	7642	1	1	1063.01	2124.01	2	2124	0.0087	0	87.98		28	5.7e-08	R	ELQSQISDTSVVLSMDNSR	S	Oxidation (M)	0.0000000000000010000.0	13	File5332 Spectrum5831 scans: 8229
2	K2C8_HUMAN	Keratin, type II cytoskeletal 8 OS=Homo sapiens GN=KRT8 PE=1 SV=7	3658	53671	130	101	56	47	90.5	5.52	7643	1	1	1063.02	2124.02	2	2124	0.0182	0	98.16		28	5.8e-09	R	ELQSQISDTSVVLSMDNSR	S	Oxidation (M)	0.0000000000000010000.0	12	File5332 Spectrum5747 scans: 8140
2	K2C8_HUMAN	Keratin, type II cytoskeletal 8 OS=Homo sapiens GN=KRT8 PE=1 SV=7	3658	53671	130	101	56	47	90.5	5.52	7937	1	0	569.806	2275.2	4	2275.19	0.0081	2	55.94	21	28	9.8e-05	K	LKLEAELGNMQGLVEDFKNK	Y			16	File5332 Spectrum8418 scans: 10953
2	K2C8_HUMAN	Keratin, type II cytoskeletal 8 OS=Homo sapiens GN=KRT8 PE=1 SV=7	3658	53671	130	101	56	47	90.5	5.52	7938	1	0	759.406	2275.2	3	2275.19	0.0084	2	74.6	20	28	1.3e-06	K	LKLEAELGNMQGLVEDFKNK	Y			22	File5332 Spectrum8412 scans: 10947
2	K2C8_HUMAN	Keratin, type II cytoskeletal 8 OS=Homo sapiens GN=KRT8 PE=1 SV=7	3658	53671	130	101	56	47	90.5	5.52	7979	1	1	763.38	2287.12	3	2287.1	0.0135	1	80.77	21	29	3.7e-07	R	AEAESMYQIKYEELQSLAGK	H			13	File5332 Spectrum7129 scans: 9595
2	K2C8_HUMAN	Keratin, type II cytoskeletal 8 OS=Homo sapiens GN=KRT8 PE=1 SV=7	3658	53671	130	101	56	47	90.5	5.52	7985	1	0	764.738	2291.19	3	2291.18	0.0086	2	50.78	17	28	0.00029	K	LKLEAELGNMQGLVEDFKNK	Y	Oxidation (M)	0.00000000010000000000.0	9	File5332 Spectrum6523 scans: 8955
2	K2C8_HUMAN	Keratin, type II cytoskeletal 8 OS=Homo sapiens GN=KRT8 PE=1 SV=7	3658	53671	130	101	56	47	90.5	5.52	8019	1	1	768.71	2303.11	3	2303.1	0.0085	1	78.18	21	28	5.6e-07	R	AEAESMYQIKYEELQSLAGK	H	Oxidation (M)	0.00000100000000000000.0	11	File5332 Spectrum6513 scans: 8945
2	K2C8_HUMAN	Keratin, type II cytoskeletal 8 OS=Homo sapiens GN=KRT8 PE=1 SV=7	3658	53671	130	101	56	47	90.5	5.52	8020	1	1	1152.56	2303.11	2	2303.1	0.0087	1	106.37	21	28	8.4e-10	R	AEAESMYQIKYEELQSLAGK	H	Oxidation (M)	0.00000100000000000000.0	13	File5332 Spectrum6521 scans: 8953
2	K2C8_HUMAN	Keratin, type II cytoskeletal 8 OS=Homo sapiens GN=KRT8 PE=1 SV=7	3658	53671	130	101	56	47	90.5	5.52	8503	1	1	849.754	2546.24	3	2546.23	0.0084	2	21.35	15	29	0.3	R	SRAEAESMYQIKYEELQSLAGK	H	Oxidation (M)	0.0000000100000000000000.0	16	File5332 Spectrum6020 scans: 8427
2	K2C8_HUMAN	Keratin, type II cytoskeletal 8 OS=Homo sapiens GN=KRT8 PE=1 SV=7	3658	53671	130	101	56	47	90.5	5.52	9466	1	1	1242.58	3724.72	3	3724.71	0.0077	0	125.56		26	5.5e-12	K	TTSGYAGGLSSAYGGLTSPGLSYSLGSSFGSGAGSSSFSR	T			16	File5332 Spectrum8609 scans: 11155
2	K2C8_HUMAN	Keratin, type II cytoskeletal 8 OS=Homo sapiens GN=KRT8 PE=1 SV=7	3658	53671	130	101	56	47	90.5	5.52	9467	1	1	1242.59	3724.74	3	3724.71	0.0256	0	114.04	20	26	8.7e-11	K	TTSGYAGGLSSAYGGLTSPGLSYSLGSSFGSGAGSSSFSR	T			14	File5332 Spectrum8680 scans: 11234
2	K2C8_HUMAN	Keratin, type II cytoskeletal 8 OS=Homo sapiens GN=KRT8 PE=1 SV=7	3658	53671	130	101	56	47	90.5	5.52	9549	1	1	1309.03	3924.07	3	3924.04	0.026	0	84.33		25	6.4e-08	R	GGLGGGYGGASGMGGITAVTVNQSLLSPLVLEVDPNIQAVR	T			34	File5332 Spectrum9277 scans: 11905
2	K2C8_HUMAN	Keratin, type II cytoskeletal 8 OS=Homo sapiens GN=KRT8 PE=1 SV=7	3658	53671	130	101	56	47	90.5	5.52	9550	1	1	1314.37	3940.07	3	3940.04	0.037	0	52.47	19	23	7e-05	R	GGLGGGYGGASGMGGITAVTVNQSLLSPLVLEVDPNIQAVR	T	Oxidation (M)	0.00000000000010000000000000000000000000000.0	9	File5332 Spectrum9227 scans: 11853
3	K1C18_HUMAN	Keratin, type I cytoskeletal 18 OS=Homo sapiens GN=KRT18 PE=1 SV=2	2735	48029	90	66	43	35	87	5.34	76	1	1	359.701	717.387	2	717.384	0.0026	0	32.73		30	0.031	K	IMADIR	A			5	File5332 Spectrum3383 scans: 5629
3	K1C18_HUMAN	Keratin, type I cytoskeletal 18 OS=Homo sapiens GN=KRT18 PE=1 SV=2	2735	48029	90	66	43	35	87	5.34	129	1	1	367.698	733.381	2	733.379	0.0018	0	31.35		29	0.032	K	IMADIR	A	Oxidation (M)	0.010000.0	5	File5332 Spectrum2361 scans: 4552
3	K1C18_HUMAN	Keratin, type I cytoskeletal 18 OS=Homo sapiens GN=KRT18 PE=1 SV=2	2735	48029	90	66	43	35	87	5.34	213	1	0	379.725	757.436	2	757.433	0.0029	0	32.37		30	0.036	K	IIEDLR	A			5	File5332 Spectrum3744 scans: 6010
3	K1C18_HUMAN	Keratin, type I cytoskeletal 18 OS=Homo sapiens GN=KRT18 PE=1 SV=2	2735	48029	90	66	43	35	87	5.34	422	1	0	404.203	806.392	2	806.392	-0.0002	0	38.89	26	29	0.0058	R	LAADDFR	V			5	File5332 Spectrum4219 scans: 6511
3	K1C18_HUMAN	Keratin, type I cytoskeletal 18 OS=Homo sapiens GN=KRT18 PE=1 SV=2	2735	48029	90	66	43	35	87	5.34	423	1	0	404.204	806.394	2	806.392	0.0021	0	32.73	24	28	0.021	R	LAADDFR	V			5	File5332 Spectrum3529 scans: 5783
3	K1C18_HUMAN	Keratin, type I cytoskeletal 18 OS=Homo sapiens GN=KRT18 PE=1 SV=2	2735	48029	90	66	43	35	87	5.34	424	1	0	404.204	806.394	2	806.392	0.0021	0	9.33	18	28	4.5	R	LAADDFR	V			2	File5332 Spectrum3996 scans: 6277
3	K1C18_HUMAN	Keratin, type I cytoskeletal 18 OS=Homo sapiens GN=KRT18 PE=1 SV=2	2735	48029	90	66	43	35	87	5.34	425	1	0	404.205	806.395	2	806.392	0.0024	0	40.26	20	28	0.0036	R	LAADDFR	V			5	File5332 Spectrum3902 scans: 6176
3	K1C18_HUMAN	Keratin, type I cytoskeletal 18 OS=Homo sapiens GN=KRT18 PE=1 SV=2	2735	48029	90	66	43	35	87	5.34	426	3	0	404.205	806.395	2	806.392	0.0024	0	10.48	25	28	3.4	R	LAADDFR	V			4	File5332 Spectrum3210 scans: 5447
3	K1C18_HUMAN	Keratin, type I cytoskeletal 18 OS=Homo sapiens GN=KRT18 PE=1 SV=2	2735	48029	90	66	43	35	87	5.34	586	1	1	419.228	836.441	2	836.439	0.0016	0	44.99	27	28	0.0012	R	LASYLDR	V			6	File5332 Spectrum3920 scans: 6195
3	K1C18_HUMAN	Keratin, type I cytoskeletal 18 OS=Homo sapiens GN=KRT18 PE=1 SV=2	2735	48029	90	66	43	35	87	5.34	638	1	1	424.709	847.404	2	847.404	0.0001	0	29.34		28	0.039	R	SLETENR	R			5	File5332 Spectrum960 scans: 3073
3	K1C18_HUMAN	Keratin, type I cytoskeletal 18 OS=Homo sapiens GN=KRT18 PE=1 SV=2	2735	48029	90	66	43	35	87	5.34	639	1	1	424.709	847.404	2	847.404	0.0009	0	24.53	23	28	0.12	R	SLETENR	R			4	File5332 Spectrum1041 scans: 3162
3	K1C18_HUMAN	Keratin, type I cytoskeletal 18 OS=Homo sapiens GN=KRT18 PE=1 SV=2	2735	48029	90	66	43	35	87	5.34	640	2	1	424.71	847.405	2	847.404	0.0014	0	19.82	24	28	0.35	R	SLETENR	R			5	File5332 Spectrum1135 scans: 3262
3	K1C18_HUMAN	Keratin, type I cytoskeletal 18 OS=Homo sapiens GN=KRT18 PE=1 SV=2	2735	48029	90	66	43	35	87	5.34	814	1	1	442.709	883.404	2	883.404	0.0008	0	29.5		25	0.021	K	NHEEEVK	G			8	File5332 Spectrum25 scans: 2063
3	K1C18_HUMAN	Keratin, type I cytoskeletal 18 OS=Homo sapiens GN=KRT18 PE=1 SV=2	2735	48029	90	66	43	35	87	5.34	845	1	1	445.242	888.469	2	888.466	0.0027	0	32.73	21	31	0.038	K	ASLENSLR	E			6	File5332 Spectrum3620 scans: 5880
3	K1C18_HUMAN	Keratin, type I cytoskeletal 18 OS=Homo sapiens GN=KRT18 PE=1 SV=2	2735	48029	90	66	43	35	87	5.34	919	1	1	452.23	902.446	2	902.446	-0.0003	1	22.37		29	0.23	K	NREELDK	Y			5	File5332 Spectrum350 scans: 2416
3	K1C18_HUMAN	Keratin, type I cytoskeletal 18 OS=Homo sapiens GN=KRT18 PE=1 SV=2	2735	48029	90	66	43	35	87	5.34	1038	1	1	462.767	923.52	2	923.519	0.0007	1	25.19		26	0.065	K	IREHLEK	K			5	File5332 Spectrum502 scans: 2585
3	K1C18_HUMAN	Keratin, type I cytoskeletal 18 OS=Homo sapiens GN=KRT18 PE=1 SV=2	2735	48029	90	66	43	35	87	5.34	1289	1	1	483.239	964.464	2	964.461	0.0026	0	21.51	24	28	0.28	R	AQYDELAR	K			4	File5332 Spectrum3414 scans: 5661
3	K1C18_HUMAN	Keratin, type I cytoskeletal 18 OS=Homo sapiens GN=KRT18 PE=1 SV=2	2735	48029	90	66	43	35	87	5.34	1290	1	1	483.241	964.467	2	964.461	0.0052	0	17.94	24	28	0.64	R	AQYDELAR	K			3	File5332 Spectrum3501 scans: 5754
3	K1C18_HUMAN	Keratin, type I cytoskeletal 18 OS=Homo sapiens GN=KRT18 PE=1 SV=2	2735	48029	90	66	43	35	87	5.34	1361	1	1	488.232	974.45	2	974.446	0.0039	0	39.34	23	27	0.003	R	STFSTNYR	S			6	File5332 Spectrum3221 scans: 5459
3	K1C18_HUMAN	Keratin, type I cytoskeletal 18 OS=Homo sapiens GN=KRT18 PE=1 SV=2	2735	48029	90	66	43	35	87	5.34	1362	1	1	488.233	974.451	2	974.446	0.0051	0	2.46	15	26	14	R	STFSTNYR	S			4	File5332 Spectrum3320 scans: 5563
3	K1C18_HUMAN	Keratin, type I cytoskeletal 18 OS=Homo sapiens GN=KRT18 PE=1 SV=2	2735	48029	90	66	43	35	87	5.34	1415	1	1	491.726	981.437	2	981.434	0.0023	0	17.39	18	25	0.3	R	DWSHYFK	I			5	File5332 Spectrum6200 scans: 8616
3	K1C18_HUMAN	Keratin, type I cytoskeletal 18 OS=Homo sapiens GN=KRT18 PE=1 SV=2	2735	48029	90	66	43	35	87	5.34	1416	4	1	491.726	981.438	2	981.434	0.0036	0	3.6	20	25	7.2	R	DWSHYFK	I			3	File5332 Spectrum6289 scans: 8710
3	K1C18_HUMAN	Keratin, type I cytoskeletal 18 OS=Homo sapiens GN=KRT18 PE=1 SV=2	2735	48029	90	66	43	35	87	5.34	1477	5	1	496.75	991.484	2	991.482	0.0022	0	1.61	17	29	31	K	VVSETNDTK	V			6	File5332 Spectrum402 scans: 2473
3	K1C18_HUMAN	Keratin, type I cytoskeletal 18 OS=Homo sapiens GN=KRT18 PE=1 SV=2	2735	48029	90	66	43	35	87	5.34	1549	2	1	502.76	1003.51	2	1003.5	0.001	1	12.67	24	30	3.2	R	SLETENRR	L			5	File5332 Spectrum533 scans: 2618
3	K1C18_HUMAN	Keratin, type I cytoskeletal 18 OS=Homo sapiens GN=KRT18 PE=1 SV=2	2735	48029	90	66	43	35	87	5.34	1588	1	1	506.743	1011.47	2	1011.47	0.0026	0	36.77	18	26	0.0044	K	YETELAMR	Q			6	File5332 Spectrum4316 scans: 6626
3	K1C18_HUMAN	Keratin, type I cytoskeletal 18 OS=Homo sapiens GN=KRT18 PE=1 SV=2	2735	48029	90	66	43	35	87	5.34	1695	1	1	514.741	1027.47	2	1027.46	0.0037	0	23.35	21	25	0.074	K	YETELAMR	Q	Oxidation (M)	0.00000010.0	5	File5332 Spectrum2925 scans: 5146
3	K1C18_HUMAN	Keratin, type I cytoskeletal 18 OS=Homo sapiens GN=KRT18 PE=1 SV=2	2735	48029	90	66	43	35	87	5.34	1799	1	0	521.308	1040.6	2	1040.6	0.0038	0	53.53		26	0.00011	R	IVLQIDNAR	L			7	File5332 Spectrum5175 scans: 7540
3	K1C18_HUMAN	Keratin, type I cytoskeletal 18 OS=Homo sapiens GN=KRT18 PE=1 SV=2	2735	48029	90	66	43	35	87	5.34	1834	1	1	523.779	1045.54	2	1045.54	0.0029	0	23.86	22	30	0.24	K	VIDDTNITR	L			5	File5332 Spectrum2983 scans: 5207
3	K1C18_HUMAN	Keratin, type I cytoskeletal 18 OS=Homo sapiens GN=KRT18 PE=1 SV=2	2735	48029	90	66	43	35	87	5.34	1836	1	1	523.78	1045.55	2	1045.54	0.0046	0	17.47	16	30	1	K	VIDDTNITR	L			5	File5332 Spectrum3166 scans: 5401
3	K1C18_HUMAN	Keratin, type I cytoskeletal 18 OS=Homo sapiens GN=KRT18 PE=1 SV=2	2735	48029	90	66	43	35	87	5.34	1962	1	1	533.284	1064.55	2	1064.55	0.0031	0	64.43		29	1.7e-05	K	LEAEIATYR	R			8	File5332 Spectrum4577 scans: 6912
3	K1C18_HUMAN	Keratin, type I cytoskeletal 18 OS=Homo sapiens GN=KRT18 PE=1 SV=2	2735	48029	90	66	43	35	87	5.34	2156	1	0	547.252	1092.49	2	1092.49	0.003	0	36.28	24	25	0.0044	K	ETMQSLNDR	L			7	File5332 Spectrum2682 scans: 4891
3	K1C18_HUMAN	Keratin, type I cytoskeletal 18 OS=Homo sapiens GN=KRT18 PE=1 SV=2	2735	48029	90	66	43	35	87	5.34	2289	1	0	555.25	1108.48	2	1108.48	0.0028	0	53.86	25	25	7.5e-05	K	ETMQSLNDR	L	Oxidation (M)	0.001000000.0	7	File5332 Spectrum1130 scans: 3257
3	K1C18_HUMAN	Keratin, type I cytoskeletal 18 OS=Homo sapiens GN=KRT18 PE=1 SV=2	2735	48029	90	66	43	35	87	5.34	2788	1	1	392.22	1173.64	3	1173.64	0.002	1	36.78	28	30	0.011	R	KVIDDTNITR	L			7	File5332 Spectrum2588 scans: 4791
3	K1C18_HUMAN	Keratin, type I cytoskeletal 18 OS=Homo sapiens GN=KRT18 PE=1 SV=2	2735	48029	90	66	43	35	87	5.34	2789	1	1	587.827	1173.64	2	1173.64	0.0033	1	56.35		30	0.00012	R	KVIDDTNITR	L			6	File5332 Spectrum2580 scans: 4783
3	K1C18_HUMAN	Keratin, type I cytoskeletal 18 OS=Homo sapiens GN=KRT18 PE=1 SV=2	2735	48029	90	66	43	35	87	5.34	3258	1	1	413.886	1238.64	3	1238.63	0.0031	1	60.69	28	28	3.3e-05	R	VKYETELAMR	Q			8	File5332 Spectrum4100 scans: 6386
3	K1C18_HUMAN	Keratin, type I cytoskeletal 18 OS=Homo sapiens GN=KRT18 PE=1 SV=2	2735	48029	90	66	43	35	87	5.34	3259	1	1	620.325	1238.64	2	1238.63	0.0035	1	48.05	26	28	0.00061	R	VKYETELAMR	Q			8	File5332 Spectrum4094 scans: 6379
3	K1C18_HUMAN	Keratin, type I cytoskeletal 18 OS=Homo sapiens GN=KRT18 PE=1 SV=2	2735	48029	90	66	43	35	87	5.34	3389	1	1	419.217	1254.63	3	1254.63	0.0015	1	28.08	23	29	0.062	R	VKYETELAMR	Q	Oxidation (M)	0.0000000010.0	6	File5332 Spectrum3062 scans: 5290
3	K1C18_HUMAN	Keratin, type I cytoskeletal 18 OS=Homo sapiens GN=KRT18 PE=1 SV=2	2735	48029	90	66	43	35	87	5.34	3390	1	1	628.322	1254.63	2	1254.63	0.0026	1	30.86	19	29	0.033	R	VKYETELAMR	Q	Oxidation (M)	0.0000000010.0	5	File5332 Spectrum3058 scans: 5286
3	K1C18_HUMAN	Keratin, type I cytoskeletal 18 OS=Homo sapiens GN=KRT18 PE=1 SV=2	2735	48029	90	66	43	35	87	5.34	3489	1	1	423.219	1266.63	3	1266.63	0.0028	0	47.99	24	29	0.00065	R	QSVENDIHGLR	K			7	File5332 Spectrum3780 scans: 6048
3	K1C18_HUMAN	Keratin, type I cytoskeletal 18 OS=Homo sapiens GN=KRT18 PE=1 SV=2	2735	48029	90	66	43	35	87	5.34	3490	1	1	634.325	1266.64	2	1266.63	0.0041	0	73.98		29	1.6e-06	R	QSVENDIHGLR	K			8	File5332 Spectrum3764 scans: 6031
3	K1C18_HUMAN	Keratin, type I cytoskeletal 18 OS=Homo sapiens GN=KRT18 PE=1 SV=2	2735	48029	90	66	43	35	87	5.34	3625	4	1	643.855	1285.7	2	1285.71	-0.0174	0	0.54	14	30	46	R	LQLETEIEALK	E			3	File5332 Spectrum7094 scans: 9558
3	K1C18_HUMAN	Keratin, type I cytoskeletal 18 OS=Homo sapiens GN=KRT18 PE=1 SV=2	2735	48029	90	66	43	35	87	5.34	3626	1	1	643.865	1285.72	2	1285.71	0.0025	0	52.68		29	0.00025	R	LQLETEIEALK	E			7	File5332 Spectrum7650 scans: 10146
3	K1C18_HUMAN	Keratin, type I cytoskeletal 18 OS=Homo sapiens GN=KRT18 PE=1 SV=2	2735	48029	90	66	43	35	87	5.34	3666	1	1	431.58	1291.72	3	1291.71	0.0048	1	36.45	24	28	0.0072	K	VKLEAEIATYR	R			5	File5332 Spectrum5035 scans: 7393
3	K1C18_HUMAN	Keratin, type I cytoskeletal 18 OS=Homo sapiens GN=KRT18 PE=1 SV=2	2735	48029	90	66	43	35	87	5.34	3667	1	1	646.867	1291.72	2	1291.71	0.0059	1	50.53		27	0.00028	K	VKLEAEIATYR	R			10	File5332 Spectrum5019 scans: 7376
3	K1C18_HUMAN	Keratin, type I cytoskeletal 18 OS=Homo sapiens GN=KRT18 PE=1 SV=2	2735	48029	90	66	43	35	87	5.34	3847	1	1	660.34	1318.67	2	1318.66	0.0026	0	33.25	22	30	0.027	R	AQIFANTVDNAR	I			7	File5332 Spectrum4813 scans: 7160
3	K1C18_HUMAN	Keratin, type I cytoskeletal 18 OS=Homo sapiens GN=KRT18 PE=1 SV=2	2735	48029	90	66	43	35	87	5.34	3848	1	1	660.34	1318.67	2	1318.66	0.0033	0	75.89	25	30	1.5e-06	R	AQIFANTVDNAR	I			8	File5332 Spectrum4574 scans: 6909
3	K1C18_HUMAN	Keratin, type I cytoskeletal 18 OS=Homo sapiens GN=KRT18 PE=1 SV=2	2735	48029	90	66	43	35	87	5.34	3849	1	1	440.563	1318.67	3	1318.66	0.0046	0	42.52	23	30	0.0031	R	AQIFANTVDNAR	I			7	File5332 Spectrum4786 scans: 7131
3	K1C18_HUMAN	Keratin, type I cytoskeletal 18 OS=Homo sapiens GN=KRT18 PE=1 SV=2	2735	48029	90	66	43	35	87	5.34	3850	1	1	660.343	1318.67	2	1318.66	0.0078	0	76.05	22	30	1.3e-06	R	AQIFANTVDNAR	I			8	File5332 Spectrum4715 scans: 7057
3	K1C18_HUMAN	Keratin, type I cytoskeletal 18 OS=Homo sapiens GN=KRT18 PE=1 SV=2	2735	48029	90	66	43	35	87	5.34	3851	1	1	660.349	1318.68	2	1318.66	0.0199	0	25.78	17	30	0.14	R	AQIFANTVDNAR	I			8	File5332 Spectrum8013 scans: 10527
3	K1C18_HUMAN	Keratin, type I cytoskeletal 18 OS=Homo sapiens GN=KRT18 PE=1 SV=2	2735	48029	90	66	43	35	87	5.34	4079	9	1	454.242	1359.71	3	1359.72	-0.0125	1	4.96	26	30	19	K	SQDLAKIMADIR	A			4	File5332 Spectrum5120 scans: 7482
3	K1C18_HUMAN	Keratin, type I cytoskeletal 18 OS=Homo sapiens GN=KRT18 PE=1 SV=2	2735	48029	90	66	43	35	87	5.34	4302	1	1	698.373	1394.73	2	1394.73	0.0041	1	66.21	25	28	8.8e-06	R	QSVENDIHGLRK	V			11	File5332 Spectrum2854 scans: 5071
3	K1C18_HUMAN	Keratin, type I cytoskeletal 18 OS=Homo sapiens GN=KRT18 PE=1 SV=2	2735	48029	90	66	43	35	87	5.34	4443	1	1	710.38	1418.75	2	1418.74	0.0048	0	60.75	26	29	4.1e-05	R	QAQEYEALLNIK	V			10	File5332 Spectrum7189 scans: 9658
3	K1C18_HUMAN	Keratin, type I cytoskeletal 18 OS=Homo sapiens GN=KRT18 PE=1 SV=2	2735	48029	90	66	43	35	87	5.34	4444	1	1	710.38	1418.75	2	1418.74	0.0056	0	66.17	28	29	1.2e-05	R	QAQEYEALLNIK	V			10	File5332 Spectrum7263 scans: 9740
3	K1C18_HUMAN	Keratin, type I cytoskeletal 18 OS=Homo sapiens GN=KRT18 PE=1 SV=2	2735	48029	90	66	43	35	87	5.34	4447	1	1	710.387	1418.76	2	1418.74	0.0188	0	7	16	29	8.3	R	QAQEYEALLNIK	V			5	File5332 Spectrum4826 scans: 7173
3	K1C18_HUMAN	Keratin, type I cytoskeletal 18 OS=Homo sapiens GN=KRT18 PE=1 SV=2	2735	48029	90	66	43	35	87	5.34	5011	1	1	753.879	1505.74	2	1505.74	0.0032	0	15.54	23	30	1.4	R	TVQSLEIDLDSMR	N			7	File5332 Spectrum7899 scans: 10408
3	K1C18_HUMAN	Keratin, type I cytoskeletal 18 OS=Homo sapiens GN=KRT18 PE=1 SV=2	2735	48029	90	66	43	35	87	5.34	5012	1	1	753.881	1505.75	2	1505.74	0.0073	0	83.97	22	29	1.9e-07	R	TVQSLEIDLDSMR	N			9	File5332 Spectrum7824 scans: 10329
3	K1C18_HUMAN	Keratin, type I cytoskeletal 18 OS=Homo sapiens GN=KRT18 PE=1 SV=2	2735	48029	90	66	43	35	87	5.34	5085	1	1	508.254	1521.74	3	1521.73	0.0057	0	42.89	25	29	0.0021	R	TVQSLEIDLDSMR	N	Oxidation (M)	0.0000000000010.0	9	File5332 Spectrum6467 scans: 8896
3	K1C18_HUMAN	Keratin, type I cytoskeletal 18 OS=Homo sapiens GN=KRT18 PE=1 SV=2	2735	48029	90	66	43	35	87	5.34	5086	1	1	761.878	1521.74	2	1521.73	0.0064	0	65.15	25	29	1.3e-05	R	TVQSLEIDLDSMR	N	Oxidation (M)	0.0000000000010.0	10	File5332 Spectrum6431 scans: 8859
3	K1C18_HUMAN	Keratin, type I cytoskeletal 18 OS=Homo sapiens GN=KRT18 PE=1 SV=2	2735	48029	90	66	43	35	87	5.34	6806	1	1	628.677	1883.01	3	1883	0.0079	0	100.85		29	3.7e-09	K	GLQAQIASSGLTVEVDAPK	S			12	File5332 Spectrum6953 scans: 9410
3	K1C18_HUMAN	Keratin, type I cytoskeletal 18 OS=Homo sapiens GN=KRT18 PE=1 SV=2	2735	48029	90	66	43	35	87	5.34	6807	1	1	942.511	1883.01	2	1883	0.008	0	108.65	22	29	6.1e-10	K	GLQAQIASSGLTVEVDAPK	S			15	File5332 Spectrum6928 scans: 9384
3	K1C18_HUMAN	Keratin, type I cytoskeletal 18 OS=Homo sapiens GN=KRT18 PE=1 SV=2	2735	48029	90	66	43	35	87	5.34	6808	1	1	942.514	1883.01	2	1883	0.013	0	15.29	22	29	1.3	K	GLQAQIASSGLTVEVDAPK	S			9	File5332 Spectrum7086 scans: 9550
3	K1C18_HUMAN	Keratin, type I cytoskeletal 18 OS=Homo sapiens GN=KRT18 PE=1 SV=2	2735	48029	90	66	43	35	87	5.34	6809	1	1	942.514	1883.01	2	1883	0.0141	0	3.08	15	29	21	K	GLQAQIASSGLTVEVDAPK	S			2	File5332 Spectrum9673 scans: 12515
3	K1C18_HUMAN	Keratin, type I cytoskeletal 18 OS=Homo sapiens GN=KRT18 PE=1 SV=2	2735	48029	90	66	43	35	87	5.34	6810	1	1	942.515	1883.01	2	1883	0.0149	0	103.84		29	1.8e-09	K	GLQAQIASSGLTVEVDAPK	S			15	File5332 Spectrum7007 scans: 9467
3	K1C18_HUMAN	Keratin, type I cytoskeletal 18 OS=Homo sapiens GN=KRT18 PE=1 SV=2	2735	48029	90	66	43	35	87	5.34	7760	1	1	726.401	2176.18	3	2176.17	0.0111	1	63.99		27	1.2e-05	R	LQLETEIEALKEELLFMK	K			11	File5332 Spectrum9272 scans: 11900
3	K1C18_HUMAN	Keratin, type I cytoskeletal 18 OS=Homo sapiens GN=KRT18 PE=1 SV=2	2735	48029	90	66	43	35	87	5.34	7761	1	1	1089.1	2176.18	2	2176.17	0.0124	1	96.28		27	6.6e-09	R	LQLETEIEALKEELLFMK	K			15	File5332 Spectrum9286 scans: 11915
3	K1C18_HUMAN	Keratin, type I cytoskeletal 18 OS=Homo sapiens GN=KRT18 PE=1 SV=2	2735	48029	90	66	43	35	87	5.34	7790	1	1	731.731	2192.17	3	2192.16	0.0053	1	41.57	17	28	0.0024	R	LQLETEIEALKEELLFMK	K	Oxidation (M)	0.000000000000000010.0	13	File5332 Spectrum9186 scans: 11810
3	K1C18_HUMAN	Keratin, type I cytoskeletal 18 OS=Homo sapiens GN=KRT18 PE=1 SV=2	2735	48029	90	66	43	35	87	5.34	7791	1	1	1097.09	2192.17	2	2192.16	0.0068	1	57.65	23	28	5.7e-05	R	LQLETEIEALKEELLFMK	K	Oxidation (M)	0.000000000000000010.0	11	File5332 Spectrum9188 scans: 11812
3	K1C18_HUMAN	Keratin, type I cytoskeletal 18 OS=Homo sapiens GN=KRT18 PE=1 SV=2	2735	48029	90	66	43	35	87	5.34	7910	1	1	754.374	2260.1	3	2260.09	0.0072	0	67.04		29	8e-06	R	GGMGSGGLATGIAGGLAGMGGIQNEK	E			26	File5332 Spectrum7929 scans: 10439
3	K1C18_HUMAN	Keratin, type I cytoskeletal 18 OS=Homo sapiens GN=KRT18 PE=1 SV=2	2735	48029	90	66	43	35	87	5.34	7911	1	1	1131.06	2260.1	2	2260.09	0.0086	0	113.95		29	1.6e-10	R	GGMGSGGLATGIAGGLAGMGGIQNEK	E			19	File5332 Spectrum7921 scans: 10431
3	K1C18_HUMAN	Keratin, type I cytoskeletal 18 OS=Homo sapiens GN=KRT18 PE=1 SV=2	2735	48029	90	66	43	35	87	5.34	7939	1	1	759.706	2276.1	3	2276.09	0.0065	0	63.78	20	28	1.6e-05	R	GGMGSGGLATGIAGGLAGMGGIQNEK	E	Oxidation (M)	0.00100000000000000000000000.0	11	File5332 Spectrum7469 scans: 9956
3	K1C18_HUMAN	Keratin, type I cytoskeletal 18 OS=Homo sapiens GN=KRT18 PE=1 SV=2	2735	48029	90	66	43	35	87	5.34	7940	1	1	1139.06	2276.1	2	2276.09	0.0081	0	141.49		28	2.7e-13	R	GGMGSGGLATGIAGGLAGMGGIQNEK	E	Oxidation (M)	0.00100000000000000000000000.0	19	File5332 Spectrum7447 scans: 9933
3	K1C18_HUMAN	Keratin, type I cytoskeletal 18 OS=Homo sapiens GN=KRT18 PE=1 SV=2	2735	48029	90	66	43	35	87	5.34	7987	1	1	765.037	2292.09	3	2292.08	0.0066	0	73.1	21	28	1.7e-06	R	GGMGSGGLATGIAGGLAGMGGIQNEK	E	2 Oxidation (M)	0.00100000000000000010000000.0	22	File5332 Spectrum6176 scans: 8591
3	K1C18_HUMAN	Keratin, type I cytoskeletal 18 OS=Homo sapiens GN=KRT18 PE=1 SV=2	2735	48029	90	66	43	35	87	5.34	7988	1	1	1147.05	2292.09	2	2292.08	0.009	0	123.36	24	28	1.6e-11	R	GGMGSGGLATGIAGGLAGMGGIQNEK	E	2 Oxidation (M)	0.00100000000000000010000000.0	20	File5332 Spectrum6163 scans: 8577
3	K1C18_HUMAN	Keratin, type I cytoskeletal 18 OS=Homo sapiens GN=KRT18 PE=1 SV=2	2735	48029	90	66	43	35	87	5.34	8051	1	1	774.43	2320.27	3	2320.26	0.0077	2	50.02		26	0.00022	R	LQLETEIEALKEELLFMKK	N	Oxidation (M)	0.0000000000000000100.0	10	File5332 Spectrum9055 scans: 11666
3	K1C18_HUMAN	Keratin, type I cytoskeletal 18 OS=Homo sapiens GN=KRT18 PE=1 SV=2	2735	48029	90	66	43	35	87	5.34	8614	1	1	890.807	2669.4	3	2669.38	0.014	0	74.25	19	27	1e-06	R	YALQMEQLNGILLHLESELAQTR	A			14	File5332 Spectrum9346 scans: 11978
3	K1C18_HUMAN	Keratin, type I cytoskeletal 18 OS=Homo sapiens GN=KRT18 PE=1 SV=2	2735	48029	90	66	43	35	87	5.34	8615	1	1	1335.71	2669.4	2	2669.38	0.0188	0	79.03	18	27	3.3e-07	R	YALQMEQLNGILLHLESELAQTR	A			13	File5332 Spectrum9350 scans: 11982
3	K1C18_HUMAN	Keratin, type I cytoskeletal 18 OS=Homo sapiens GN=KRT18 PE=1 SV=2	2735	48029	90	66	43	35	87	5.34	8689	1	1	914.095	2739.26	3	2739.25	0.008	0	98.81	19	26	3.2e-09	R	LLEDGEDFNLGDALDSSNSMQTIQK	T			23	File5332 Spectrum8301 scans: 10830
3	K1C18_HUMAN	Keratin, type I cytoskeletal 18 OS=Homo sapiens GN=KRT18 PE=1 SV=2	2735	48029	90	66	43	35	87	5.34	8690	1	1	1370.64	2739.27	2	2739.25	0.0129	0	124.91		26	7.9e-12	R	LLEDGEDFNLGDALDSSNSMQTIQK	T			14	File5332 Spectrum8281 scans: 10809
3	K1C18_HUMAN	Keratin, type I cytoskeletal 18 OS=Homo sapiens GN=KRT18 PE=1 SV=2	2735	48029	90	66	43	35	87	5.34	8704	1	1	917.142	2748.4	3	2748.39	0.0107	1	127.24	24	28	6.4e-12	K	NHEEEVKGLQAQIASSGLTVEVDAPK	S			25	File5332 Spectrum6537 scans: 8970
3	K1C18_HUMAN	Keratin, type I cytoskeletal 18 OS=Homo sapiens GN=KRT18 PE=1 SV=2	2735	48029	90	66	43	35	87	5.34	8708	1	1	1378.64	2755.26	2	2755.25	0.0092	0	111.1		26	1.7e-10	R	LLEDGEDFNLGDALDSSNSMQTIQK	T	Oxidation (M)	0.0000000000000000000100000.0	18	File5332 Spectrum7813 scans: 10317
3	K1C18_HUMAN	Keratin, type I cytoskeletal 18 OS=Homo sapiens GN=KRT18 PE=1 SV=2	2735	48029	90	66	43	35	87	5.34	8709	1	1	919.428	2755.26	3	2755.25	0.014	0	94.38	21	26	8.3e-09	R	LLEDGEDFNLGDALDSSNSMQTIQK	T	Oxidation (M)	0.0000000000000000000100000.0	22	File5332 Spectrum7821 scans: 10326
3	K1C18_HUMAN	Keratin, type I cytoskeletal 18 OS=Homo sapiens GN=KRT18 PE=1 SV=2	2735	48029	90	66	43	35	87	5.34	8824	1	1	952.144	2853.41	3	2853.4	0.0101	0	60.72	18	29	3.7e-05	R	SLGSVQAPSYGARPVSSAASVYAGAGGSGSR	I			18	File5332 Spectrum5357 scans: 7731
3	K1C18_HUMAN	Keratin, type I cytoskeletal 18 OS=Homo sapiens GN=KRT18 PE=1 SV=2	2735	48029	90	66	43	35	87	5.34	8846	1	1	959.839	2876.5	3	2876.49	0.0079	2	104.92	23	27	9.9e-10	K	KNHEEEVKGLQAQIASSGLTVEVDAPK	S			25	File5332 Spectrum6084 scans: 8494
3	K1C18_HUMAN	Keratin, type I cytoskeletal 18 OS=Homo sapiens GN=KRT18 PE=1 SV=2	2735	48029	90	66	43	35	87	5.34	8847	1	1	720.133	2876.5	4	2876.49	0.0157	2	55.97	21	27	7.6e-05	K	KNHEEEVKGLQAQIASSGLTVEVDAPK	S			18	File5332 Spectrum6083 scans: 8493
3	K1C18_HUMAN	Keratin, type I cytoskeletal 18 OS=Homo sapiens GN=KRT18 PE=1 SV=2	2735	48029	90	66	43	35	87	5.34	8866	1	1	1456.68	2911.35	2	2911.35	-0.004	1	87.01	23	27	5.5e-08	R	RLLEDGEDFNLGDALDSSNSMQTIQK	T	Oxidation (M)	0.00000000000000000000100000.0	14	File5332 Spectrum7237 scans: 9712
3	K1C18_HUMAN	Keratin, type I cytoskeletal 18 OS=Homo sapiens GN=KRT18 PE=1 SV=2	2735	48029	90	66	43	35	87	5.34	8867	1	1	971.46	2911.36	3	2911.35	0.0085	1	99.39	25	27	3.5e-09	R	RLLEDGEDFNLGDALDSSNSMQTIQK	T	Oxidation (M)	0.00000000000000000000100000.0	25	File5332 Spectrum7250 scans: 9726
3	K1C18_HUMAN	Keratin, type I cytoskeletal 18 OS=Homo sapiens GN=KRT18 PE=1 SV=2	2735	48029	90	66	43	35	87	5.34	9235	1	1	1128.53	3382.57	3	3382.56	0.0146	1	56.21	17	25	4.3e-05	R	GGMGSGGLATGIAGGLAGMGGIQNEKETMQSLNDR	L	3 Oxidation (M)	0.00100000000000000010000000001000000.0	32	File5332 Spectrum5959 scans: 8363
3	K1C18_HUMAN	Keratin, type I cytoskeletal 18 OS=Homo sapiens GN=KRT18 PE=1 SV=2	2735	48029	90	66	43	35	87	5.34	9430	1	1	896.949	3583.77	4	3583.76	0.0031	1	67.53	27	27	5.5e-06	K	YWSQQIEESTTVVTTQSAEVGAAETTLTELRR	T			15	File5332 Spectrum8933 scans: 11507
3	K1C18_HUMAN	Keratin, type I cytoskeletal 18 OS=Homo sapiens GN=KRT18 PE=1 SV=2	2735	48029	90	66	43	35	87	5.34	9583	1	1	1348.33	4041.97	3	4041.95	0.0149	1	36.27	17	26	0.0056	R	EELDKYWSQQIEESTTVVTTQSAEVGAAETTLTELR	R			7	File5332 Spectrum9154 scans: 11776
3	K1C18_HUMAN	Keratin, type I cytoskeletal 18 OS=Homo sapiens GN=KRT18 PE=1 SV=2	2735	48029	90	66	43	35	87	5.34	9597	1	1	1079.04	4312.11	4	4312.1	0.0138	2	75.58	18	26	5.9e-07	K	NREELDKYWSQQIEESTTVVTTQSAEVGAAETTLTELR	R			25	File5332 Spectrum9050 scans: 11661
4	MYH10_HUMAN	Myosin-10 OS=Homo sapiens GN=MYH10 PE=1 SV=3	2392	229827	139	70	94	49	46.7	5.44	28	1	0	352.711	703.407	2	703.405	0.0024	0	30.22	26	29	0.039	K	LMATLR	N			5	File5332 Spectrum3745 scans: 6011
4	MYH10_HUMAN	Myosin-10 OS=Homo sapiens GN=MYH10 PE=1 SV=3	2392	229827	139	70	94	49	46.7	5.44	37	1	1	355.71	709.405	2	709.402	0.0025	0	9.81	16	26	2.4	R	WLVHR	I			4	File5332 Spectrum3378 scans: 5623
4	MYH10_HUMAN	Myosin-10 OS=Homo sapiens GN=MYH10 PE=1 SV=3	2392	229827	139	70	94	49	46.7	5.44	68	1	0	359.686	717.357	2	717.356	0.0012	0	34.08		30	0.022	R	QGFPNR	I			5	File5332 Spectrum1943 scans: 4113
4	MYH10_HUMAN	Myosin-10 OS=Homo sapiens GN=MYH10 PE=1 SV=3	2392	229827	139	70	94	49	46.7	5.44	69	1	0	359.686	717.357	2	717.356	0.0012	0	25.11	26	30	0.17	R	QGFPNR	I			4	File5332 Spectrum2242 scans: 4427
4	MYH10_HUMAN	Myosin-10 OS=Homo sapiens GN=MYH10 PE=1 SV=3	2392	229827	139	70	94	49	46.7	5.44	70	1	0	359.686	717.357	2	717.356	0.0014	0	37.64		30	0.0095	R	QGFPNR	I			5	File5332 Spectrum2046 scans: 4221
4	MYH10_HUMAN	Myosin-10 OS=Homo sapiens GN=MYH10 PE=1 SV=3	2392	229827	139	70	94	49	46.7	5.44	71	1	0	359.686	717.358	2	717.356	0.0024	0	33	29	30	0.028	R	QGFPNR	I			5	File5332 Spectrum2143 scans: 4323
4	MYH10_HUMAN	Myosin-10 OS=Homo sapiens GN=MYH10 PE=1 SV=3	2392	229827	139	70	94	49	46.7	5.44	72	1	0	359.687	717.359	2	717.356	0.0027	0	34.9		30	0.018	R	QGFPNR	I			5	File5332 Spectrum1853 scans: 4018
4	MYH10_HUMAN	Myosin-10 OS=Homo sapiens GN=MYH10 PE=1 SV=3	2392	229827	139	70	94	49	46.7	5.44	75	7	0	359.7	717.385	2	717.384	0.001	0	3.75	20	30	24	K	LQAQMK	D			3	File5332 Spectrum1297 scans: 3434
4	MYH10_HUMAN	Myosin-10 OS=Homo sapiens GN=MYH10 PE=1 SV=3	2392	229827	139	70	94	49	46.7	5.44	79	1	0	360.708	719.401	2	719.4	0.0012	0	26		29	0.1	K	LMATLR	N	Oxidation (M)	0.010000.0	5	File5332 Spectrum2579 scans: 4782
4	MYH10_HUMAN	Myosin-10 OS=Homo sapiens GN=MYH10 PE=1 SV=3	2392	229827	139	70	94	49	46.7	5.44	80	4	0	360.708	719.401	2	719.4	0.0013	0	3.92	21	29	17	K	LMATLR	N	Oxidation (M)	0.010000.0	4	File5332 Spectrum2680 scans: 4889
4	MYH10_HUMAN	Myosin-10 OS=Homo sapiens GN=MYH10 PE=1 SV=3	2392	229827	139	70	94	49	46.7	5.44	128	1	0	367.698	733.381	2	733.379	0.0014	0	7.02	18	29	8.7	K	LQAQMK	D	Oxidation (M)	0.000010.0	5	File5332 Spectrum87 scans: 2131
4	MYH10_HUMAN	Myosin-10 OS=Homo sapiens GN=MYH10 PE=1 SV=3	2392	229827	139	70	94	49	46.7	5.44	288	1	1	388.214	774.414	2	774.412	0.0021	0	15.1	19	31	2	K	SALLDEK	R			5	File5332 Spectrum3054 scans: 5281
4	MYH10_HUMAN	Myosin-10 OS=Homo sapiens GN=MYH10 PE=1 SV=3	2392	229827	139	70	94	49	46.7	5.44	434	4	0	404.733	807.451	2	807.449	0.0015	0	5.32	24	27	8.9	R	TVGQLYK	E			4	File5332 Spectrum3112 scans: 5343
4	MYH10_HUMAN	Myosin-10 OS=Homo sapiens GN=MYH10 PE=1 SV=3	2392	229827	139	70	94	49	46.7	5.44	435	1	0	404.733	807.451	2	807.449	0.0024	0	11.84	23	26	1.6	R	TVGQLYK	E			3	File5332 Spectrum3021 scans: 5247
4	MYH10_HUMAN	Myosin-10 OS=Homo sapiens GN=MYH10 PE=1 SV=3	2392	229827	139	70	94	49	46.7	5.44	454	1	1	406.721	811.426	2	811.423	0.0035	0	38.9		26	0.0029	R	YLFVDR	A			5	File5332 Spectrum5720 scans: 8112
4	MYH10_HUMAN	Myosin-10 OS=Homo sapiens GN=MYH10 PE=1 SV=3	2392	229827	139	70	94	49	46.7	5.44	553	1	1	415.741	829.467	2	829.466	0.0012	1	37.51		31	0.013	K	ARDEVIK	Q			6	File5332 Spectrum782 scans: 2886
4	MYH10_HUMAN	Myosin-10 OS=Homo sapiens GN=MYH10 PE=1 SV=3	2392	229827	139	70	94	49	46.7	5.44	591	1	0	420.209	838.403	2	838.401	0.002	0	24.56		26	0.087	R	NCAAYLK	L			5	File5332 Spectrum2599 scans: 4803
4	MYH10_HUMAN	Myosin-10 OS=Homo sapiens GN=MYH10 PE=1 SV=3	2392	229827	139	70	94	49	46.7	5.44	592	4	0	420.21	838.406	2	838.401	0.0054	0	0.89	17	26	20	R	NCAAYLK	L			3	File5332 Spectrum2699 scans: 4909
4	MYH10_HUMAN	Myosin-10 OS=Homo sapiens GN=MYH10 PE=1 SV=3	2392	229827	139	70	94	49	46.7	5.44	630	6	0	423.747	845.48	2	845.479	0.0004	1	5.76	21	29	13	R	KLQAQMK	D			4	File5332 Spectrum766 scans: 2869
4	MYH10_HUMAN	Myosin-10 OS=Homo sapiens GN=MYH10 PE=1 SV=3	2392	229827	139	70	94	49	46.7	5.44	641	1	1	424.714	847.414	2	847.411	0.0028	0	22.66	21	29	0.23	K	ELACEVK	V			4	File5332 Spectrum2145 scans: 4325
4	MYH10_HUMAN	Myosin-10 OS=Homo sapiens GN=MYH10 PE=1 SV=3	2392	229827	139	70	94	49	46.7	5.44	738	1	0	434.731	867.447	2	867.445	0.0015	0	14.91	26	27	0.97	K	NVHELEK	S			4	File5332 Spectrum829 scans: 2935
4	MYH10_HUMAN	Myosin-10 OS=Homo sapiens GN=MYH10 PE=1 SV=3	2392	229827	139	70	94	49	46.7	5.44	832	1	0	443.773	885.532	2	885.528	0.0033	1	26.97		29	0.098	R	QKLQLEK	V			5	File5332 Spectrum1886 scans: 4053
4	MYH10_HUMAN	Myosin-10 OS=Homo sapiens GN=MYH10 PE=1 SV=3	2392	229827	139	70	94	49	46.7	5.44	855	8	1	446.748	891.48	2	891.473	0.0069	1	11.59		29	3.3	K	KMEIDLK	D	Oxidation (M)	0.0100000.0	7	File5332 Spectrum1487 scans: 3634
4	MYH10_HUMAN	Myosin-10 OS=Homo sapiens GN=MYH10 PE=1 SV=3	2392	229827	139	70	94	49	46.7	5.44	856	1	1	446.752	891.489	2	891.485	0.0037	0	17.81	23	29	0.75	R	FVAELWK	D			5	File5332 Spectrum6992 scans: 9451
4	MYH10_HUMAN	Myosin-10 OS=Homo sapiens GN=MYH10 PE=1 SV=3	2392	229827	139	70	94	49	46.7	5.44	925	1	1	452.262	902.51	2	902.507	0.0028	0	21.58	27	30	0.36	K	ATISALEAK	I			6	File5332 Spectrum3865 scans: 6137
4	MYH10_HUMAN	Myosin-10 OS=Homo sapiens GN=MYH10 PE=1 SV=3	2392	229827	139	70	94	49	46.7	5.44	926	2	1	452.262	902.51	2	902.507	0.0028	0	16.46		30	1.2	K	ATISALEAK	I			6	File5332 Spectrum4019 scans: 6301
4	MYH10_HUMAN	Myosin-10 OS=Homo sapiens GN=MYH10 PE=1 SV=3	2392	229827	139	70	94	49	46.7	5.44	951	1	0	454.713	907.411	2	907.411	0.0003	0	20.4	20	27	0.24	K	ADEWLMK	N	Oxidation (M)	0.0000010.0	5	File5332 Spectrum4290 scans: 6597
4	MYH10_HUMAN	Myosin-10 OS=Homo sapiens GN=MYH10 PE=1 SV=3	2392	229827	139	70	94	49	46.7	5.44	952	1	0	454.713	907.412	2	907.411	0.0009	0	18.38	24	27	0.39	K	ADEWLMK	N	Oxidation (M)	0.0000010.0	3	File5332 Spectrum4359 scans: 6676
4	MYH10_HUMAN	Myosin-10 OS=Homo sapiens GN=MYH10 PE=1 SV=3	2392	229827	139	70	94	49	46.7	5.44	986	1	1	457.716	913.417	2	913.414	0.0029	0	6.99	16	24	2.6	R	GDDETLHK	N			4	File5332 Spectrum463 scans: 2542
4	MYH10_HUMAN	Myosin-10 OS=Homo sapiens GN=MYH10 PE=1 SV=3	2392	229827	139	70	94	49	46.7	5.44	997	1	1	458.267	914.52	2	914.519	0.0015	0	22.15	28	30	0.36	K	QQQLSALK	V			8	File5332 Spectrum3011 scans: 5236
4	MYH10_HUMAN	Myosin-10 OS=Homo sapiens GN=MYH10 PE=1 SV=3	2392	229827	139	70	94	49	46.7	5.44	1013	1	0	460.205	918.396	2	918.393	0.0035	0	37.75		23	0.0018	R	VEEEEER	N			6	File5332 Spectrum480 scans: 2562
4	MYH10_HUMAN	Myosin-10 OS=Homo sapiens GN=MYH10 PE=1 SV=3	2392	229827	139	70	94	49	46.7	5.44	1124	1	0	469.76	937.505	2	937.502	0.0033	0	37.51	22	27	0.0054	R	IVFQEFR	Q			5	File5332 Spectrum6292 scans: 8713
4	MYH10_HUMAN	Myosin-10 OS=Homo sapiens GN=MYH10 PE=1 SV=3	2392	229827	139	70	94	49	46.7	5.44	1165	1	0	473.249	944.484	2	944.481	0.0028	0	24.03		29	0.2	R	EQEVAELK	K			6	File5332 Spectrum2847 scans: 5064
4	MYH10_HUMAN	Myosin-10 OS=Homo sapiens GN=MYH10 PE=1 SV=3	2392	229827	139	70	94	49	46.7	5.44	1169	10	1	473.273	944.531	2	944.54	-0.0093	1	1.67	19	30	38	R	QKLNLSSR	I			4	File5332 Spectrum3072 scans: 5300
4	MYH10_HUMAN	Myosin-10 OS=Homo sapiens GN=MYH10 PE=1 SV=3	2392	229827	139	70	94	49	46.7	5.44	1261	2	0	481.246	960.478	2	960.478	0.0003	0	11.11	24	29	3.6	R	NTNPNFVR	C			5	File5332 Spectrum2991 scans: 5215
4	MYH10_HUMAN	Myosin-10 OS=Homo sapiens GN=MYH10 PE=1 SV=3	2392	229827	139	70	94	49	46.7	5.44	1262	1	0	481.247	960.48	2	960.478	0.0025	0	16	26	30	1.3	R	NTNPNFVR	C			4	File5332 Spectrum2879 scans: 5098
4	MYH10_HUMAN	Myosin-10 OS=Homo sapiens GN=MYH10 PE=1 SV=3	2392	229827	139	70	94	49	46.7	5.44	1264	1	0	481.248	960.48	2	960.478	0.0027	0	31.98	27	30	0.033	R	NTNPNFVR	C			6	File5332 Spectrum2781 scans: 4995
4	MYH10_HUMAN	Myosin-10 OS=Homo sapiens GN=MYH10 PE=1 SV=3	2392	229827	139	70	94	49	46.7	5.44	1436	1	1	493.781	985.547	2	985.544	0.0027	0	28.55		30	0.072	K	LQELEGAVK	S			5	File5332 Spectrum3765 scans: 6032
4	MYH10_HUMAN	Myosin-10 OS=Homo sapiens GN=MYH10 PE=1 SV=3	2392	229827	139	70	94	49	46.7	5.44	1501	1	0	499.742	997.47	2	997.467	0.0027	0	18.79	20	26	0.33	R	HWQWWR	V			4	File5332 Spectrum6725 scans: 9167
4	MYH10_HUMAN	Myosin-10 OS=Homo sapiens GN=MYH10 PE=1 SV=3	2392	229827	139	70	94	49	46.7	5.44	1579	1	0	505.76	1009.5	2	1009.5	0.0034	0	17.5	23	28	0.63	R	CIIPNHEK	R			6	File5332 Spectrum2231 scans: 4415
4	MYH10_HUMAN	Myosin-10 OS=Homo sapiens GN=MYH10 PE=1 SV=3	2392	229827	139	70	94	49	46.7	5.44	1628	1	0	509.263	1016.51	2	1016.51	0.0048	0	45.63	26	29	0.0014	R	CNGVLEGIR	I			7	File5332 Spectrum4817 scans: 7164
4	MYH10_HUMAN	Myosin-10 OS=Homo sapiens GN=MYH10 PE=1 SV=3	2392	229827	139	70	94	49	46.7	5.44	1655	1	1	510.793	1019.57	2	1019.57	0.002	2	20.98	28	28	0.3	K	KKMEIDLK	D	Oxidation (M)	0.00100000.0	5	File5332 Spectrum777 scans: 2881
4	MYH10_HUMAN	Myosin-10 OS=Homo sapiens GN=MYH10 PE=1 SV=3	2392	229827	139	70	94	49	46.7	5.44	1656	2	1	510.795	1019.57	2	1019.57	0.0061	2	19.77		28	0.34	K	KKMEIDLK	D	Oxidation (M)	0.00100000.0	5	File5332 Spectrum687 scans: 2786
4	MYH10_HUMAN	Myosin-10 OS=Homo sapiens GN=MYH10 PE=1 SV=3	2392	229827	139	70	94	49	46.7	5.44	1677	1	1	512.776	1023.54	2	1023.53	0.0033	0	27.61	24	28	0.056	K	HQQLLEEK	N			8	File5332 Spectrum1918 scans: 4086
4	MYH10_HUMAN	Myosin-10 OS=Homo sapiens GN=MYH10 PE=1 SV=3	2392	229827	139	70	94	49	46.7	5.44	1813	1	1	522.316	1042.62	2	1042.61	0.0039	1	42.91		28	0.002	K	KQQQLSALK	V			7	File5332 Spectrum1929 scans: 4098
4	MYH10_HUMAN	Myosin-10 OS=Homo sapiens GN=MYH10 PE=1 SV=3	2392	229827	139	70	94	49	46.7	5.44	1885	1	0	527.343	1052.67	2	1052.67	0.0016	0	27.36	15	20	0.0095	K	VKPLLQVTR	Q			6	File5332 Spectrum3969 scans: 6247
4	MYH10_HUMAN	Myosin-10 OS=Homo sapiens GN=MYH10 PE=1 SV=3	2392	229827	139	70	94	49	46.7	5.44	1886	1	0	351.898	1052.67	3	1052.67	0.0021	0	45.39	17	20	0.00015	K	VKPLLQVTR	Q			7	File5332 Spectrum3973 scans: 6251
4	MYH10_HUMAN	Myosin-10 OS=Homo sapiens GN=MYH10 PE=1 SV=3	2392	229827	139	70	94	49	46.7	5.44	2004	10	1	536.326	1070.64	2	1070.66	-0.0187	2	3.13	22	28	17	R	KQRALAVASK	K			4	File5332 Spectrum7562 scans: 10054
4	MYH10_HUMAN	Myosin-10 OS=Homo sapiens GN=MYH10 PE=1 SV=3	2392	229827	139	70	94	49	46.7	5.44	2047	2	1	540.261	1078.51	2	1078.5	0.0056	1	14.06		28	1.3	K	QACERMIR	A	Oxidation (M)	0.00000100.0	5	File5332 Spectrum3132 scans: 5364
4	MYH10_HUMAN	Myosin-10 OS=Homo sapiens GN=MYH10 PE=1 SV=3	2392	229827	139	70	94	49	46.7	5.44	2312	1	1	556.79	1111.56	2	1111.56	0.0025	0	24	15	28	0.13	K	LVQEQGSHSK	F			7	File5332 Spectrum92 scans: 2136
4	MYH10_HUMAN	Myosin-10 OS=Homo sapiens GN=MYH10 PE=1 SV=3	2392	229827	139	70	94	49	46.7	5.44	2626	1	1	576.823	1151.63	2	1151.63	0.0017	1	49.96		28	0.00036	R	KHQQLLEEK	N			8	File5332 Spectrum1132 scans: 3259
4	MYH10_HUMAN	Myosin-10 OS=Homo sapiens GN=MYH10 PE=1 SV=3	2392	229827	139	70	94	49	46.7	5.44	2669	1	1	579.739	1157.46	2	1157.46	0.0047	0	34.98		19	0.0013	R	ADMEDLMSSK	D	2 Oxidation (M)	0.0010001000.0	7	File5332 Spectrum1328 scans: 3467
4	MYH10_HUMAN	Myosin-10 OS=Homo sapiens GN=MYH10 PE=1 SV=3	2392	229827	139	70	94	49	46.7	5.44	2808	1	1	589.299	1176.58	2	1176.58	0.0023	1	50.26	26	29	0.00044	K	AMVNKDDIQK	M	Oxidation (M)	0.0100000000.0	8	File5332 Spectrum1053 scans: 3175
4	MYH10_HUMAN	Myosin-10 OS=Homo sapiens GN=MYH10 PE=1 SV=3	2392	229827	139	70	94	49	46.7	5.44	2841	9	1	394.538	1180.59	3	1180.58	0.0097	1	4.42	22	29	15	K	SISARYAEER	D			4	File5332 Spectrum4680 scans: 7020
4	MYH10_HUMAN	Myosin-10 OS=Homo sapiens GN=MYH10 PE=1 SV=3	2392	229827	139	70	94	49	46.7	5.44	2998	7	1	601.299	1200.58	2	1200.6	-0.0151	0	0.11	17	28	37	K	DLEAQIEAANK	A			3	File5332 Spectrum2954 scans: 5176
4	MYH10_HUMAN	Myosin-10 OS=Homo sapiens GN=MYH10 PE=1 SV=3	2392	229827	139	70	94	49	46.7	5.44	3019	1	0	602.323	1202.63	2	1202.63	0.0017	0	52.17	24	30	0.00036	R	ALELDPNLYR	I			8	File5332 Spectrum6790 scans: 9237
4	MYH10_HUMAN	Myosin-10 OS=Homo sapiens GN=MYH10 PE=1 SV=3	2392	229827	139	70	94	49	46.7	5.44	3125	1	0	407.558	1219.65	3	1219.64	0.0076	1	38.56	28	29	0.006	K	KFDQLLAEEK	S			10	File5332 Spectrum4661 scans: 7000
4	MYH10_HUMAN	Myosin-10 OS=Homo sapiens GN=MYH10 PE=1 SV=3	2392	229827	139	70	94	49	46.7	5.44	3126	1	0	610.834	1219.65	2	1219.64	0.0083	1	67.82		29	7.2e-06	K	KFDQLLAEEK	S			9	File5332 Spectrum4655 scans: 6994
4	MYH10_HUMAN	Myosin-10 OS=Homo sapiens GN=MYH10 PE=1 SV=3	2392	229827	139	70	94	49	46.7	5.44	3151	1	0	408.552	1222.63	3	1222.63	0.0023	0	28.36	24	30	0.075	R	AGVLAHLEEER	D			6	File5332 Spectrum4934 scans: 7287
4	MYH10_HUMAN	Myosin-10 OS=Homo sapiens GN=MYH10 PE=1 SV=3	2392	229827	139	70	94	49	46.7	5.44	3152	1	0	408.552	1222.63	3	1222.63	0.0036	0	49.15	23	29	0.00059	R	AGVLAHLEEER	D			8	File5332 Spectrum4837 scans: 7185
4	MYH10_HUMAN	Myosin-10 OS=Homo sapiens GN=MYH10 PE=1 SV=3	2392	229827	139	70	94	49	46.7	5.44	3153	1	0	612.325	1222.63	2	1222.63	0.0042	0	53.79	27	29	0.0002	R	AGVLAHLEEER	D			8	File5332 Spectrum4836 scans: 7184
4	MYH10_HUMAN	Myosin-10 OS=Homo sapiens GN=MYH10 PE=1 SV=3	2392	229827	139	70	94	49	46.7	5.44	3154	1	0	612.325	1222.63	2	1222.63	0.0044	0	18.96	23	29	0.62	R	AGVLAHLEEER	D			6	File5332 Spectrum4933 scans: 7286
4	MYH10_HUMAN	Myosin-10 OS=Homo sapiens GN=MYH10 PE=1 SV=3	2392	229827	139	70	94	49	46.7	5.44	3236	1	1	618.777	1235.54	2	1235.53	0.0046	0	36.68	16	24	0.0031	K	VEGELEEMER	K	Oxidation (M)	0.0000000100.0	7	File5332 Spectrum2590 scans: 4793
4	MYH10_HUMAN	Myosin-10 OS=Homo sapiens GN=MYH10 PE=1 SV=3	2392	229827	139	70	94	49	46.7	5.44	3296	6	1	622.337	1242.66	2	1242.66	0.003	1	7.64		30	9.5	K	KEEELQGALAR	G			4	File5332 Spectrum6059 scans: 8468
4	MYH10_HUMAN	Myosin-10 OS=Homo sapiens GN=MYH10 PE=1 SV=3	2392	229827	139	70	94	49	46.7	5.44	3297	1	1	622.338	1242.66	2	1242.66	0.0051	1	67.18		30	1e-05	K	KEEELQGALAR	G			9	File5332 Spectrum3225 scans: 5463
4	MYH10_HUMAN	Myosin-10 OS=Homo sapiens GN=MYH10 PE=1 SV=3	2392	229827	139	70	94	49	46.7	5.44	3298	1	1	415.228	1242.66	3	1242.66	0.0052	1	57.33	27	30	0.0001	K	KEEELQGALAR	G			11	File5332 Spectrum3247 scans: 5486
4	MYH10_HUMAN	Myosin-10 OS=Homo sapiens GN=MYH10 PE=1 SV=3	2392	229827	139	70	94	49	46.7	5.44	3323	1	1	624.8	1247.58	2	1247.58	0.0034	0	43.93	22	27	0.0012	R	ALEQQVEEMR	T	Oxidation (M)	0.0000000010.0	7	File5332 Spectrum3123 scans: 5354
4	MYH10_HUMAN	Myosin-10 OS=Homo sapiens GN=MYH10 PE=1 SV=3	2392	229827	139	70	94	49	46.7	5.44	3422	1	0	629.858	1257.7	2	1257.7	0.0043	0	19.45	23	29	0.53	R	YEILTPNAIPK	G			6	File5332 Spectrum6519 scans: 8951
4	MYH10_HUMAN	Myosin-10 OS=Homo sapiens GN=MYH10 PE=1 SV=3	2392	229827	139	70	94	49	46.7	5.44	3639	4	1	645.354	1288.69	2	1288.68	0.0128	2	7.97	25	29	7.7	K	KAMVNKDDIQK	M			5	File5332 Spectrum3332 scans: 5575
4	MYH10_HUMAN	Myosin-10 OS=Homo sapiens GN=MYH10 PE=1 SV=3	2392	229827	139	70	94	49	46.7	5.44	3672	1	0	432.215	1293.62	3	1293.62	0.0044	0	25.55	17	29	0.11	K	ADFCIIHYAGK	V			5	File5332 Spectrum5835 scans: 8233
4	MYH10_HUMAN	Myosin-10 OS=Homo sapiens GN=MYH10 PE=1 SV=3	2392	229827	139	70	94	49	46.7	5.44	3673	1	0	647.819	1293.62	2	1293.62	0.0051	0	58.99	24	29	5.1e-05	K	ADFCIIHYAGK	V			7	File5332 Spectrum5833 scans: 8231
4	MYH10_HUMAN	Myosin-10 OS=Homo sapiens GN=MYH10 PE=1 SV=3	2392	229827	139	70	94	49	46.7	5.44	3708	1	1	652.803	1303.59	2	1303.59	0.0031	0	61.45		25	1.4e-05	R	QLEEAEEEATR	A			10	File5332 Spectrum2883 scans: 5102
4	MYH10_HUMAN	Myosin-10 OS=Homo sapiens GN=MYH10 PE=1 SV=3	2392	229827	139	70	94	49	46.7	5.44	3838	1	0	440.255	1317.74	3	1317.74	0.0022	0	39.61	17	28	0.0035	K	LDPHLVLDQLR	C			6	File5332 Spectrum7255 scans: 9731
4	MYH10_HUMAN	Myosin-10 OS=Homo sapiens GN=MYH10 PE=1 SV=3	2392	229827	139	70	94	49	46.7	5.44	3839	1	0	659.879	1317.74	2	1317.74	0.0033	0	35.39	16	28	0.0092	K	LDPHLVLDQLR	C			7	File5332 Spectrum7238 scans: 9713
4	MYH10_HUMAN	Myosin-10 OS=Homo sapiens GN=MYH10 PE=1 SV=3	2392	229827	139	70	94	49	46.7	5.44	3840	1	0	440.256	1317.74	3	1317.74	0.0043	0	37.45	21	27	0.0056	K	LDPHLVLDQLR	C			7	File5332 Spectrum7343 scans: 9824
4	MYH10_HUMAN	Myosin-10 OS=Homo sapiens GN=MYH10 PE=1 SV=3	2392	229827	139	70	94	49	46.7	5.44	3841	1	0	659.88	1317.75	2	1317.74	0.005	0	37.74	18	27	0.0048	K	LDPHLVLDQLR	C			8	File5332 Spectrum7323 scans: 9803
4	MYH10_HUMAN	Myosin-10 OS=Homo sapiens GN=MYH10 PE=1 SV=3	2392	229827	139	70	94	49	46.7	5.44	3939	10	1	445.89	1334.65	3	1334.64	0.0055	2	4.07	20	29	16	K	EQMEKANARMK	Q			4	File5332 Spectrum1688 scans: 3845
4	MYH10_HUMAN	Myosin-10 OS=Homo sapiens GN=MYH10 PE=1 SV=3	2392	229827	139	70	94	49	46.7	5.44	4170	1	1	686.403	1370.79	2	1370.79	0.0032	2	9.71	16	27	2.7	K	KLLKDAEALSQR	L			6	File5332 Spectrum3993 scans: 6273
4	MYH10_HUMAN	Myosin-10 OS=Homo sapiens GN=MYH10 PE=1 SV=3	2392	229827	139	70	94	49	46.7	5.44	4185	1	1	687.347	1372.68	2	1372.67	0.0056	1	23.41	21	29	0.2	R	HGFEAASIKEER	G			7	File5332 Spectrum2534 scans: 4734
4	MYH10_HUMAN	Myosin-10 OS=Homo sapiens GN=MYH10 PE=1 SV=3	2392	229827	139	70	94	49	46.7	5.44	4403	1	0	707.341	1412.67	2	1412.66	0.0034	1	45.14	20	28	0.00098	K	VDYKADEWLMK	N	Oxidation (M)	0.00000000010.0	10	File5332 Spectrum5320 scans: 7692
4	MYH10_HUMAN	Myosin-10 OS=Homo sapiens GN=MYH10 PE=1 SV=3	2392	229827	139	70	94	49	46.7	5.44	4404	1	0	471.897	1412.67	3	1412.66	0.0036	1	25.76	25	28	0.085	K	VDYKADEWLMK	N	Oxidation (M)	0.00000000010.0	8	File5332 Spectrum5319 scans: 7691
4	MYH10_HUMAN	Myosin-10 OS=Homo sapiens GN=MYH10 PE=1 SV=3	2392	229827	139	70	94	49	46.7	5.44	4511	3	1	714.878	1427.74	2	1427.74	0.0047	1	8.57	22	29	5.8	K	DLEAQIEAANKAR	D			4	File5332 Spectrum4062 scans: 6346
4	MYH10_HUMAN	Myosin-10 OS=Homo sapiens GN=MYH10 PE=1 SV=3	2392	229827	139	70	94	49	46.7	5.44	4523	1	1	716.319	1430.62	2	1430.62	0.0074	0	11	16	24	1.1	K	TSDVNETQPPQSE	-			7	File5332 Spectrum2312 scans: 4500
4	MYH10_HUMAN	Myosin-10 OS=Homo sapiens GN=MYH10 PE=1 SV=3	2392	229827	139	70	94	49	46.7	5.44	4584	1	1	720.862	1439.71	2	1439.7	0.0049	0	46.51		28	0.00089	K	SDLLLEGFNNYR	F			9	File5332 Spectrum8094 scans: 10612
4	MYH10_HUMAN	Myosin-10 OS=Homo sapiens GN=MYH10 PE=1 SV=3	2392	229827	139	70	94	49	46.7	5.44	4662	1	1	484.939	1451.79	3	1451.79	0.0063	0	32.16	15	28	0.02	K	VIQYLAHVASSHK	G			9	File5332 Spectrum4015 scans: 6296
4	MYH10_HUMAN	Myosin-10 OS=Homo sapiens GN=MYH10 PE=1 SV=3	2392	229827	139	70	94	49	46.7	5.44	5105	1	1	762.926	1523.84	2	1523.83	0.0022	0	78.1		27	4.2e-07	K	VVSSVLQFGNISFK	K			11	File5332 Spectrum8612 scans: 11158
4	MYH10_HUMAN	Myosin-10 OS=Homo sapiens GN=MYH10 PE=1 SV=3	2392	229827	139	70	94	49	46.7	5.44	5195	1	0	385.193	1536.74	4	1536.74	0.003	1	12.52	20	29	2.3	K	DKADFCIIHYAGK	V			8	File5332 Spectrum5324 scans: 7696
4	MYH10_HUMAN	Myosin-10 OS=Homo sapiens GN=MYH10 PE=1 SV=3	2392	229827	139	70	94	49	46.7	5.44	5196	1	0	769.379	1536.74	2	1536.74	0.0045	1	85.98	27	29	1e-07	K	DKADFCIIHYAGK	V			10	File5332 Spectrum5298 scans: 7669
4	MYH10_HUMAN	Myosin-10 OS=Homo sapiens GN=MYH10 PE=1 SV=3	2392	229827	139	70	94	49	46.7	5.44	5197	1	0	513.255	1536.74	3	1536.74	0.0048	1	35.29	24	29	0.012	K	DKADFCIIHYAGK	V			12	File5332 Spectrum5279 scans: 7649
4	MYH10_HUMAN	Myosin-10 OS=Homo sapiens GN=MYH10 PE=1 SV=3	2392	229827	139	70	94	49	46.7	5.44	5211	4	1	513.91	1538.71	3	1538.71	0.0023	1	4.85	18	28	10	K	QLRADMEDLMSSK	D	Oxidation (M)	0.0000000001000.0	4	File5332 Spectrum1576 scans: 3727
4	MYH10_HUMAN	Myosin-10 OS=Homo sapiens GN=MYH10 PE=1 SV=3	2392	229827	139	70	94	49	46.7	5.44	5234	1	0	771.939	1541.86	2	1541.86	0.0071	1	40.34	18	28	0.003	R	QRYEILTPNAIPK	G			6	File5332 Spectrum5708 scans: 8099
4	MYH10_HUMAN	Myosin-10 OS=Homo sapiens GN=MYH10 PE=1 SV=3	2392	229827	139	70	94	49	46.7	5.44	5235	1	0	514.962	1541.86	3	1541.86	0.0078	1	24.08	17	28	0.13	R	QRYEILTPNAIPK	G			12	File5332 Spectrum5689 scans: 8079
4	MYH10_HUMAN	Myosin-10 OS=Homo sapiens GN=MYH10 PE=1 SV=3	2392	229827	139	70	94	49	46.7	5.44	5276	1	0	776.354	1550.69	2	1550.69	0.0057	0	70.35	20	26	1.9e-06	R	EDQSILCTGESGAGK	T			11	File5332 Spectrum4118 scans: 6405
4	MYH10_HUMAN	Myosin-10 OS=Homo sapiens GN=MYH10 PE=1 SV=3	2392	229827	139	70	94	49	46.7	5.44	5431	1	0	525.64	1573.9	3	1573.89	0.0053	1	56.02		25	4.8e-05	R	AGKLDPHLVLDQLR	C			6	File5332 Spectrum6563 scans: 8997
4	MYH10_HUMAN	Myosin-10 OS=Homo sapiens GN=MYH10 PE=1 SV=3	2392	229827	139	70	94	49	46.7	5.44	5521	5	1	530.608	1588.8	3	1588.81	-0.0117	1	9.14	25	30	6.1	K	QEVMISDLEERLK	K			5	File5332 Spectrum2537 scans: 4738
4	MYH10_HUMAN	Myosin-10 OS=Homo sapiens GN=MYH10 PE=1 SV=3	2392	229827	139	70	94	49	46.7	5.44	5522	8	1	795.408	1588.8	2	1588.81	-0.0111	1	2.67	20	29	27	K	QEVMISDLEERLK	K			5	File5332 Spectrum2475 scans: 4671
4	MYH10_HUMAN	Myosin-10 OS=Homo sapiens GN=MYH10 PE=1 SV=3	2392	229827	139	70	94	49	46.7	5.44	5628	3	1	803.883	1605.75	2	1605.77	-0.0145	1	1.56	17	27	20	R	NKQEVMISDLEER	L	Oxidation (M)	0.0000010000000.0	9	File5332 Spectrum9386 scans: 12020
4	MYH10_HUMAN	Myosin-10 OS=Homo sapiens GN=MYH10 PE=1 SV=3	2392	229827	139	70	94	49	46.7	5.44	5629	1	1	803.893	1605.77	2	1605.77	0.0036	1	86.45	22	28	8.6e-08	R	NKQEVMISDLEER	L	Oxidation (M)	0.0000010000000.0	11	File5332 Spectrum4384 scans: 6705
4	MYH10_HUMAN	Myosin-10 OS=Homo sapiens GN=MYH10 PE=1 SV=3	2392	229827	139	70	94	49	46.7	5.44	5716	1	1	811.867	1621.72	2	1621.71	0.0056	0	89.92		25	1.7e-08	R	IAECSSQLAEEEEK	A			12	File5332 Spectrum3353 scans: 5597
4	MYH10_HUMAN	Myosin-10 OS=Homo sapiens GN=MYH10 PE=1 SV=3	2392	229827	139	70	94	49	46.7	5.44	5861	1	1	824.924	1647.83	2	1647.83	0.007	0	60.53	24	30	5.1e-05	R	AVIYNPATQADWTAK	K			9	File5332 Spectrum6239 scans: 8657
4	MYH10_HUMAN	Myosin-10 OS=Homo sapiens GN=MYH10 PE=1 SV=3	2392	229827	139	70	94	49	46.7	5.44	5865	1	1	825.36	1648.71	2	1648.74	-0.0306	0	25.03		21	0.023	R	NTDQASMPENTVAQK	L	Oxidation (M)	0.000000100000000.0	9	File5332 Spectrum1304 scans: 3442
4	MYH10_HUMAN	Myosin-10 OS=Homo sapiens GN=MYH10 PE=1 SV=3	2392	229827	139	70	94	49	46.7	5.44	5866	1	1	825.377	1648.74	2	1648.74	0.0024	0	76.74	18	25	3.4e-07	R	NTDQASMPENTVAQK	L	Oxidation (M)	0.000000100000000.0	11	File5332 Spectrum1658 scans: 3813
4	MYH10_HUMAN	Myosin-10 OS=Homo sapiens GN=MYH10 PE=1 SV=3	2392	229827	139	70	94	49	46.7	5.44	5867	1	1	825.378	1648.74	2	1648.74	0.0046	0	43.37	23	25	0.00078	R	NTDQASMPENTVAQK	L	Oxidation (M)	0.000000100000000.0	9	File5332 Spectrum1816 scans: 3979
4	MYH10_HUMAN	Myosin-10 OS=Homo sapiens GN=MYH10 PE=1 SV=3	2392	229827	139	70	94	49	46.7	5.44	5974	1	1	836.859	1671.7	2	1671.7	0.0063	1	46.42	18	21	0.00016	R	ADMEDLMSSKDDVGK	N	2 Oxidation (M)	0.001000100000000.0	8	File5332 Spectrum1980 scans: 4151
4	MYH10_HUMAN	Myosin-10 OS=Homo sapiens GN=MYH10 PE=1 SV=3	2392	229827	139	70	94	49	46.7	5.44	6158	1	1	859.88	1717.75	2	1717.74	0.0062	0	19.81	17	25	0.18	K	NSLQEQQEEEEEAR	K			5	File5332 Spectrum2704 scans: 4914
4	MYH10_HUMAN	Myosin-10 OS=Homo sapiens GN=MYH10 PE=1 SV=3	2392	229827	139	70	94	49	46.7	5.44	6236	1	1	580.307	1737.9	3	1737.89	0.0082	1	92.92		29	2.2e-08	K	KQELEEILHDLESR	V			9	File5332 Spectrum8222 scans: 10747
4	MYH10_HUMAN	Myosin-10 OS=Homo sapiens GN=MYH10 PE=1 SV=3	2392	229827	139	70	94	49	46.7	5.44	6253	1	1	871.979	1741.94	2	1741.94	0.0067	0	44.78		29	0.0014	R	QLLQANPILESFGNAK	T			7	File5332 Spectrum8576 scans: 11120
4	MYH10_HUMAN	Myosin-10 OS=Homo sapiens GN=MYH10 PE=1 SV=3	2392	229827	139	70	94	49	46.7	5.44	6254	2	1	871.98	1741.94	2	1741.94	0.0086	0	2.33	15	29	25	R	QLLQANPILESFGNAK	T			5	File5332 Spectrum9442 scans: 12078
4	MYH10_HUMAN	Myosin-10 OS=Homo sapiens GN=MYH10 PE=1 SV=3	2392	229827	139	70	94	49	46.7	5.44	6266	1	1	872.96	1743.91	2	1743.9	0.0052	0	103.4		30	2.4e-09	K	TTLQVDTLNAELAAER	S			11	File5332 Spectrum6874 scans: 9327
4	MYH10_HUMAN	Myosin-10 OS=Homo sapiens GN=MYH10 PE=1 SV=3	2392	229827	139	70	94	49	46.7	5.44	6292	1	1	584.947	1751.82	3	1751.82	0.003	0	29.25	20	28	0.039	K	LCHLLGMNVMEFTR	A	2 Oxidation (M)	0.00000010010000.0	9	File5332 Spectrum5830 scans: 8227
4	MYH10_HUMAN	Myosin-10 OS=Homo sapiens GN=MYH10 PE=1 SV=3	2392	229827	139	70	94	49	46.7	5.44	6367	1	1	885.945	1769.88	2	1769.87	0.0102	0	58.18		30	7.7e-05	K	NLPIYSENIIEMYR	G	Oxidation (M)	0.00000000000100.0	12	File5332 Spectrum8067 scans: 10584
4	MYH10_HUMAN	Myosin-10 OS=Homo sapiens GN=MYH10 PE=1 SV=3	2392	229827	139	70	94	49	46.7	5.44	6476	1	1	599.64	1795.9	3	1795.9	0.004	0	82.05	26	29	2.8e-07	R	HATALEELSEQLEQAK	R			18	File5332 Spectrum7933 scans: 10443
4	MYH10_HUMAN	Myosin-10 OS=Homo sapiens GN=MYH10 PE=1 SV=3	2392	229827	139	70	94	49	46.7	5.44	6826	1	1	630.664	1888.97	3	1888.96	0.008	2	30.84	23	29	0.037	K	KKVDDDLGTIESLEEAK	K			14	File5332 Spectrum5772 scans: 8167
4	MYH10_HUMAN	Myosin-10 OS=Homo sapiens GN=MYH10 PE=1 SV=3	2392	229827	139	70	94	49	46.7	5.44	6969	3	1	965.009	1928	2	1928.01	-0.0078	2	9.08	27	29	5	R	QEEELQAKDEELLKVK	E			12	File5332 Spectrum3548 scans: 5803
4	MYH10_HUMAN	Myosin-10 OS=Homo sapiens GN=MYH10 PE=1 SV=3	2392	229827	139	70	94	49	46.7	5.44	6987	1	1	967.476	1932.94	2	1932.93	0.01	0	27.29	25	29	0.081	K	TELEDTLDTTAAQQELR	T			8	File5332 Spectrum6741 scans: 9184
4	MYH10_HUMAN	Myosin-10 OS=Homo sapiens GN=MYH10 PE=1 SV=3	2392	229827	139	70	94	49	46.7	5.44	7002	1	1	969.488	1936.96	2	1936.95	0.0125	0	65.25		29	1.4e-05	R	LQQELDDLTVDLDHQR	Q			13	File5332 Spectrum6826 scans: 9275
4	MYH10_HUMAN	Myosin-10 OS=Homo sapiens GN=MYH10 PE=1 SV=3	2392	229827	139	70	94	49	46.7	5.44	7003	1	1	646.662	1936.96	3	1936.95	0.0136	0	68.53	21	29	6.6e-06	R	LQQELDDLTVDLDHQR	Q			9	File5332 Spectrum6818 scans: 9267
4	MYH10_HUMAN	Myosin-10 OS=Homo sapiens GN=MYH10 PE=1 SV=3	2392	229827	139	70	94	49	46.7	5.44	7099	1	1	491.014	1960.03	4	1960.02	0.0049	0	34.78	17	28	0.013	R	TFHIFYQLLSGAGEHLK	S			13	File5332 Spectrum8562 scans: 11105
4	MYH10_HUMAN	Myosin-10 OS=Homo sapiens GN=MYH10 PE=1 SV=3	2392	229827	139	70	94	49	46.7	5.44	7100	1	1	654.349	1960.03	3	1960.02	0.0052	0	34.92	18	28	0.012	R	TFHIFYQLLSGAGEHLK	S			15	File5332 Spectrum8558 scans: 11101
4	MYH10_HUMAN	Myosin-10 OS=Homo sapiens GN=MYH10 PE=1 SV=3	2392	229827	139	70	94	49	46.7	5.44	7107	1	0	981.466	1960.92	2	1960.91	0.0058	0	107.95		27	4.8e-10	R	TQLEELEDELQATEDAK	L			14	File5332 Spectrum8323 scans: 10853
4	MYH10_HUMAN	Myosin-10 OS=Homo sapiens GN=MYH10 PE=1 SV=3	2392	229827	139	70	94	49	46.7	5.44	7108	1	0	654.646	1960.92	3	1960.91	0.0063	0	38.07	17	28	0.0051	R	TQLEELEDELQATEDAK	L			14	File5332 Spectrum8361 scans: 10893
4	MYH10_HUMAN	Myosin-10 OS=Homo sapiens GN=MYH10 PE=1 SV=3	2392	229827	139	70	94	49	46.7	5.44	7109	1	0	654.647	1960.92	3	1960.91	0.0078	0	1.13	14	28	26	R	TQLEELEDELQATEDAK	L			5	File5332 Spectrum4597 scans: 6933
4	MYH10_HUMAN	Myosin-10 OS=Homo sapiens GN=MYH10 PE=1 SV=3	2392	229827	139	70	94	49	46.7	5.44	7112	1	0	981.475	1960.93	2	1960.91	0.0234	0	9.07	16	28	4.5	R	TQLEELEDELQATEDAK	L			4	File5332 Spectrum8395 scans: 10929
4	MYH10_HUMAN	Myosin-10 OS=Homo sapiens GN=MYH10 PE=1 SV=3	2392	229827	139	70	94	49	46.7	5.44	7277	4	1	670.998	2009.97	3	2009.97	0.0062	1	4.92	19	29	14	K	EEELQGALARGDDETLHK	N			9	File5332 Spectrum7399 scans: 9882
4	MYH10_HUMAN	Myosin-10 OS=Homo sapiens GN=MYH10 PE=1 SV=3	2392	229827	139	70	94	49	46.7	5.44	7396	4	1	682.348	2044.02	3	2044.02	0.0041	2	1.52	17	29	31	R	KLQRELDDATEANEGLSR	E			5	File5332 Spectrum7425 scans: 9910
4	MYH10_HUMAN	Myosin-10 OS=Homo sapiens GN=MYH10 PE=1 SV=3	2392	229827	139	70	94	49	46.7	5.44	7401	9	1	512.014	2044.03	4	2044.02	0.0088	2	2.84	19	29	22	R	KLQRELDDATEANEGLSR	E			6	File5332 Spectrum7540 scans: 10030
4	MYH10_HUMAN	Myosin-10 OS=Homo sapiens GN=MYH10 PE=1 SV=3	2392	229827	139	70	94	49	46.7	5.44	7404	1	1	1023.03	2044.05	2	2044.03	0.0168	0	120.52	28	29	3.8e-11	K	SLEAEILQLQEELASSER	A			15	File5332 Spectrum9234 scans: 11860
4	MYH10_HUMAN	Myosin-10 OS=Homo sapiens GN=MYH10 PE=1 SV=3	2392	229827	139	70	94	49	46.7	5.44	7446	1	1	686.659	2056.96	3	2056.95	0.0068	1	33.64	23	27	0.013	K	ALEEETKNHEAQIQDMR	Q	Oxidation (M)	0.00000000000000010.0	15	File5332 Spectrum2574 scans: 4776
4	MYH10_HUMAN	Myosin-10 OS=Homo sapiens GN=MYH10 PE=1 SV=3	2392	229827	139	70	94	49	46.7	5.44	7498	1	1	691.697	2072.07	3	2072.06	0.007	1	27.76	15	29	0.075	K	LQNELDNVSTLLEEAEKK	G			6	File5332 Spectrum8560 scans: 11103
4	MYH10_HUMAN	Myosin-10 OS=Homo sapiens GN=MYH10 PE=1 SV=3	2392	229827	139	70	94	49	46.7	5.44	7502	3	1	692.368	2074.08	3	2074.06	0.0198	2	1.94	15	29	26	K	KMEIDLKDLEAQIEAANK	A	Oxidation (M)	0.010000000000000000.0	5	File5332 Spectrum7208 scans: 9679
4	MYH10_HUMAN	Myosin-10 OS=Homo sapiens GN=MYH10 PE=1 SV=3	2392	229827	139	70	94	49	46.7	5.44	7807	9	1	551.02	2200.05	4	2200.08	-0.0337	2	1.07	16	29	33	K	KRHEMPPHIYAISESAYR	C	Oxidation (M)	0.000010000000000000.0	4	File5332 Spectrum4342 scans: 6655
4	MYH10_HUMAN	Myosin-10 OS=Homo sapiens GN=MYH10 PE=1 SV=3	2392	229827	139	70	94	49	46.7	5.44	7907	1	1	753.009	2256	3	2256	0.0072	0	23.21	14	25	0.078	K	MQAHIQDLEEQLDEEEGAR	Q	Oxidation (M)	0.1000000000000000000.0	13	File5332 Spectrum6045 scans: 8453
4	MYH10_HUMAN	Myosin-10 OS=Homo sapiens GN=MYH10 PE=1 SV=3	2392	229827	139	70	94	49	46.7	5.44	7969	1	0	762.71	2285.11	3	2285.1	0.0051	0	105.29	22	28	1.1e-09	K	VEDMAELTCLNEASVLHNLK	D			12	File5332 Spectrum8143 scans: 10664
4	MYH10_HUMAN	Myosin-10 OS=Homo sapiens GN=MYH10 PE=1 SV=3	2392	229827	139	70	94	49	46.7	5.44	8012	1	0	768.042	2301.1	3	2301.1	0.0068	0	100.87		28	3.1e-09	K	VEDMAELTCLNEASVLHNLK	D	Oxidation (M)	0.00010000000000000000.0	12	File5332 Spectrum7148 scans: 9615
4	MYH10_HUMAN	Myosin-10 OS=Homo sapiens GN=MYH10 PE=1 SV=3	2392	229827	139	70	94	49	46.7	5.44	8016	1	0	1151.56	2301.11	2	2301.1	0.0092	0	124.2	23	28	1.4e-11	K	VEDMAELTCLNEASVLHNLK	D	Oxidation (M)	0.00010000000000000000.0	13	File5332 Spectrum7151 scans: 9618
4	MYH10_HUMAN	Myosin-10 OS=Homo sapiens GN=MYH10 PE=1 SV=3	2392	229827	139	70	94	49	46.7	5.44	8347	1	0	1234.11	2466.21	2	2466.2	0.0128	0	96.82	27	29	9.1e-09	K	LQQLFNHTMFILEQEEYQR	E			11	File5332 Spectrum8508 scans: 11048
4	MYH10_HUMAN	Myosin-10 OS=Homo sapiens GN=MYH10 PE=1 SV=3	2392	229827	139	70	94	49	46.7	5.44	8348	1	0	823.078	2466.21	3	2466.2	0.013	0	108.73	22	29	5.8e-10	K	LQQLFNHTMFILEQEEYQR	E			13	File5332 Spectrum8493 scans: 11033
4	MYH10_HUMAN	Myosin-10 OS=Homo sapiens GN=MYH10 PE=1 SV=3	2392	229827	139	70	94	49	46.7	5.44	8365	1	0	1242.11	2482.2	2	2482.2	0.0079	0	91.57	21	28	2.8e-08	K	LQQLFNHTMFILEQEEYQR	E	Oxidation (M)	0.0000000010000000000.0	11	File5332 Spectrum7464 scans: 9951
4	MYH10_HUMAN	Myosin-10 OS=Homo sapiens GN=MYH10 PE=1 SV=3	2392	229827	139	70	94	49	46.7	5.44	8366	1	0	828.409	2482.2	3	2482.2	0.0085	0	91.33	20	28	2.9e-08	K	LQQLFNHTMFILEQEEYQR	E	Oxidation (M)	0.0000000010000000000.0	11	File5332 Spectrum7446 scans: 9932
5	MYH14_HUMAN	Myosin-14 OS=Homo sapiens GN=MYH14 PE=1 SV=2	2364	228701	107	68	84	56	44.6	5.52	11	1	0	351.202	700.389	2	700.387	0.0026	0	47.81		31	0.001	R	VADQLR	D			5	File5332 Spectrum1574 scans: 3725
5	MYH14_HUMAN	Myosin-14 OS=Homo sapiens GN=MYH14 PE=1 SV=2	2364	228701	107	68	84	56	44.6	5.52	13	1	0	351.22	700.426	2	700.423	0.0025	0	17.76	25	31	1.3	R	TLAVAAR	K			4	File5332 Spectrum2221 scans: 4404
5	MYH14_HUMAN	Myosin-14 OS=Homo sapiens GN=MYH14 PE=1 SV=2	2364	228701	107	68	84	56	44.6	5.52	68	1	0	359.686	717.357	2	717.356	0.0012	0	34.08		30	0.022	R	QGFPNR	I			5	File5332 Spectrum1943 scans: 4113
5	MYH14_HUMAN	Myosin-14 OS=Homo sapiens GN=MYH14 PE=1 SV=2	2364	228701	107	68	84	56	44.6	5.52	69	1	0	359.686	717.357	2	717.356	0.0012	0	25.11	26	30	0.17	R	QGFPNR	I			4	File5332 Spectrum2242 scans: 4427
5	MYH14_HUMAN	Myosin-14 OS=Homo sapiens GN=MYH14 PE=1 SV=2	2364	228701	107	68	84	56	44.6	5.52	70	1	0	359.686	717.357	2	717.356	0.0014	0	37.64		30	0.0095	R	QGFPNR	I			5	File5332 Spectrum2046 scans: 4221
5	MYH14_HUMAN	Myosin-14 OS=Homo sapiens GN=MYH14 PE=1 SV=2	2364	228701	107	68	84	56	44.6	5.52	71	1	0	359.686	717.358	2	717.356	0.0024	0	33	29	30	0.028	R	QGFPNR	I			5	File5332 Spectrum2143 scans: 4323
5	MYH14_HUMAN	Myosin-14 OS=Homo sapiens GN=MYH14 PE=1 SV=2	2364	228701	107	68	84	56	44.6	5.52	72	1	0	359.687	717.359	2	717.356	0.0027	0	34.9		30	0.018	R	QGFPNR	I			5	File5332 Spectrum1853 scans: 4018
5	MYH14_HUMAN	Myosin-14 OS=Homo sapiens GN=MYH14 PE=1 SV=2	2364	228701	107	68	84	56	44.6	5.52	111	1	0	365.218	728.421	2	728.418	0.003	0	43.94		30	0.0022	R	LAEQLR	A			5	File5332 Spectrum2419 scans: 4613
5	MYH14_HUMAN	Myosin-14 OS=Homo sapiens GN=MYH14 PE=1 SV=2	2364	228701	107	68	84	56	44.6	5.52	277	1	0	387.225	772.435	2	772.433	0.0019	0	24.78	25	30	0.2	K	AAILEEK	R			4	File5332 Spectrum2812 scans: 5027
5	MYH14_HUMAN	Myosin-14 OS=Homo sapiens GN=MYH14 PE=1 SV=2	2364	228701	107	68	84	56	44.6	5.52	278	1	0	387.23	772.446	2	772.444	0.0018	1	33.32		31	0.032	R	KLLEDR	L			5	File5332 Spectrum1425 scans: 3569
5	MYH14_HUMAN	Myosin-14 OS=Homo sapiens GN=MYH14 PE=1 SV=2	2364	228701	107	68	84	56	44.6	5.52	279	1	0	387.231	772.446	2	772.444	0.0021	1	10.49	19	31	6.1	R	KLLEDR	L			5	File5332 Spectrum1524 scans: 3673
5	MYH14_HUMAN	Myosin-14 OS=Homo sapiens GN=MYH14 PE=1 SV=2	2364	228701	107	68	84	56	44.6	5.52	434	4	0	404.733	807.451	2	807.449	0.0015	0	5.32	24	27	8.9	R	TVGQLYK	E			4	File5332 Spectrum3112 scans: 5343
5	MYH14_HUMAN	Myosin-14 OS=Homo sapiens GN=MYH14 PE=1 SV=2	2364	228701	107	68	84	56	44.6	5.52	435	1	0	404.733	807.451	2	807.449	0.0024	0	11.84	23	26	1.6	R	TVGQLYK	E			3	File5332 Spectrum3021 scans: 5247
5	MYH14_HUMAN	Myosin-14 OS=Homo sapiens GN=MYH14 PE=1 SV=2	2364	228701	107	68	84	56	44.6	5.52	558	5	1	416.21	830.405	2	830.399	0.0055	1	4.44	22	26	8.9	R	AGDGERAR	A			3	File5332 Spectrum1805 scans: 3968
5	MYH14_HUMAN	Myosin-14 OS=Homo sapiens GN=MYH14 PE=1 SV=2	2364	228701	107	68	84	56	44.6	5.52	591	1	0	420.209	838.403	2	838.401	0.002	0	24.56		26	0.087	R	NCAAYLK	L			5	File5332 Spectrum2599 scans: 4803
5	MYH14_HUMAN	Myosin-14 OS=Homo sapiens GN=MYH14 PE=1 SV=2	2364	228701	107	68	84	56	44.6	5.52	592	4	0	420.21	838.406	2	838.401	0.0054	0	0.89	17	26	20	R	NCAAYLK	L			3	File5332 Spectrum2699 scans: 4909
5	MYH14_HUMAN	Myosin-14 OS=Homo sapiens GN=MYH14 PE=1 SV=2	2364	228701	107	68	84	56	44.6	5.52	677	1	0	428.767	855.52	2	855.518	0.0025	0	35.57		27	0.0084	R	LVLDQLR	C			6	File5332 Spectrum5797 scans: 8193
5	MYH14_HUMAN	Myosin-14 OS=Homo sapiens GN=MYH14 PE=1 SV=2	2364	228701	107	68	84	56	44.6	5.52	703	1	0	430.749	859.484	2	859.48	0.004	0	27.04	28	30	0.12	R	LTAEIWK	D			6	File5332 Spectrum5730 scans: 8122
5	MYH14_HUMAN	Myosin-14 OS=Homo sapiens GN=MYH14 PE=1 SV=2	2364	228701	107	68	84	56	44.6	5.52	746	1	0	435.227	868.44	2	868.44	-0.0003	0	25.18	20	26	0.074	K	SVHELER	A			4	File5332 Spectrum1103 scans: 3228
5	MYH14_HUMAN	Myosin-14 OS=Homo sapiens GN=MYH14 PE=1 SV=2	2364	228701	107	68	84	56	44.6	5.52	785	1	1	439.218	876.422	2	876.419	0.003	0	13.77	23	29	1.8	K	TLEEETR	I			5	File5332 Spectrum1430 scans: 3574
5	MYH14_HUMAN	Myosin-14 OS=Homo sapiens GN=MYH14 PE=1 SV=2	2364	228701	107	68	84	56	44.6	5.52	832	1	0	443.773	885.532	2	885.528	0.0033	1	26.97		29	0.098	R	QKLQLEK	V			5	File5332 Spectrum1886 scans: 4053
5	MYH14_HUMAN	Myosin-14 OS=Homo sapiens GN=MYH14 PE=1 SV=2	2364	228701	107	68	84	56	44.6	5.52	834	1	0	444.234	886.454	2	886.451	0.0034	0	18.96		29	0.51	R	EVGELQGR	V			5	File5332 Spectrum2191 scans: 4373
5	MYH14_HUMAN	Myosin-14 OS=Homo sapiens GN=MYH14 PE=1 SV=2	2364	228701	107	68	84	56	44.6	5.52	1005	1	0	459.221	916.428	2	916.425	0.0029	0	56.89	24	26	4.2e-05	R	LGEEDAGAR	A			7	File5332 Spectrum1371 scans: 3512
5	MYH14_HUMAN	Myosin-14 OS=Homo sapiens GN=MYH14 PE=1 SV=2	2364	228701	107	68	84	56	44.6	5.52	1007	1	0	459.239	916.463	2	916.461	0.0017	0	27.13	25	30	0.11	R	EAEALTQR	L			6	File5332 Spectrum1751 scans: 3911
5	MYH14_HUMAN	Myosin-14 OS=Homo sapiens GN=MYH14 PE=1 SV=2	2364	228701	107	68	84	56	44.6	5.52	1209	1	0	476.768	951.522	2	951.518	0.0043	0	36.9	23	27	0.0063	R	ILFQEFR	Q			5	File5332 Spectrum7134 scans: 9600
5	MYH14_HUMAN	Myosin-14 OS=Homo sapiens GN=MYH14 PE=1 SV=2	2364	228701	107	68	84	56	44.6	5.52	1242	1	0	479.753	957.491	2	957.488	0.0028	0	38.07		28	0.0053	R	QDEVLQAR	A			5	File5332 Spectrum2623 scans: 4828
5	MYH14_HUMAN	Myosin-14 OS=Homo sapiens GN=MYH14 PE=1 SV=2	2364	228701	107	68	84	56	44.6	5.52	1342	1	0	487.252	972.49	2	972.488	0.0024	0	69.01		28	4.5e-06	R	VAQLEEER	A			7	File5332 Spectrum2252 scans: 4437
5	MYH14_HUMAN	Myosin-14 OS=Homo sapiens GN=MYH14 PE=1 SV=2	2364	228701	107	68	84	56	44.6	5.52	1496	1	0	498.752	995.49	2	995.486	0.0041	0	14.34	24	28	1.2	R	CIVPNHEK	R			3	File5332 Spectrum1538 scans: 3687
5	MYH14_HUMAN	Myosin-14 OS=Homo sapiens GN=MYH14 PE=1 SV=2	2364	228701	107	68	84	56	44.6	5.52	1501	1	0	499.742	997.47	2	997.467	0.0027	0	18.79	20	26	0.33	R	HWQWWR	L			4	File5332 Spectrum6725 scans: 9167
5	MYH14_HUMAN	Myosin-14 OS=Homo sapiens GN=MYH14 PE=1 SV=2	2364	228701	107	68	84	56	44.6	5.52	1510	5	0	500.297	998.579	2	998.562	0.0172	1	7.82	22	29	6.8	R	QIQELRGR	L			5	File5332 Spectrum4608 scans: 6944
5	MYH14_HUMAN	Myosin-14 OS=Homo sapiens GN=MYH14 PE=1 SV=2	2364	228701	107	68	84	56	44.6	5.52	1628	1	0	509.263	1016.51	2	1016.51	0.0048	0	45.63	26	29	0.0014	R	CNGVLEGIR	I			7	File5332 Spectrum4817 scans: 7164
5	MYH14_HUMAN	Myosin-14 OS=Homo sapiens GN=MYH14 PE=1 SV=2	2364	228701	107	68	84	56	44.6	5.52	1667	1	0	511.751	1021.49	2	1021.48	0.0041	0	33.77	20	28	0.014	R	EEIFSQNR	E			6	File5332 Spectrum3704 scans: 5968
5	MYH14_HUMAN	Myosin-14 OS=Homo sapiens GN=MYH14 PE=1 SV=2	2364	228701	107	68	84	56	44.6	5.52	1751	7	1	517.741	1033.47	2	1033.49	-0.018	0	4.86	21	26	7.3	R	AMEAEAAGLR	E	Oxidation (M)	0.0100000000.0	4	File5332 Spectrum2701 scans: 4911
5	MYH14_HUMAN	Myosin-14 OS=Homo sapiens GN=MYH14 PE=1 SV=2	2364	228701	107	68	84	56	44.6	5.52	1846	1	0	524.8	1047.58	2	1047.58	0.0022	1	27.33		28	0.061	R	RGPLTFTTR	T			6	File5332 Spectrum3967 scans: 6245
5	MYH14_HUMAN	Myosin-14 OS=Homo sapiens GN=MYH14 PE=1 SV=2	2364	228701	107	68	84	56	44.6	5.52	1861	2	0	525.76	1049.51	2	1049.53	-0.0196	0	4.04	16	29	17	K	VAQEQGGHPK	F			2	File5332 Spectrum1787 scans: 3949
5	MYH14_HUMAN	Myosin-14 OS=Homo sapiens GN=MYH14 PE=1 SV=2	2364	228701	107	68	84	56	44.6	5.52	1863	7	0	525.763	1049.51	2	1049.53	-0.0144	0	0.22		29	41	K	VAQEQGGHPK	F			2	File5332 Spectrum1325 scans: 3464
5	MYH14_HUMAN	Myosin-14 OS=Homo sapiens GN=MYH14 PE=1 SV=2	2364	228701	107	68	84	56	44.6	5.52	1885	1	0	527.343	1052.67	2	1052.67	0.0016	0	27.36	15	20	0.0095	K	VKPLLQVTR	Q			6	File5332 Spectrum3969 scans: 6247
5	MYH14_HUMAN	Myosin-14 OS=Homo sapiens GN=MYH14 PE=1 SV=2	2364	228701	107	68	84	56	44.6	5.52	1886	1	0	351.898	1052.67	3	1052.67	0.0021	0	45.39	17	20	0.00015	K	VKPLLQVTR	Q			7	File5332 Spectrum3973 scans: 6251
5	MYH14_HUMAN	Myosin-14 OS=Homo sapiens GN=MYH14 PE=1 SV=2	2364	228701	107	68	84	56	44.6	5.52	1932	1	0	530.799	1059.58	2	1059.58	0.0021	0	50.49	27	29	0.00043	R	AELEALLSSK	D			6	File5332 Spectrum6761 scans: 9205
5	MYH14_HUMAN	Myosin-14 OS=Homo sapiens GN=MYH14 PE=1 SV=2	2364	228701	107	68	84	56	44.6	5.52	2025	1	1	538.293	1074.57	2	1074.57	0.0039	0	49.11	25	30	0.00069	R	AELSSLQTAR	Q			8	File5332 Spectrum3643 scans: 5904
5	MYH14_HUMAN	Myosin-14 OS=Homo sapiens GN=MYH14 PE=1 SV=2	2364	228701	107	68	84	56	44.6	5.52	2092	1	0	543.783	1085.55	2	1085.55	0.0057	0	64.16	26	29	1.6e-05	R	VAEQAANDLR	A			7	File5332 Spectrum2400 scans: 4593
5	MYH14_HUMAN	Myosin-14 OS=Homo sapiens GN=MYH14 PE=1 SV=2	2364	228701	107	68	84	56	44.6	5.52	2165	1	0	547.727	1093.44	2	1093.43	0.0042	0	51.88		18	2.5e-05	R	VGEEEECSR	Q			6	File5332 Spectrum809 scans: 2914
5	MYH14_HUMAN	Myosin-14 OS=Homo sapiens GN=MYH14 PE=1 SV=2	2364	228701	107	68	84	56	44.6	5.52	2255	2	1	368.537	1102.59	3	1102.59	0.002	1	30.48		30	0.053	R	EQEVTELKK	T			6	File5332 Spectrum1656 scans: 3811
5	MYH14_HUMAN	Myosin-14 OS=Homo sapiens GN=MYH14 PE=1 SV=2	2364	228701	107	68	84	56	44.6	5.52	2337	1	0	558.806	1115.6	2	1115.61	-0.0142	1	9.45	18	30	7	M	AAVTMSVPGRK	A			3	File5332 Spectrum5328 scans: 7700
5	MYH14_HUMAN	Myosin-14 OS=Homo sapiens GN=MYH14 PE=1 SV=2	2364	228701	107	68	84	56	44.6	5.52	2442	1	0	565.298	1128.58	2	1128.58	0.0041	0	46.09		29	0.0012	K	EEELQAALAR	A			8	File5332 Spectrum5037 scans: 7395
5	MYH14_HUMAN	Myosin-14 OS=Homo sapiens GN=MYH14 PE=1 SV=2	2364	228701	107	68	84	56	44.6	5.52	2443	1	0	565.298	1128.58	2	1128.58	0.0043	0	33.95		29	0.019	K	EEELQAALAR	A			5	File5332 Spectrum5032 scans: 7389
5	MYH14_HUMAN	Myosin-14 OS=Homo sapiens GN=MYH14 PE=1 SV=2	2364	228701	107	68	84	56	44.6	5.52	2471	1	0	566.286	1130.56	2	1130.56	0.001	0	55.23		28	0.00012	R	LQEELAASDR	A			7	File5332 Spectrum3064 scans: 5292
5	MYH14_HUMAN	Myosin-14 OS=Homo sapiens GN=MYH14 PE=1 SV=2	2364	228701	107	68	84	56	44.6	5.52	2565	1	1	572.798	1143.58	2	1143.58	0.0048	0	46.48		29	0.0011	R	DLGEELEALR	G			7	File5332 Spectrum8009 scans: 10523
5	MYH14_HUMAN	Myosin-14 OS=Homo sapiens GN=MYH14 PE=1 SV=2	2364	228701	107	68	84	56	44.6	5.52	2573	1	0	573.277	1144.54	2	1144.54	0.0038	0	45.14		27	0.00081	R	EQLEEEAAAR	E			8	File5332 Spectrum2751 scans: 4963
5	MYH14_HUMAN	Myosin-14 OS=Homo sapiens GN=MYH14 PE=1 SV=2	2364	228701	107	68	84	56	44.6	5.52	2740	1	1	389.216	1164.63	3	1164.63	0.0021	0	39.28		28	0.0046	R	IHEAAVQELR	Q			9	File5332 Spectrum2986 scans: 5210
5	MYH14_HUMAN	Myosin-14 OS=Homo sapiens GN=MYH14 PE=1 SV=2	2364	228701	107	68	84	56	44.6	5.52	2813	1	0	589.335	1176.66	2	1176.65	0.0057	0	74.57		28	1.3e-06	R	LLGLGVTDFSR	A			9	File5332 Spectrum7866 scans: 10373
5	MYH14_HUMAN	Myosin-14 OS=Homo sapiens GN=MYH14 PE=1 SV=2	2364	228701	107	68	84	56	44.6	5.52	2878	1	0	593.814	1185.61	2	1185.61	0.004	0	49.09		29	0.00061	K	VQELQQQSAR	E			7	File5332 Spectrum1625 scans: 3779
5	MYH14_HUMAN	Myosin-14 OS=Homo sapiens GN=MYH14 PE=1 SV=2	2364	228701	107	68	84	56	44.6	5.52	2893	4	0	594.331	1186.65	2	1186.64	0.003	1	6.65	25	30	12	K	KLEGELEELK	A			7	File5332 Spectrum7679 scans: 10176
5	MYH14_HUMAN	Myosin-14 OS=Homo sapiens GN=MYH14 PE=1 SV=2	2364	228701	107	68	84	56	44.6	5.52	2989	2	0	400.885	1199.63	3	1199.63	0.0078	1	11.81	26	29	3	R	VAQLEEERAR	L			3	File5332 Spectrum3530 scans: 5784
5	MYH14_HUMAN	Myosin-14 OS=Homo sapiens GN=MYH14 PE=1 SV=2	2364	228701	107	68	84	56	44.6	5.52	2990	2	0	600.83	1199.65	2	1199.63	0.0205	1	14.41		30	2	R	VAQLEEERAR	L			7	File5332 Spectrum4692 scans: 7032
5	MYH14_HUMAN	Myosin-14 OS=Homo sapiens GN=MYH14 PE=1 SV=2	2364	228701	107	68	84	56	44.6	5.52	3091	1	0	607.824	1213.63	2	1213.63	0.0041	0	65.51		29	1.3e-05	R	AGVLAQLEEER	D			8	File5332 Spectrum6434 scans: 8862
5	MYH14_HUMAN	Myosin-14 OS=Homo sapiens GN=MYH14 PE=1 SV=2	2364	228701	107	68	84	56	44.6	5.52	3125	1	0	407.558	1219.65	3	1219.64	0.0076	1	38.56	28	29	0.006	R	KFDQLLAEEK	A			10	File5332 Spectrum4661 scans: 7000
5	MYH14_HUMAN	Myosin-14 OS=Homo sapiens GN=MYH14 PE=1 SV=2	2364	228701	107	68	84	56	44.6	5.52	3126	1	0	610.834	1219.65	2	1219.64	0.0083	1	67.82		29	7.2e-06	R	KFDQLLAEEK	A			9	File5332 Spectrum4655 scans: 6994
5	MYH14_HUMAN	Myosin-14 OS=Homo sapiens GN=MYH14 PE=1 SV=2	2364	228701	107	68	84	56	44.6	5.52	3188	1	0	615.324	1228.63	2	1228.63	0.0034	0	59.14		30	6.2e-05	K	EVVLQVEEER	R			7	File5332 Spectrum4924 scans: 7276
5	MYH14_HUMAN	Myosin-14 OS=Homo sapiens GN=MYH14 PE=1 SV=2	2364	228701	107	68	84	56	44.6	5.52	3191	1	1	615.345	1228.68	2	1228.67	0.0095	0	93.1	28	30	2.6e-08	R	LALEAEVSELR	A			9	File5332 Spectrum7011 scans: 9471
5	MYH14_HUMAN	Myosin-14 OS=Homo sapiens GN=MYH14 PE=1 SV=2	2364	228701	107	68	84	56	44.6	5.52	3405	1	0	419.899	1256.67	3	1256.67	0.0023	1	39.18		29	0.0058	R	KEEELQAALAR	A			11	File5332 Spectrum3976 scans: 6256
5	MYH14_HUMAN	Myosin-14 OS=Homo sapiens GN=MYH14 PE=1 SV=2	2364	228701	107	68	84	56	44.6	5.52	3406	1	0	629.345	1256.67	2	1256.67	0.0024	1	60.49		29	4.3e-05	R	KEEELQAALAR	A			9	File5332 Spectrum3940 scans: 6216
5	MYH14_HUMAN	Myosin-14 OS=Homo sapiens GN=MYH14 PE=1 SV=2	2364	228701	107	68	84	56	44.6	5.52	3422	1	0	629.858	1257.7	2	1257.7	0.0043	0	19.45	23	29	0.53	R	YEILTPNAIPK	G			6	File5332 Spectrum6519 scans: 8951
5	MYH14_HUMAN	Myosin-14 OS=Homo sapiens GN=MYH14 PE=1 SV=2	2364	228701	107	68	84	56	44.6	5.52	3559	7	0	426.564	1276.67	3	1276.67	-0.003	2	12.74		29	2.3	K	QLRKMQAQMK	E	Oxidation (M)	0.0000000010.0	7	File5332 Spectrum1955 scans: 4125
5	MYH14_HUMAN	Myosin-14 OS=Homo sapiens GN=MYH14 PE=1 SV=2	2364	228701	107	68	84	56	44.6	5.52	3561	6	0	639.344	1276.67	2	1276.67	-0.0017	2	12.6		29	2.4	K	QLRKMQAQMK	E	Oxidation (M)	0.0000000010.0	4	File5332 Spectrum1956 scans: 4126
5	MYH14_HUMAN	Myosin-14 OS=Homo sapiens GN=MYH14 PE=1 SV=2	2364	228701	107	68	84	56	44.6	5.52	3717	9	0	435.892	1304.65	3	1304.66	-0.0075	0	2.22	22	30	31	K	EQADFALEALAK	A			2	File5332 Spectrum3061 scans: 5289
5	MYH14_HUMAN	Myosin-14 OS=Homo sapiens GN=MYH14 PE=1 SV=2	2364	228701	107	68	84	56	44.6	5.52	3719	1	0	653.339	1304.66	2	1304.66	0.0018	0	55.75	23	30	0.00014	K	EQADFALEALAK	A			10	File5332 Spectrum7262 scans: 9738
5	MYH14_HUMAN	Myosin-14 OS=Homo sapiens GN=MYH14 PE=1 SV=2	2364	228701	107	68	84	56	44.6	5.52	3720	1	0	653.339	1304.66	2	1304.66	0.003	0	63.23	30	30	2.6e-05	K	EQADFALEALAK	A			9	File5332 Spectrum7171 scans: 9639
5	MYH14_HUMAN	Myosin-14 OS=Homo sapiens GN=MYH14 PE=1 SV=2	2364	228701	107	68	84	56	44.6	5.52	3721	1	0	653.34	1304.67	2	1304.66	0.0046	0	62.73	24	30	2.7e-05	K	EQADFALEALAK	A			9	File5332 Spectrum7397 scans: 9880
5	MYH14_HUMAN	Myosin-14 OS=Homo sapiens GN=MYH14 PE=1 SV=2	2364	228701	107	68	84	56	44.6	5.52	3899	1	1	665.289	1328.56	2	1328.56	0.0074	0	55.85		22	2.3e-05	K	YEATIADMEDR	L	Oxidation (M)	0.00000001000.0	8	File5332 Spectrum3301 scans: 5543
5	MYH14_HUMAN	Myosin-14 OS=Homo sapiens GN=MYH14 PE=1 SV=2	2364	228701	107	68	84	56	44.6	5.52	4063	4	1	453.246	1356.72	3	1356.7	0.0178	1	7.75	24	30	8.4	R	AEDEGGARAQLLK	S			3	File5332 Spectrum4696 scans: 7037
5	MYH14_HUMAN	Myosin-14 OS=Homo sapiens GN=MYH14 PE=1 SV=2	2364	228701	107	68	84	56	44.6	5.52	4126	1	0	682.86	1363.71	2	1363.7	0.0069	0	54.23		29	0.00018	R	ELFQETLESLR	V			7	File5332 Spectrum8238 scans: 10763
5	MYH14_HUMAN	Myosin-14 OS=Homo sapiens GN=MYH14 PE=1 SV=2	2364	228701	107	68	84	56	44.6	5.52	4754	1	1	734.917	1467.82	2	1467.82	0.0045	1	64.61		27	9e-06	R	RLELQLQEVQGR	A			11	File5332 Spectrum5305 scans: 7676
5	MYH14_HUMAN	Myosin-14 OS=Homo sapiens GN=MYH14 PE=1 SV=2	2364	228701	107	68	84	56	44.6	5.52	4772	1	0	490.945	1469.81	3	1469.81	0.0047	1	40.69	26	28	0.0033	R	LKEVVLQVEEER	R			6	File5332 Spectrum5011 scans: 7367
5	MYH14_HUMAN	Myosin-14 OS=Homo sapiens GN=MYH14 PE=1 SV=2	2364	228701	107	68	84	56	44.6	5.52	4795	1	0	738.862	1475.71	2	1475.7	0.0085	0	77.47		29	7.2e-07	R	FLTNGPSSSPGQER	E			11	File5332 Spectrum3511 scans: 5764
5	MYH14_HUMAN	Myosin-14 OS=Homo sapiens GN=MYH14 PE=1 SV=2	2364	228701	107	68	84	56	44.6	5.52	4821	1	0	739.828	1477.64	2	1477.64	0.0059	0	83.74	23	23	4.9e-08	R	AEAELCAEAEETR	G			8	File5332 Spectrum3906 scans: 6180
5	MYH14_HUMAN	Myosin-14 OS=Homo sapiens GN=MYH14 PE=1 SV=2	2364	228701	107	68	84	56	44.6	5.52	5075	1	0	760.875	1519.73	2	1519.73	0.0044	1	13.26	19	29	2	K	AQMASAGQGKEEAVK	Q	Oxidation (M)	0.001000000000000.0	6	File5332 Spectrum571 scans: 2658
5	MYH14_HUMAN	Myosin-14 OS=Homo sapiens GN=MYH14 PE=1 SV=2	2364	228701	107	68	84	56	44.6	5.52	5234	1	0	771.939	1541.86	2	1541.86	0.0071	1	40.34	18	28	0.003	R	QRYEILTPNAIPK	G			6	File5332 Spectrum5708 scans: 8099
5	MYH14_HUMAN	Myosin-14 OS=Homo sapiens GN=MYH14 PE=1 SV=2	2364	228701	107	68	84	56	44.6	5.52	5235	1	0	514.962	1541.86	3	1541.86	0.0078	1	24.08	17	28	0.13	R	QRYEILTPNAIPK	G			12	File5332 Spectrum5689 scans: 8079
5	MYH14_HUMAN	Myosin-14 OS=Homo sapiens GN=MYH14 PE=1 SV=2	2364	228701	107	68	84	56	44.6	5.52	5243	1	0	772.882	1543.75	2	1543.75	0.0011	0	89.33	20	28	4.6e-08	K	LAQAEEQLEQETR	E			11	File5332 Spectrum4360 scans: 6677
5	MYH14_HUMAN	Myosin-14 OS=Homo sapiens GN=MYH14 PE=1 SV=2	2364	228701	107	68	84	56	44.6	5.52	5276	1	0	776.354	1550.69	2	1550.69	0.0057	0	70.35	20	26	1.9e-06	R	EDQSILCTGESGAGK	T			11	File5332 Spectrum4118 scans: 6405
5	MYH14_HUMAN	Myosin-14 OS=Homo sapiens GN=MYH14 PE=1 SV=2	2364	228701	107	68	84	56	44.6	5.52	5345	1	0	780.398	1558.78	2	1558.77	0.007	0	58.37	27	29	6.8e-05	R	ELQTAQAQLSEWR	R			11	File5332 Spectrum6159 scans: 8573
5	MYH14_HUMAN	Myosin-14 OS=Homo sapiens GN=MYH14 PE=1 SV=2	2364	228701	107	68	84	56	44.6	5.52	5378	1	0	783.904	1565.79	2	1565.79	0.0054	0	29.71	21	29	0.052	R	LMATLSNTNPSFVR	C	Oxidation (M)	0.01000000000000.0	9	File5332 Spectrum5488 scans: 7868
5	MYH14_HUMAN	Myosin-14 OS=Homo sapiens GN=MYH14 PE=1 SV=2	2364	228701	107	68	84	56	44.6	5.52	5382	1	1	784.363	1566.71	2	1566.7	0.0059	0	35.19	18	26	0.0068	R	LAEFSSQAAEEEEK	V			11	File5332 Spectrum4262 scans: 6563
5	MYH14_HUMAN	Myosin-14 OS=Homo sapiens GN=MYH14 PE=1 SV=2	2364	228701	107	68	84	56	44.6	5.52	5707	1	0	811.359	1620.7	2	1620.7	-0.0016	0	78.86		24	1.7e-07	R	NTDQATMPDNTAAQK	L	Oxidation (M)	0.000000100000000.0	12	File5332 Spectrum895 scans: 3004
5	MYH14_HUMAN	Myosin-14 OS=Homo sapiens GN=MYH14 PE=1 SV=2	2364	228701	107	68	84	56	44.6	5.52	5725	1	0	813.352	1624.69	2	1624.69	0.0019	0	66.53		22	2.1e-06	R	ELEDVTESAESMNR	E	Oxidation (M)	0.00000000000100.0	12	File5332 Spectrum3788 scans: 6056
5	MYH14_HUMAN	Myosin-14 OS=Homo sapiens GN=MYH14 PE=1 SV=2	2364	228701	107	68	84	56	44.6	5.52	5831	1	0	821.959	1641.9	2	1641.89	0.0095	1	102.12		28	2.3e-09	R	KQELELVVSELEAR	V			10	File5332 Spectrum7970 scans: 10482
5	MYH14_HUMAN	Myosin-14 OS=Homo sapiens GN=MYH14 PE=1 SV=2	2364	228701	107	68	84	56	44.6	5.52	6187	1	0	863.979	1725.94	2	1725.94	0.0022	0	80.82	22	28	2.8e-07	R	QLLQANPILEAFGNAK	T			9	File5332 Spectrum9073 scans: 11688
5	MYH14_HUMAN	Myosin-14 OS=Homo sapiens GN=MYH14 PE=1 SV=2	2364	228701	107	68	84	56	44.6	5.52	6188	1	0	576.323	1725.95	3	1725.94	0.006	0	53.63	21	27	0.00013	R	QLLQANPILEAFGNAK	T			14	File5332 Spectrum9102 scans: 11721
5	MYH14_HUMAN	Myosin-14 OS=Homo sapiens GN=MYH14 PE=1 SV=2	2364	228701	107	68	84	56	44.6	5.52	6189	1	0	863.982	1725.95	2	1725.94	0.0076	0	48.36		27	0.00043	R	QLLQANPILEAFGNAK	T			8	File5332 Spectrum9393 scans: 12027
5	MYH14_HUMAN	Myosin-14 OS=Homo sapiens GN=MYH14 PE=1 SV=2	2364	228701	107	68	84	56	44.6	5.52	6262	1	0	582.277	1743.81	3	1743.8	0.0059	1	23.4	24	26	0.11	R	RQEEEAGALEAGEEAR	R			12	File5332 Spectrum3055 scans: 5282
5	MYH14_HUMAN	Myosin-14 OS=Homo sapiens GN=MYH14 PE=1 SV=2	2364	228701	107	68	84	56	44.6	5.52	6284	1	1	583.971	1748.89	3	1748.88	0.0094	0	74.25	29	30	2e-06	R	HGQALGELAEQLEQAR	R			14	File5332 Spectrum7041 scans: 9502
5	MYH14_HUMAN	Myosin-14 OS=Homo sapiens GN=MYH14 PE=1 SV=2	2364	228701	107	68	84	56	44.6	5.52	6285	1	1	875.453	1748.89	2	1748.88	0.011	0	102.32	25	30	3.1e-09	R	HGQALGELAEQLEQAR	R			14	File5332 Spectrum7037 scans: 9498
5	MYH14_HUMAN	Myosin-14 OS=Homo sapiens GN=MYH14 PE=1 SV=2	2364	228701	107	68	84	56	44.6	5.52	6499	1	0	901.5	1800.99	2	1800.98	0.0033	0	98.85	23	28	4.6e-09	K	LLLQVESLTTELSAER	S			10	File5332 Spectrum8973 scans: 11565
5	MYH14_HUMAN	Myosin-14 OS=Homo sapiens GN=MYH14 PE=1 SV=2	2364	228701	107	68	84	56	44.6	5.52	6570	1	1	910.977	1819.94	2	1819.92	0.0184	1	104.39		29	1.7e-09	K	KFEEDLLLLEDQNSK	L			11	File5332 Spectrum7122 scans: 9587
5	MYH14_HUMAN	Myosin-14 OS=Homo sapiens GN=MYH14 PE=1 SV=2	2364	228701	107	68	84	56	44.6	5.52	6611	1	0	916.946	1831.88	2	1831.87	0.008	0	125.5		28	1e-11	R	AQVTELEDELTAAEDAK	L			12	File5332 Spectrum7574 scans: 10066
5	MYH14_HUMAN	Myosin-14 OS=Homo sapiens GN=MYH14 PE=1 SV=2	2364	228701	107	68	84	56	44.6	5.52	6715	1	1	930.438	1858.86	2	1858.85	0.007	0	93.16		28	1.7e-08	R	EAQAALAEAQEDLESER	V			13	File5332 Spectrum6437 scans: 8865
5	MYH14_HUMAN	Myosin-14 OS=Homo sapiens GN=MYH14 PE=1 SV=2	2364	228701	107	68	84	56	44.6	5.52	6717	1	1	930.456	1858.9	2	1858.89	0.0073	0	130.48	23	28	3.5e-12	R	AQAELENVSGALNEAESK	T			12	File5332 Spectrum6117 scans: 8529
5	MYH14_HUMAN	Myosin-14 OS=Homo sapiens GN=MYH14 PE=1 SV=2	2364	228701	107	68	84	56	44.6	5.52	7054	1	0	974.953	1947.89	2	1947.88	0.0071	0	87.58	24	27	5.4e-08	R	LQQELDDATMDLEQQR	Q	Oxidation (M)	0.0000000001000000.0	13	File5332 Spectrum5888 scans: 8288
5	MYH14_HUMAN	Myosin-14 OS=Homo sapiens GN=MYH14 PE=1 SV=2	2364	228701	107	68	84	56	44.6	5.52	7090	5	1	653.667	1957.98	3	1957.99	-0.014	2	7.7		29	7.6	R	AELSSLQTARQEGEQRR	R			11	File5332 Spectrum9059 scans: 11671
5	MYH14_HUMAN	Myosin-14 OS=Homo sapiens GN=MYH14 PE=1 SV=2	2364	228701	107	68	84	56	44.6	5.52	7091	2	1	979.997	1957.98	2	1957.99	-0.0138	2	11.15		29	3.5	R	AELSSLQTARQEGEQRR	R			6	File5332 Spectrum9060 scans: 11672
5	MYH14_HUMAN	Myosin-14 OS=Homo sapiens GN=MYH14 PE=1 SV=2	2364	228701	107	68	84	56	44.6	5.52	7557	6	1	697.701	2090.08	3	2090.1	-0.0162	2	0.35	16	29	44	R	HGQALGELAEQLEQARRGK	G			6	File5332 Spectrum8130 scans: 10650
5	MYH14_HUMAN	Myosin-14 OS=Homo sapiens GN=MYH14 PE=1 SV=2	2364	228701	107	68	84	56	44.6	5.52	7808	1	0	734.372	2200.09	3	2200.09	0.0063	0	85.12	23	29	1.4e-07	R	LQQHIQELEAHLEAEEGAR	Q			13	File5332 Spectrum5821 scans: 8218
5	MYH14_HUMAN	Myosin-14 OS=Homo sapiens GN=MYH14 PE=1 SV=2	2364	228701	107	68	84	56	44.6	5.52	8025	1	1	769.363	2305.07	3	2305.06	0.0079	1	69.99		27	3e-06	R	RLDGESSELQEQMVEQQQR	A	Oxidation (M)	0.0000000000001000000.0	12	File5332 Spectrum3408 scans: 5655
5	MYH14_HUMAN	Myosin-14 OS=Homo sapiens GN=MYH14 PE=1 SV=2	2364	228701	107	68	84	56	44.6	5.52	8026	1	1	1153.55	2305.08	2	2305.06	0.0161	1	18.11	16	28	0.5	R	RLDGESSELQEQMVEQQQR	A	Oxidation (M)	0.0000000000001000000.0	8	File5332 Spectrum3417 scans: 5664
5	MYH14_HUMAN	Myosin-14 OS=Homo sapiens GN=MYH14 PE=1 SV=2	2364	228701	107	68	84	56	44.6	5.52	8283	1	1	809.726	2426.16	3	2426.16	0.001	0	78.99	20	28	4.8e-07	K	ELSSTEAQLHDAQELLQEETR	A			10	File5332 Spectrum7748 scans: 10249
5	MYH14_HUMAN	Myosin-14 OS=Homo sapiens GN=MYH14 PE=1 SV=2	2364	228701	107	68	84	56	44.6	5.52	9388	4	0	1173.25	3516.74	3	3516.68	0.0601	2	4.32	18	27	10	K	VDYKANEWLMKNMDPLNDNVAALLHQSTDR	L	Oxidation (M)	0.000000000000100000000000000000.0	4	File5332 Spectrum8598 scans: 11143
6	HDGF_HUMAN	Hepatoma-derived growth factor OS=Homo sapiens GN=HDGF PE=1 SV=1	2071	26886	63	51	28	25	79.2	4.7	819	1	1	442.759	883.504	2	883.501	0.0026	0	28.55	18	26	0.031	K	LVIDEPAK	E			5	File5332 Spectrum3760 scans: 6027
6	HDGF_HUMAN	Hepatoma-derived growth factor OS=Homo sapiens GN=HDGF PE=1 SV=1	2071	26886	63	51	28	25	79.2	4.7	1235	1	1	479.238	956.461	2	956.456	0.0049	0	39.02		26	0.0029	K	EDAEAPGIR	D			6	File5332 Spectrum2410 scans: 4603
6	HDGF_HUMAN	Hepatoma-derived growth factor OS=Homo sapiens GN=HDGF PE=1 SV=1	2071	26886	63	51	28	25	79.2	4.7	1420	1	0	492.247	982.479	2	982.477	0.0018	0	20.37	23	27	0.26	K	GYPHWPAR	I			4	File5332 Spectrum4177 scans: 6467
6	HDGF_HUMAN	Hepatoma-derived growth factor OS=Homo sapiens GN=HDGF PE=1 SV=1	2071	26886	63	51	28	25	79.2	4.7	1421	1	0	492.247	982.48	2	982.477	0.0023	0	26.81	23	27	0.06	K	GYPHWPAR	I			5	File5332 Spectrum4078 scans: 6363
6	HDGF_HUMAN	Hepatoma-derived growth factor OS=Homo sapiens GN=HDGF PE=1 SV=1	2071	26886	63	51	28	25	79.2	4.7	1816	1	1	522.765	1043.52	2	1043.51	0.002	0	57.09		28	6.3e-05	R	AGDLLEDSPK	R			6	File5332 Spectrum4198 scans: 6489
6	HDGF_HUMAN	Hepatoma-derived growth factor OS=Homo sapiens GN=HDGF PE=1 SV=1	2071	26886	63	51	28	25	79.2	4.7	2116	1	1	544.753	1087.49	2	1087.49	0.0029	0	35.73	20	25	0.0049	K	NSTPSEPGSGR	G			5	File5332 Spectrum799 scans: 2904
6	HDGF_HUMAN	Hepatoma-derived growth factor OS=Homo sapiens GN=HDGF PE=1 SV=1	2071	26886	63	51	28	25	79.2	4.7	2244	1	1	551.777	1101.54	2	1101.54	0.0019	0	45.36		28	0.0011	R	IDEMPEAAVK	S			6	File5332 Spectrum4084 scans: 6369
6	HDGF_HUMAN	Hepatoma-derived growth factor OS=Homo sapiens GN=HDGF PE=1 SV=1	2071	26886	63	51	28	25	79.2	4.7	2350	1	1	559.775	1117.54	2	1117.53	0.003	0	22.34	17	28	0.22	R	IDEMPEAAVK	S	Oxidation (M)	0.0001000000.0	4	File5332 Spectrum2663 scans: 4871
6	HDGF_HUMAN	Hepatoma-derived growth factor OS=Homo sapiens GN=HDGF PE=1 SV=1	2071	26886	63	51	28	25	79.2	4.7	2423	1	1	564.268	1126.52	2	1126.52	0.004	0	23.76	18	27	0.11	K	DLFPYEESK	E			5	File5332 Spectrum6291 scans: 8712
6	HDGF_HUMAN	Hepatoma-derived growth factor OS=Homo sapiens GN=HDGF PE=1 SV=1	2071	26886	63	51	28	25	79.2	4.7	2424	1	1	564.269	1126.52	2	1126.52	0.0056	0	29.84	20	27	0.026	K	DLFPYEESK	E			6	File5332 Spectrum6369 scans: 8794
6	HDGF_HUMAN	Hepatoma-derived growth factor OS=Homo sapiens GN=HDGF PE=1 SV=1	2071	26886	63	51	28	25	79.2	4.7	2467	1	1	566.245	1130.48	2	1130.47	0.0032	0	33.76		19	0.002	K	EAENPEGEEK	E			5	File5332 Spectrum720 scans: 2821
6	HDGF_HUMAN	Hepatoma-derived growth factor OS=Homo sapiens GN=HDGF PE=1 SV=1	2071	26886	63	51	28	25	79.2	4.7	2541	1	1	381.221	1140.64	3	1140.64	0.0024	1	32.63	20	28	0.017	K	LVIDEPAKEK	N			7	File5332 Spectrum2982 scans: 5206
6	HDGF_HUMAN	Hepatoma-derived growth factor OS=Homo sapiens GN=HDGF PE=1 SV=1	2071	26886	63	51	28	25	79.2	4.7	2542	1	1	571.328	1140.64	2	1140.64	0.0035	1	30.51	24	27	0.028	K	LVIDEPAKEK	N			7	File5332 Spectrum2962 scans: 5185
6	HDGF_HUMAN	Hepatoma-derived growth factor OS=Homo sapiens GN=HDGF PE=1 SV=1	2071	26886	63	51	28	25	79.2	4.7	2827	1	1	590.243	1178.47	2	1178.47	0.0035	0	70.37		18	3.4e-07	K	GNAEGSSDEEGK	L			9	File5332 Spectrum38 scans: 2077
6	HDGF_HUMAN	Hepatoma-derived growth factor OS=Homo sapiens GN=HDGF PE=1 SV=1	2071	26886	63	51	28	25	79.2	4.7	2986	1	1	600.817	1199.62	2	1199.61	0.0053	1	9.3	20	29	5.2	R	RAGDLLEDSPK	R			6	File5332 Spectrum3521 scans: 5775
6	HDGF_HUMAN	Hepatoma-derived growth factor OS=Homo sapiens GN=HDGF PE=1 SV=1	2071	26886	63	51	28	25	79.2	4.7	2988	2	1	600.824	1199.63	2	1199.61	0.0184	1	13.56	23	29	2	R	RAGDLLEDSPK	R			6	File5332 Spectrum3426 scans: 5674
6	HDGF_HUMAN	Hepatoma-derived growth factor OS=Homo sapiens GN=HDGF PE=1 SV=1	2071	26886	63	51	28	25	79.2	4.7	2989	1	1	400.885	1199.63	3	1199.61	0.0191	1	24.51	26	29	0.16	R	RAGDLLEDSPK	R			7	File5332 Spectrum3530 scans: 5784
6	HDGF_HUMAN	Hepatoma-derived growth factor OS=Homo sapiens GN=HDGF PE=1 SV=1	2071	26886	63	51	28	25	79.2	4.7	3414	1	0	420.211	1257.61	3	1257.61	0.002	1	31.96	25	27	0.019	K	MKGYPHWPAR	I	Oxidation (M)	0.1000000000.0	5	File5332 Spectrum3150 scans: 5384
6	HDGF_HUMAN	Hepatoma-derived growth factor OS=Homo sapiens GN=HDGF PE=1 SV=1	2071	26886	63	51	28	25	79.2	4.7	4495	5	1	713.39	1424.77	2	1424.76	0.0035	1	0.36	14	28	33	R	AGDLLEDSPKRPK	E			3	File5332 Spectrum9459 scans: 12096
6	HDGF_HUMAN	Hepatoma-derived growth factor OS=Homo sapiens GN=HDGF PE=1 SV=1	2071	26886	63	51	28	25	79.2	4.7	6564	1	1	607.302	1818.89	3	1818.88	0.0063	0	50.32	24	29	0.00045	K	GFSEGLWEIENNPTVK	A			7	File5332 Spectrum7904 scans: 10413
6	HDGF_HUMAN	Hepatoma-derived growth factor OS=Homo sapiens GN=HDGF PE=1 SV=1	2071	26886	63	51	28	25	79.2	4.7	6565	1	1	910.452	1818.89	2	1818.88	0.0098	0	53.74	22	29	0.00021	K	GFSEGLWEIENNPTVK	A			7	File5332 Spectrum7959 scans: 10471
6	HDGF_HUMAN	Hepatoma-derived growth factor OS=Homo sapiens GN=HDGF PE=1 SV=1	2071	26886	63	51	28	25	79.2	4.7	6566	1	1	910.452	1818.89	2	1818.88	0.0111	0	75.27	18	29	1.5e-06	K	GFSEGLWEIENNPTVK	A			9	File5332 Spectrum7887 scans: 10395
6	HDGF_HUMAN	Hepatoma-derived growth factor OS=Homo sapiens GN=HDGF PE=1 SV=1	2071	26886	63	51	28	25	79.2	4.7	7016	1	1	971.009	1940	2	1939.99	0.0102	0	74.87		29	1.6e-06	K	EAATLEVERPLPMEVEK	N			12	File5332 Spectrum6014 scans: 8421
6	HDGF_HUMAN	Hepatoma-derived growth factor OS=Homo sapiens GN=HDGF PE=1 SV=1	2071	26886	63	51	28	25	79.2	4.7	7017	1	1	647.676	1940.01	3	1939.99	0.0127	0	31.28	24	29	0.036	K	EAATLEVERPLPMEVEK	N			12	File5332 Spectrum5994 scans: 8400
6	HDGF_HUMAN	Hepatoma-derived growth factor OS=Homo sapiens GN=HDGF PE=1 SV=1	2071	26886	63	51	28	25	79.2	4.7	7050	1	1	650.001	1946.98	3	1946.97	0.0068	1	53.07	23	29	0.00024	R	KGFSEGLWEIENNPTVK	A			6	File5332 Spectrum6897 scans: 9351
6	HDGF_HUMAN	Hepatoma-derived growth factor OS=Homo sapiens GN=HDGF PE=1 SV=1	2071	26886	63	51	28	25	79.2	4.7	7051	1	1	650.001	1946.98	3	1946.97	0.009	1	18.54	18	29	0.69	R	KGFSEGLWEIENNPTVK	A			6	File5332 Spectrum6987 scans: 9446
6	HDGF_HUMAN	Hepatoma-derived growth factor OS=Homo sapiens GN=HDGF PE=1 SV=1	2071	26886	63	51	28	25	79.2	4.7	7052	1	1	974.5	1946.98	2	1946.97	0.0106	1	107.38	27	29	8.8e-10	R	KGFSEGLWEIENNPTVK	A			16	File5332 Spectrum6900 scans: 9354
6	HDGF_HUMAN	Hepatoma-derived growth factor OS=Homo sapiens GN=HDGF PE=1 SV=1	2071	26886	63	51	28	25	79.2	4.7	7079	1	1	653.005	1955.99	3	1955.99	0.0068	0	36.4	25	29	0.011	K	EAATLEVERPLPMEVEK	N	Oxidation (M)	0.00000000000010000.0	14	File5332 Spectrum4975 scans: 7330
6	HDGF_HUMAN	Hepatoma-derived growth factor OS=Homo sapiens GN=HDGF PE=1 SV=1	2071	26886	63	51	28	25	79.2	4.7	7080	1	1	979.004	1955.99	2	1955.99	0.0068	0	81.16	25	29	3.5e-07	K	EAATLEVERPLPMEVEK	N	Oxidation (M)	0.00000000000010000.0	14	File5332 Spectrum4976 scans: 7331
6	HDGF_HUMAN	Hepatoma-derived growth factor OS=Homo sapiens GN=HDGF PE=1 SV=1	2071	26886	63	51	28	25	79.2	4.7	7195	1	1	663.67	1987.99	3	1987.98	0.0049	0	11.79	21	29	3.1	K	YQVFFFGTHETAFLGPK	D			4	File5332 Spectrum9661 scans: 12440
6	HDGF_HUMAN	Hepatoma-derived growth factor OS=Homo sapiens GN=HDGF PE=1 SV=1	2071	26886	63	51	28	25	79.2	4.7	7196	1	1	663.67	1987.99	3	1987.98	0.0054	0	85.11	21	29	1.4e-07	K	YQVFFFGTHETAFLGPK	D			13	File5332 Spectrum8660 scans: 11213
6	HDGF_HUMAN	Hepatoma-derived growth factor OS=Homo sapiens GN=HDGF PE=1 SV=1	2071	26886	63	51	28	25	79.2	4.7	7197	1	1	663.67	1987.99	3	1987.98	0.0058	0	80.98	20	29	3.8e-07	K	YQVFFFGTHETAFLGPK	D			11	File5332 Spectrum8586 scans: 11131
6	HDGF_HUMAN	Hepatoma-derived growth factor OS=Homo sapiens GN=HDGF PE=1 SV=1	2071	26886	63	51	28	25	79.2	4.7	7199	1	1	995.002	1987.99	2	1987.98	0.0068	0	106.74	21	29	9.9e-10	K	YQVFFFGTHETAFLGPK	D			14	File5332 Spectrum8587 scans: 11132
6	HDGF_HUMAN	Hepatoma-derived growth factor OS=Homo sapiens GN=HDGF PE=1 SV=1	2071	26886	63	51	28	25	79.2	4.7	7200	1	1	663.672	1987.99	3	1987.98	0.0096	0	3.78	14	29	19	K	YQVFFFGTHETAFLGPK	D			5	File5332 Spectrum9546 scans: 12193
6	HDGF_HUMAN	Hepatoma-derived growth factor OS=Homo sapiens GN=HDGF PE=1 SV=1	2071	26886	63	51	28	25	79.2	4.7	7201	3	1	663.672	1987.99	3	1987.98	0.01	0	6.98	20	29	9.6	K	YQVFFFGTHETAFLGPK	D			3	File5332 Spectrum9636 scans: 12353
6	HDGF_HUMAN	Hepatoma-derived growth factor OS=Homo sapiens GN=HDGF PE=1 SV=1	2071	26886	63	51	28	25	79.2	4.7	7389	1	1	1022.92	2043.83	2	2043.82	0.0064	0	68.03		18	5.6e-07	K	SCVEEPEPEPEAAEGDGDK	K			13	File5332 Spectrum3348 scans: 5592
6	HDGF_HUMAN	Hepatoma-derived growth factor OS=Homo sapiens GN=HDGF PE=1 SV=1	2071	26886	63	51	28	25	79.2	4.7	7390	1	1	1022.92	2043.83	2	2043.82	0.0077	0	44.56		18	0.00014	K	SCVEEPEPEPEAAEGDGDK	K			11	File5332 Spectrum3441 scans: 5690
6	HDGF_HUMAN	Hepatoma-derived growth factor OS=Homo sapiens GN=HDGF PE=1 SV=1	2071	26886	63	51	28	25	79.2	4.7	7394	1	1	682.329	2043.96	3	2043.96	0.0049	1	72.76		28	1.9e-06	K	GNAEGSSDEEGKLVIDEPAK	E			23	File5332 Spectrum4061 scans: 6345
6	HDGF_HUMAN	Hepatoma-derived growth factor OS=Homo sapiens GN=HDGF PE=1 SV=1	2071	26886	63	51	28	25	79.2	4.7	7395	1	1	1022.99	2043.97	2	2043.96	0.006	1	124.93	24	28	1.1e-11	K	GNAEGSSDEEGKLVIDEPAK	E			17	File5332 Spectrum4080 scans: 6365
6	HDGF_HUMAN	Hepatoma-derived growth factor OS=Homo sapiens GN=HDGF PE=1 SV=1	2071	26886	63	51	28	25	79.2	4.7	7597	1	1	1052.43	2102.84	2	2102.83	0.0085	0	101.55		15	1.1e-10	R	GPPQEEEEEEDEEEEATK	E			11	File5332 Spectrum3334 scans: 5577
6	HDGF_HUMAN	Hepatoma-derived growth factor OS=Homo sapiens GN=HDGF PE=1 SV=1	2071	26886	63	51	28	25	79.2	4.7	7745	1	1	1086.97	2171.92	2	2171.92	0.006	1	61.13	22	23	8.4e-06	K	SCVEEPEPEPEAAEGDGDKK	G			8	File5332 Spectrum2839 scans: 5056
6	HDGF_HUMAN	Hepatoma-derived growth factor OS=Homo sapiens GN=HDGF PE=1 SV=1	2071	26886	63	51	28	25	79.2	4.7	7746	1	1	724.981	2171.92	3	2171.92	0.0061	1	56.62		23	2.4e-05	K	SCVEEPEPEPEAAEGDGDKK	G			10	File5332 Spectrum2819 scans: 5035
6	HDGF_HUMAN	Hepatoma-derived growth factor OS=Homo sapiens GN=HDGF PE=1 SV=1	2071	26886	63	51	28	25	79.2	4.7	7747	1	1	1086.97	2171.92	2	2171.92	0.0077	1	83.85		23	4.5e-08	K	KSCVEEPEPEPEAAEGDGDK	K			15	File5332 Spectrum2737 scans: 4948
6	HDGF_HUMAN	Hepatoma-derived growth factor OS=Homo sapiens GN=HDGF PE=1 SV=1	2071	26886	63	51	28	25	79.2	4.7	7748	1	1	724.982	2171.92	3	2171.92	0.0084	1	57.01		23	2.2e-05	K	KSCVEEPEPEPEAAEGDGDK	K			11	File5332 Spectrum2726 scans: 4937
6	HDGF_HUMAN	Hepatoma-derived growth factor OS=Homo sapiens GN=HDGF PE=1 SV=1	2071	26886	63	51	28	25	79.2	4.7	7751	1	1	1087.04	2172.06	2	2172.05	0.007	2	51.26	22	29	0.00031	K	KGNAEGSSDEEGKLVIDEPAK	E			11	File5332 Spectrum3456 scans: 5705
6	HDGF_HUMAN	Hepatoma-derived growth factor OS=Homo sapiens GN=HDGF PE=1 SV=1	2071	26886	63	51	28	25	79.2	4.7	7752	1	1	544.023	2172.06	4	2172.05	0.0076	2	39.81	29	29	0.0044	K	KGNAEGSSDEEGKLVIDEPAK	E			12	File5332 Spectrum3450 scans: 5699
6	HDGF_HUMAN	Hepatoma-derived growth factor OS=Homo sapiens GN=HDGF PE=1 SV=1	2071	26886	63	51	28	25	79.2	4.7	7753	1	1	725.028	2172.06	3	2172.05	0.0082	2	77.07	22	29	8.2e-07	K	KGNAEGSSDEEGKLVIDEPAK	E			20	File5332 Spectrum3416 scans: 5663
6	HDGF_HUMAN	Hepatoma-derived growth factor OS=Homo sapiens GN=HDGF PE=1 SV=1	2071	26886	63	51	28	25	79.2	4.7	8007	1	1	1151.02	2300.02	2	2300.01	0.007	2	47.23	20	24	0.00029	K	KSCVEEPEPEPEAAEGDGDKK	G			9	File5332 Spectrum2235 scans: 4419
6	HDGF_HUMAN	Hepatoma-derived growth factor OS=Homo sapiens GN=HDGF PE=1 SV=1	2071	26886	63	51	28	25	79.2	4.7	8008	1	1	576.012	2300.02	4	2300.01	0.0093	2	36.26	23	24	0.0037	K	KSCVEEPEPEPEAAEGDGDKK	G			10	File5332 Spectrum2279 scans: 4466
6	HDGF_HUMAN	Hepatoma-derived growth factor OS=Homo sapiens GN=HDGF PE=1 SV=1	2071	26886	63	51	28	25	79.2	4.7	8010	1	1	576.014	2300.02	4	2300.01	0.0135	2	50.86	22	25	0.00014	K	KSCVEEPEPEPEAAEGDGDKK	G			9	File5332 Spectrum2176 scans: 4357
6	HDGF_HUMAN	Hepatoma-derived growth factor OS=Homo sapiens GN=HDGF PE=1 SV=1	2071	26886	63	51	28	25	79.2	4.7	8011	1	1	767.683	2300.03	3	2300.01	0.0146	2	63.29	18	25	7.9e-06	K	KSCVEEPEPEPEAAEGDGDKK	G			8	File5332 Spectrum2175 scans: 4356
6	HDGF_HUMAN	Hepatoma-derived growth factor OS=Homo sapiens GN=HDGF PE=1 SV=1	2071	26886	63	51	28	25	79.2	4.7	8013	1	1	1151.56	2301.11	2	2301.1	0.0082	2	90.64	18	28	3.3e-08	K	GNAEGSSDEEGKLVIDEPAKEK	N			16	File5332 Spectrum3475 scans: 5726
6	HDGF_HUMAN	Hepatoma-derived growth factor OS=Homo sapiens GN=HDGF PE=1 SV=1	2071	26886	63	51	28	25	79.2	4.7	8014	1	1	768.043	2301.11	3	2301.1	0.0086	2	83.82	18	28	1.6e-07	K	GNAEGSSDEEGKLVIDEPAKEK	N			22	File5332 Spectrum3463 scans: 5714
6	HDGF_HUMAN	Hepatoma-derived growth factor OS=Homo sapiens GN=HDGF PE=1 SV=1	2071	26886	63	51	28	25	79.2	4.7	8015	1	1	576.284	2301.11	4	2301.1	0.0097	2	61.14	23	28	2.9e-05	K	GNAEGSSDEEGKLVIDEPAKEK	N			8	File5332 Spectrum3484 scans: 5736
6	HDGF_HUMAN	Hepatoma-derived growth factor OS=Homo sapiens GN=HDGF PE=1 SV=1	2071	26886	63	51	28	25	79.2	4.7	8384	1	1	623.32	2489.25	4	2489.24	0.0135	1	78.44	21	29	6.6e-07	K	STANKYQVFFFGTHETAFLGPK	D			14	File5332 Spectrum7885 scans: 10393
6	HDGF_HUMAN	Hepatoma-derived growth factor OS=Homo sapiens GN=HDGF PE=1 SV=1	2071	26886	63	51	28	25	79.2	4.7	8385	1	1	830.759	2489.25	3	2489.24	0.0164	1	80.72	20	29	3.8e-07	K	STANKYQVFFFGTHETAFLGPK	D			12	File5332 Spectrum7882 scans: 10390
6	HDGF_HUMAN	Hepatoma-derived growth factor OS=Homo sapiens GN=HDGF PE=1 SV=1	2071	26886	63	51	28	25	79.2	4.7	8956	1	1	1014.77	3041.28	3	3041.27	0.0039	1	65.45		18	1.1e-06	R	GPPQEEEEEEDEEEEATKEDAEAPGIR	D			23	File5332 Spectrum4948 scans: 7301
6	HDGF_HUMAN	Hepatoma-derived growth factor OS=Homo sapiens GN=HDGF PE=1 SV=1	2071	26886	63	51	28	25	79.2	4.7	8957	1	1	1014.77	3041.28	3	3041.27	0.0074	1	73.88		19	1.7e-07	R	GPPQEEEEEEDEEEEATKEDAEAPGIR	D			28	File5332 Spectrum4844 scans: 7192
6	HDGF_HUMAN	Hepatoma-derived growth factor OS=Homo sapiens GN=HDGF PE=1 SV=1	2071	26886	63	51	28	25	79.2	4.7	8958	1	1	1014.77	3041.29	3	3041.27	0.0121	1	99.65		19	4.8e-10	R	GPPQEEEEEEDEEEEATKEDAEAPGIR	D			13	File5332 Spectrum4737 scans: 7080
6	HDGF_HUMAN	Hepatoma-derived growth factor OS=Homo sapiens GN=HDGF PE=1 SV=1	2071	26886	63	51	28	25	79.2	4.7	8959	1	1	761.329	3041.29	4	3041.27	0.0133	1	75.47		19	1.3e-07	R	GPPQEEEEEEDEEEEATKEDAEAPGIR	D			26	File5332 Spectrum4757 scans: 7101
6	HDGF_HUMAN	Hepatoma-derived growth factor OS=Homo sapiens GN=HDGF PE=1 SV=1	2071	26886	63	51	28	25	79.2	4.7	8964	1	1	1018.5	3052.47	3	3052.45	0.0152	1	50.41		28	0.00033	K	EAENPEGEEKEAATLEVERPLPMEVEK	N			17	File5332 Spectrum6118 scans: 8530
6	HDGF_HUMAN	Hepatoma-derived growth factor OS=Homo sapiens GN=HDGF PE=1 SV=1	2071	26886	63	51	28	25	79.2	4.7	8975	1	1	768.123	3068.46	4	3068.45	0.0143	1	38.97	19	27	0.0038	K	EAENPEGEEKEAATLEVERPLPMEVEK	N	Oxidation (M)	0.000000000000000000000010000.0	12	File5332 Spectrum5373 scans: 7748
6	HDGF_HUMAN	Hepatoma-derived growth factor OS=Homo sapiens GN=HDGF PE=1 SV=1	2071	26886	63	51	28	25	79.2	4.7	8976	1	1	1023.83	3068.47	3	3068.45	0.0215	1	52.92		28	0.00017	K	EAENPEGEEKEAATLEVERPLPMEVEK	N	Oxidation (M)	0.000000000000000000000010000.0	20	File5332 Spectrum5362 scans: 7736
7	K2C1_HUMAN	Keratin, type II cytoskeletal 1 OS=Homo sapiens GN=KRT1 PE=1 SV=6	1884	66170	66	47	44	34	69.4	8.15	24	1	0	352.696	703.377	2	703.375	0.0015	0	25.72	30	30	0.16	R	LDSELK	N			5	File5332 Spectrum2050 scans: 4225
7	K2C1_HUMAN	Keratin, type II cytoskeletal 1 OS=Homo sapiens GN=KRT1 PE=1 SV=6	1884	66170	66	47	44	34	69.4	8.15	214	1	1	379.731	757.447	2	757.445	0.0022	1	27.3	30	31	0.13	R	RVDQLK	S			5	File5332 Spectrum599 scans: 2691
7	K2C1_HUMAN	Keratin, type II cytoskeletal 1 OS=Homo sapiens GN=KRT1 PE=1 SV=6	1884	66170	66	47	44	34	69.4	8.15	406	1	1	401.725	801.436	2	801.434	0.0013	1	23.7	31	31	0.33	R	EREQIK	S			5	File5332 Spectrum60 scans: 2101
7	K2C1_HUMAN	Keratin, type II cytoskeletal 1 OS=Homo sapiens GN=KRT1 PE=1 SV=6	1884	66170	66	47	44	34	69.4	8.15	415	1	1	402.709	803.404	2	803.403	0.0018	0	16.09	22	30	1.5	R	SEIDNVK	K			5	File5332 Spectrum1790 scans: 3952
7	K2C1_HUMAN	Keratin, type II cytoskeletal 1 OS=Homo sapiens GN=KRT1 PE=1 SV=6	1884	66170	66	47	44	34	69.4	8.15	568	2	1	416.743	831.472	2	831.481	-0.0098	0	6.31	19	29	12	K	SISISVAR	G			6	File5332 Spectrum4075 scans: 6359
7	K2C1_HUMAN	Keratin, type II cytoskeletal 1 OS=Homo sapiens GN=KRT1 PE=1 SV=6	1884	66170	66	47	44	34	69.4	8.15	569	1	1	416.748	831.482	2	831.481	0.0009	0	17.27		29	0.76	K	SISISVAR	G			4	File5332 Spectrum4356 scans: 6671
7	K2C1_HUMAN	Keratin, type II cytoskeletal 1 OS=Homo sapiens GN=KRT1 PE=1 SV=6	1884	66170	66	47	44	34	69.4	8.15	570	1	1	416.749	831.483	2	831.481	0.0017	0	21.86	24	29	0.27	K	SISISVAR	G			4	File5332 Spectrum4282 scans: 6587
7	K2C1_HUMAN	Keratin, type II cytoskeletal 1 OS=Homo sapiens GN=KRT1 PE=1 SV=6	1884	66170	66	47	44	34	69.4	8.15	773	1	1	437.754	873.493	2	873.492	0.0014	0	30.86	23	31	0.054	R	SLVNLGGSK	S			7	File5332 Spectrum4322 scans: 6633
7	K2C1_HUMAN	Keratin, type II cytoskeletal 1 OS=Homo sapiens GN=KRT1 PE=1 SV=6	1884	66170	66	47	44	34	69.4	8.15	957	1	0	455.713	909.411	2	909.408	0.0029	0	30.29	23	25	0.018	K	YEDEINK	R			6	File5332 Spectrum1904 scans: 4072
7	K2C1_HUMAN	Keratin, type II cytoskeletal 1 OS=Homo sapiens GN=KRT1 PE=1 SV=6	1884	66170	66	47	44	34	69.4	8.15	1093	1	1	466.757	931.499	2	931.497	0.0013	1	24.49	24	30	0.2	R	SEIDNVKK	Q			4	File5332 Spectrum1028 scans: 3148
7	K2C1_HUMAN	Keratin, type II cytoskeletal 1 OS=Homo sapiens GN=KRT1 PE=1 SV=6	1884	66170	66	47	44	34	69.4	8.15	1166	1	1	473.255	944.495	2	944.493	0.002	1	49.94		30	0.00059	R	GENALKDAK	N			6	File5332 Spectrum648 scans: 2744
7	K2C1_HUMAN	Keratin, type II cytoskeletal 1 OS=Homo sapiens GN=KRT1 PE=1 SV=6	1884	66170	66	47	44	34	69.4	8.15	1350	1	0	487.271	972.527	2	972.524	0.0033	0	27.3		31	0.12	K	IEISELNR	V			5	File5332 Spectrum4833 scans: 7181
7	K2C1_HUMAN	Keratin, type II cytoskeletal 1 OS=Homo sapiens GN=KRT1 PE=1 SV=6	1884	66170	66	47	44	34	69.4	8.15	1505	1	1	500.228	998.441	2	998.438	0.0036	0	26.02	21	24	0.038	K	DVDGAYMTK	V			5	File5332 Spectrum3244 scans: 5483
7	K2C1_HUMAN	Keratin, type II cytoskeletal 1 OS=Homo sapiens GN=KRT1 PE=1 SV=6	1884	66170	66	47	44	34	69.4	8.15	1556	1	1	503.719	1005.42	2	1005.42	0.0003	0	73.14		22	4.1e-07	R	GGSGGGGGGSSGGR	G			8	File5332 Spectrum11 scans: 2039
7	K2C1_HUMAN	Keratin, type II cytoskeletal 1 OS=Homo sapiens GN=KRT1 PE=1 SV=6	1884	66170	66	47	44	34	69.4	8.15	1610	1	1	508.225	1014.44	2	1014.43	0.003	0	6.65	14	22	2	K	DVDGAYMTK	V	Oxidation (M)	0.000000100.0	4	File5332 Spectrum1946 scans: 4116
7	K2C1_HUMAN	Keratin, type II cytoskeletal 1 OS=Homo sapiens GN=KRT1 PE=1 SV=6	1884	66170	66	47	44	34	69.4	8.15	1749	1	1	517.262	1032.51	2	1032.51	0.0011	0	52.34	20	30	0.00031	R	TLLEGEESR	M			8	File5332 Spectrum3415 scans: 5662
7	K2C1_HUMAN	Keratin, type II cytoskeletal 1 OS=Homo sapiens GN=KRT1 PE=1 SV=6	1884	66170	66	47	44	34	69.4	8.15	1750	1	1	517.264	1032.51	2	1032.51	0.0038	0	13.88	22	30	2.1	R	TLLEGEESR	M			4	File5332 Spectrum3517 scans: 5770
7	K2C1_HUMAN	Keratin, type II cytoskeletal 1 OS=Homo sapiens GN=KRT1 PE=1 SV=6	1884	66170	66	47	44	34	69.4	8.15	1959	1	1	533.266	1064.52	2	1064.51	0.0028	0	42.37		29	0.0024	K	AQYEDIAQK	S			7	File5332 Spectrum2801 scans: 5016
7	K2C1_HUMAN	Keratin, type II cytoskeletal 1 OS=Homo sapiens GN=KRT1 PE=1 SV=6	1884	66170	66	47	44	34	69.4	8.15	1967	1	0	356.178	1065.51	3	1065.51	0.0026	1	39.25	24	28	0.0047	K	YEDEINKR	T			6	File5332 Spectrum1385 scans: 3527
7	K2C1_HUMAN	Keratin, type II cytoskeletal 1 OS=Homo sapiens GN=KRT1 PE=1 SV=6	1884	66170	66	47	44	34	69.4	8.15	2017	1	1	537.303	1072.59	2	1072.59	0.0042	1	31.08		30	0.045	R	LRSEIDNVK	K			5	File5332 Spectrum2184 scans: 4366
7	K2C1_HUMAN	Keratin, type II cytoskeletal 1 OS=Homo sapiens GN=KRT1 PE=1 SV=6	1884	66170	66	47	44	34	69.4	8.15	2146	1	1	546.757	1091.5	2	1091.5	0.0034	0	82.31	25	27	1.7e-07	R	GSGGGSSGGSIGGR	G			9	File5332 Spectrum613 scans: 2706
7	K2C1_HUMAN	Keratin, type II cytoskeletal 1 OS=Homo sapiens GN=KRT1 PE=1 SV=6	1884	66170	66	47	44	34	69.4	8.15	2420	9	1	564.268	1126.52	2	1126.53	-0.0121	1	0.04	21	26	22	K	KDVDGAYMTK	V			4	File5332 Spectrum630 scans: 2724
7	K2C1_HUMAN	Keratin, type II cytoskeletal 1 OS=Homo sapiens GN=KRT1 PE=1 SV=6	1884	66170	66	47	44	34	69.4	8.15	2422	10	1	376.514	1126.52	3	1126.53	-0.0111	1	4.72	22	27	8.8	K	KDVDGAYMTK	V			4	File5332 Spectrum631 scans: 2725
7	K2C1_HUMAN	Keratin, type II cytoskeletal 1 OS=Homo sapiens GN=KRT1 PE=1 SV=6	1884	66170	66	47	44	34	69.4	8.15	2618	1	0	384.856	1151.55	3	1151.55	0.0017	1	15.34	28	28	1	R	NKYEDEINK	R			5	File5332 Spectrum2064 scans: 4240
7	K2C1_HUMAN	Keratin, type II cytoskeletal 1 OS=Homo sapiens GN=KRT1 PE=1 SV=6	1884	66170	66	47	44	34	69.4	8.15	2619	1	0	576.782	1151.55	2	1151.55	0.0033	1	38.8		28	0.0045	R	NKYEDEINK	R			7	File5332 Spectrum2035 scans: 4209
7	K2C1_HUMAN	Keratin, type II cytoskeletal 1 OS=Homo sapiens GN=KRT1 PE=1 SV=6	1884	66170	66	47	44	34	69.4	8.15	2620	1	0	576.782	1151.55	2	1151.55	0.0044	1	20.04	25	28	0.35	R	NKYEDEINK	R			7	File5332 Spectrum1225 scans: 3356
7	K2C1_HUMAN	Keratin, type II cytoskeletal 1 OS=Homo sapiens GN=KRT1 PE=1 SV=6	1884	66170	66	47	44	34	69.4	8.15	2665	1	1	579.262	1156.51	2	1156.51	0.0033	0	27.3	15	24	0.027	R	DYQELMNTK	L	Oxidation (M)	0.000001000.0	7	File5332 Spectrum3000 scans: 5225
7	K2C1_HUMAN	Keratin, type II cytoskeletal 1 OS=Homo sapiens GN=KRT1 PE=1 SV=6	1884	66170	66	47	44	34	69.4	8.15	2831	1	0	590.306	1178.6	2	1178.59	0.0038	0	45.06	24	29	0.0015	K	YEELQITAGR	H			6	File5332 Spectrum4972 scans: 7326
7	K2C1_HUMAN	Keratin, type II cytoskeletal 1 OS=Homo sapiens GN=KRT1 PE=1 SV=6	1884	66170	66	47	44	34	69.4	8.15	3004	1	1	401.236	1200.69	3	1200.68	0.0032	2	35.04		28	0.012	R	LRSEIDNVKK	Q			6	File5332 Spectrum1389 scans: 3531
7	K2C1_HUMAN	Keratin, type II cytoskeletal 1 OS=Homo sapiens GN=KRT1 PE=1 SV=6	1884	66170	66	47	44	34	69.4	8.15	3470	3	1	633.324	1264.63	2	1264.63	0.0034	0	2.7	16	29	26	R	TNAENEFVTIK	K			5	File5332 Spectrum5481 scans: 7861
7	K2C1_HUMAN	Keratin, type II cytoskeletal 1 OS=Homo sapiens GN=KRT1 PE=1 SV=6	1884	66170	66	47	44	34	69.4	8.15	3471	1	1	633.324	1264.63	2	1264.63	0.0037	0	51.7		29	0.00032	R	TNAENEFVTIK	K			9	File5332 Spectrum5296 scans: 7667
7	K2C1_HUMAN	Keratin, type II cytoskeletal 1 OS=Homo sapiens GN=KRT1 PE=1 SV=6	1884	66170	66	47	44	34	69.4	8.15	3565	1	1	639.361	1276.71	2	1276.7	0.0047	0	57.19	25	28	6.3e-05	K	LALDLEIATYR	T			10	File5332 Spectrum8060 scans: 10577
7	K2C1_HUMAN	Keratin, type II cytoskeletal 1 OS=Homo sapiens GN=KRT1 PE=1 SV=6	1884	66170	66	47	44	34	69.4	8.15	3566	1	1	639.361	1276.71	2	1276.7	0.0058	0	53.39	23	28	0.00015	K	LALDLEIATYR	T			10	File5332 Spectrum7986 scans: 10499
7	K2C1_HUMAN	Keratin, type II cytoskeletal 1 OS=Homo sapiens GN=KRT1 PE=1 SV=6	1884	66170	66	47	44	34	69.4	8.15	3567	1	1	639.363	1276.71	2	1276.7	0.0082	0	36.73	18	28	0.0069	K	LALDLEIATYR	T			6	File5332 Spectrum9672 scans: 12514
7	K2C1_HUMAN	Keratin, type II cytoskeletal 1 OS=Homo sapiens GN=KRT1 PE=1 SV=6	1884	66170	66	47	44	34	69.4	8.15	3697	1	1	650.773	1299.53	2	1299.52	0.0086	0	36.5		19	0.001	K	NMQDMVEDYR	N			6	File5332 Spectrum5766 scans: 8160
7	K2C1_HUMAN	Keratin, type II cytoskeletal 1 OS=Homo sapiens GN=KRT1 PE=1 SV=6	1884	66170	66	47	44	34	69.4	8.15	3706	1	1	651.862	1301.71	2	1301.71	0.0022	0	65.84		29	1.2e-05	R	SLDLDSIIAEVK	A			10	File5332 Spectrum9066 scans: 11680
7	K2C1_HUMAN	Keratin, type II cytoskeletal 1 OS=Homo sapiens GN=KRT1 PE=1 SV=6	1884	66170	66	47	44	34	69.4	8.15	3754	1	0	436.89	1307.65	3	1307.65	0.0023	2	56.63		29	9.9e-05	R	NKYEDEINKR	T			8	File5332 Spectrum1986 scans: 4158
7	K2C1_HUMAN	Keratin, type II cytoskeletal 1 OS=Homo sapiens GN=KRT1 PE=1 SV=6	1884	66170	66	47	44	34	69.4	8.15	3755	1	0	654.832	1307.65	2	1307.65	0.0023	2	54.4	29	29	0.00017	R	NKYEDEINKR	T			7	File5332 Spectrum2004 scans: 4177
7	K2C1_HUMAN	Keratin, type II cytoskeletal 1 OS=Homo sapiens GN=KRT1 PE=1 SV=6	1884	66170	66	47	44	34	69.4	8.15	3756	1	0	436.891	1307.65	3	1307.65	0.005	2	47.04		30	0.001	R	NKYEDEINKR	T			7	File5332 Spectrum1489 scans: 3636
7	K2C1_HUMAN	Keratin, type II cytoskeletal 1 OS=Homo sapiens GN=KRT1 PE=1 SV=6	1884	66170	66	47	44	34	69.4	8.15	3809	1	1	658.768	1315.52	2	1315.52	0.0043	0	50.09		19	3.9e-05	K	NMQDMVEDYR	N	Oxidation (M)	0.0000100000.0	8	File5332 Spectrum4422 scans: 6748
7	K2C1_HUMAN	Keratin, type II cytoskeletal 1 OS=Homo sapiens GN=KRT1 PE=1 SV=6	1884	66170	66	47	44	34	69.4	8.15	3919	1	1	666.765	1331.52	2	1331.51	0.0037	0	39.58		17	0.00028	K	NMQDMVEDYR	N	2 Oxidation (M)	0.0100100000.0	9	File5332 Spectrum2828 scans: 5044
7	K2C1_HUMAN	Keratin, type II cytoskeletal 1 OS=Homo sapiens GN=KRT1 PE=1 SV=6	1884	66170	66	47	44	34	69.4	8.15	3973	1	1	447.563	1339.67	3	1339.66	0.0043	1	48.87	23	29	0.00054	K	SKAEAESLYQSK	Y			10	File5332 Spectrum2323 scans: 4512
7	K2C1_HUMAN	Keratin, type II cytoskeletal 1 OS=Homo sapiens GN=KRT1 PE=1 SV=6	1884	66170	66	47	44	34	69.4	8.15	3974	1	1	670.841	1339.67	2	1339.66	0.0044	1	72.27	24	29	2.5e-06	K	SKAEAESLYQSK	Y			10	File5332 Spectrum2322 scans: 4511
7	K2C1_HUMAN	Keratin, type II cytoskeletal 1 OS=Homo sapiens GN=KRT1 PE=1 SV=6	1884	66170	66	47	44	34	69.4	8.15	4061	1	1	679.355	1356.69	2	1356.69	0.0062	0	71.57		29	3.3e-06	K	LNDLEDALQQAK	E			10	File5332 Spectrum6361 scans: 8785
7	K2C1_HUMAN	Keratin, type II cytoskeletal 1 OS=Homo sapiens GN=KRT1 PE=1 SV=6	1884	66170	66	47	44	34	69.4	8.15	4250	1	1	692.351	1382.69	2	1382.68	0.0045	0	70.36		29	3.9e-06	K	SLNNQFASFIDK	V			10	File5332 Spectrum7523 scans: 10013
7	K2C1_HUMAN	Keratin, type II cytoskeletal 1 OS=Homo sapiens GN=KRT1 PE=1 SV=6	1884	66170	66	47	44	34	69.4	8.15	4287	1	1	697.372	1392.73	2	1392.72	0.0041	1	80.41	27	29	3.9e-07	R	TNAENEFVTIKK	D			10	File5332 Spectrum4000 scans: 6281
7	K2C1_HUMAN	Keratin, type II cytoskeletal 1 OS=Homo sapiens GN=KRT1 PE=1 SV=6	1884	66170	66	47	44	34	69.4	8.15	4288	1	1	697.373	1392.73	2	1392.72	0.0067	1	9.93	17	29	4.5	R	TNAENEFVTIKK	D			5	File5332 Spectrum4155 scans: 6443
7	K2C1_HUMAN	Keratin, type II cytoskeletal 1 OS=Homo sapiens GN=KRT1 PE=1 SV=6	1884	66170	66	47	44	34	69.4	8.15	4790	1	1	738.382	1474.75	2	1474.74	0.0074	0	62.89	29	30	2.7e-05	K	WELLQQVDTSTR	T			8	File5332 Spectrum7344 scans: 9825
7	K2C1_HUMAN	Keratin, type II cytoskeletal 1 OS=Homo sapiens GN=KRT1 PE=1 SV=6	1884	66170	66	47	44	34	69.4	8.15	4793	1	0	738.401	1474.79	2	1474.78	0.0086	0	64.05	27	30	2e-05	R	FLEQQNQVLQTK	W			10	File5332 Spectrum4677 scans: 7017
7	K2C1_HUMAN	Keratin, type II cytoskeletal 1 OS=Homo sapiens GN=KRT1 PE=1 SV=6	1884	66170	66	47	44	34	69.4	8.15	5807	1	1	819.938	1637.86	2	1637.85	0.008	1	90.96		28	2.9e-08	K	SLNNQFASFIDKVR	F			10	File5332 Spectrum8001 scans: 10515
7	K2C1_HUMAN	Keratin, type II cytoskeletal 1 OS=Homo sapiens GN=KRT1 PE=1 SV=6	1884	66170	66	47	44	34	69.4	8.15	5808	1	1	546.961	1637.86	3	1637.85	0.009	1	69.1	24	28	4.5e-06	K	SLNNQFASFIDKVR	F			8	File5332 Spectrum8022 scans: 10537
7	K2C1_HUMAN	Keratin, type II cytoskeletal 1 OS=Homo sapiens GN=KRT1 PE=1 SV=6	1884	66170	66	47	44	34	69.4	8.15	6153	1	1	572.958	1715.85	3	1715.84	0.0078	0	55.64	21	29	0.00012	K	QISNLQQSISDAEQR	G			15	File5332 Spectrum5690 scans: 8080
7	K2C1_HUMAN	Keratin, type II cytoskeletal 1 OS=Homo sapiens GN=KRT1 PE=1 SV=6	1884	66170	66	47	44	34	69.4	8.15	6154	1	1	858.934	1715.85	2	1715.84	0.0091	0	90.87	24	29	3.7e-08	K	QISNLQQSISDAEQR	G			13	File5332 Spectrum5673 scans: 8063
7	K2C1_HUMAN	Keratin, type II cytoskeletal 1 OS=Homo sapiens GN=KRT1 PE=1 SV=6	1884	66170	66	47	44	34	69.4	8.15	6344	1	1	883.375	1764.73	2	1764.73	0.0073	0	136.14		22	2e-13	R	FSSCGGGGGSFGAGGGFGSR	S			18	File5332 Spectrum5023 scans: 7380
7	K2C1_HUMAN	Keratin, type II cytoskeletal 1 OS=Homo sapiens GN=KRT1 PE=1 SV=6	1884	66170	66	47	44	34	69.4	8.15	7022	1	1	648.001	1940.98	3	1940.98	0.0019	1	79.28	29	29	5e-07	K	LNDLEDALQQAKEDLAR	L			10	File5332 Spectrum8645 scans: 11195
7	K2C1_HUMAN	Keratin, type II cytoskeletal 1 OS=Homo sapiens GN=KRT1 PE=1 SV=6	1884	66170	66	47	44	34	69.4	8.15	7023	1	1	971.503	1940.99	2	1940.98	0.0119	1	115.8		29	1.1e-10	K	LNDLEDALQQAKEDLAR	L			14	File5332 Spectrum8666 scans: 11219
7	K2C1_HUMAN	Keratin, type II cytoskeletal 1 OS=Homo sapiens GN=KRT1 PE=1 SV=6	1884	66170	66	47	44	34	69.4	8.15	7205	1	1	665.331	1992.97	3	1992.97	0.0024	0	60.64	26	29	3.6e-05	R	THNLEPYFESFINNLR	R			10	File5332 Spectrum9075 scans: 11690
7	K2C1_HUMAN	Keratin, type II cytoskeletal 1 OS=Homo sapiens GN=KRT1 PE=1 SV=6	1884	66170	66	47	44	34	69.4	8.15	7206	1	1	997.494	1992.97	2	1992.97	0.003	0	51.33	19	29	0.00031	R	THNLEPYFESFINNLR	R			13	File5332 Spectrum9074 scans: 11689
7	K2C1_HUMAN	Keratin, type II cytoskeletal 1 OS=Homo sapiens GN=KRT1 PE=1 SV=6	1884	66170	66	47	44	34	69.4	8.15	7700	1	1	717.365	2149.07	3	2149.07	0.0038	1	63.16	19	29	2.2e-05	R	THNLEPYFESFINNLRR	R			14	File5332 Spectrum8913 scans: 11485
7	K2C1_HUMAN	Keratin, type II cytoskeletal 1 OS=Homo sapiens GN=KRT1 PE=1 SV=6	1884	66170	66	47	44	34	69.4	8.15	7702	1	1	717.366	2149.08	3	2149.07	0.0073	1	49.84	24	29	0.00047	R	THNLEPYFESFINNLRR	R			12	File5332 Spectrum8850 scans: 11415
7	K2C1_HUMAN	Keratin, type II cytoskeletal 1 OS=Homo sapiens GN=KRT1 PE=1 SV=6	1884	66170	66	47	44	34	69.4	8.15	7703	1	1	538.277	2149.08	4	2149.07	0.0088	1	41.38	21	29	0.0033	R	THNLEPYFESFINNLRR	R			9	File5332 Spectrum8875 scans: 11442
7	K2C1_HUMAN	Keratin, type II cytoskeletal 1 OS=Homo sapiens GN=KRT1 PE=1 SV=6	1884	66170	66	47	44	34	69.4	8.15	7779	1	1	728.717	2183.13	3	2183.12	0.0122	2	92.13	21	29	2.5e-08	K	NKLNDLEDALQQAKEDLAR	L			13	File5332 Spectrum8527 scans: 11068
7	K2C1_HUMAN	Keratin, type II cytoskeletal 1 OS=Homo sapiens GN=KRT1 PE=1 SV=6	1884	66170	66	47	44	34	69.4	8.15	8197	1	1	1192.48	2382.95	2	2382.94	0.0056	0	165.56		15	5.3e-17	R	GGGGGGYGSGGSSYGSGGGSYGSGGGGGGGR	G			24	File5332 Spectrum2620 scans: 4825
7	K2C1_HUMAN	Keratin, type II cytoskeletal 1 OS=Homo sapiens GN=KRT1 PE=1 SV=6	1884	66170	66	47	44	34	69.4	8.15	8536	1	1	861.061	2580.16	3	2580.15	0.0054	0	87.49	23	24	2.5e-08	R	MSGECAPNVSVSVSTSHTTISGGGSR	G	Oxidation (M)	0.10000000000000000000000000.0	15	File5332 Spectrum4186 scans: 6476
7	K2C1_HUMAN	Keratin, type II cytoskeletal 1 OS=Homo sapiens GN=KRT1 PE=1 SV=6	1884	66170	66	47	44	34	69.4	8.15	9150	1	1	1104.78	3311.32	3	3311.3	0.0148	0	142		13	6.3e-15	R	GSYGSGGSSYGSGGGSYGSGGGGGGHGSYGSGSSSGGYR	G			42	File5332 Spectrum3047 scans: 5274
7	K2C1_HUMAN	Keratin, type II cytoskeletal 1 OS=Homo sapiens GN=KRT1 PE=1 SV=6	1884	66170	66	47	44	34	69.4	8.15	9701	1	1	1169.41	5841.99	5	5841.88	0.1127	1	7.73	14	21	1.3	K	LDNLQQEIDFLTALYQAELSQMQTQISETNVILSMDNNRSLDLDSIIAEVK	A	2 Oxidation (M)	0.000000000000000000000100000000000010000000000000000.0	12	File5332 Spectrum8950 scans: 11531
8	K1C19_HUMAN	Keratin, type I cytoskeletal 19 OS=Homo sapiens GN=KRT19 PE=1 SV=4	1845	44079	71	52	38	30	82.5	5.04	127	1	1	367.697	733.38	2	733.379	0.0012	0	26.81	23	29	0.091	K	ILSDMR	S			5	File5332 Spectrum3103 scans: 5333
8	K1C19_HUMAN	Keratin, type I cytoskeletal 19 OS=Homo sapiens GN=KRT19 PE=1 SV=4	1845	44079	71	52	38	30	82.5	5.04	183	3	1	375.695	749.376	2	749.374	0.0023	0	4.71	18	28	11	K	ILSDMR	S	Oxidation (M)	0.000010.0	3	File5332 Spectrum1562 scans: 3713
8	K1C19_HUMAN	Keratin, type I cytoskeletal 19 OS=Homo sapiens GN=KRT19 PE=1 SV=4	1845	44079	71	52	38	30	82.5	5.04	184	1	1	375.695	749.376	2	749.374	0.0023	0	19.4	19	28	0.38	K	ILSDMR	S	Oxidation (M)	0.000010.0	5	File5332 Spectrum1475 scans: 3621
8	K1C19_HUMAN	Keratin, type I cytoskeletal 19 OS=Homo sapiens GN=KRT19 PE=1 SV=4	1845	44079	71	52	38	30	82.5	5.04	422	1	0	404.203	806.392	2	806.392	-0.0002	0	38.89	26	29	0.0058	R	LAADDFR	T			5	File5332 Spectrum4219 scans: 6511
8	K1C19_HUMAN	Keratin, type I cytoskeletal 19 OS=Homo sapiens GN=KRT19 PE=1 SV=4	1845	44079	71	52	38	30	82.5	5.04	423	1	0	404.204	806.394	2	806.392	0.0021	0	32.73	24	28	0.021	R	LAADDFR	T			5	File5332 Spectrum3529 scans: 5783
8	K1C19_HUMAN	Keratin, type I cytoskeletal 19 OS=Homo sapiens GN=KRT19 PE=1 SV=4	1845	44079	71	52	38	30	82.5	5.04	424	1	0	404.204	806.394	2	806.392	0.0021	0	9.33	18	28	4.5	R	LAADDFR	T			2	File5332 Spectrum3996 scans: 6277
8	K1C19_HUMAN	Keratin, type I cytoskeletal 19 OS=Homo sapiens GN=KRT19 PE=1 SV=4	1845	44079	71	52	38	30	82.5	5.04	425	1	0	404.205	806.395	2	806.392	0.0024	0	40.26	20	28	0.0036	R	LAADDFR	T			5	File5332 Spectrum3902 scans: 6176
8	K1C19_HUMAN	Keratin, type I cytoskeletal 19 OS=Homo sapiens GN=KRT19 PE=1 SV=4	1845	44079	71	52	38	30	82.5	5.04	426	3	0	404.205	806.395	2	806.392	0.0024	0	10.48	25	28	3.4	R	LAADDFR	T			4	File5332 Spectrum3210 scans: 5447
8	K1C19_HUMAN	Keratin, type I cytoskeletal 19 OS=Homo sapiens GN=KRT19 PE=1 SV=4	1845	44079	71	52	38	30	82.5	5.04	441	1	0	405.225	808.435	2	808.433	0.0016	0	42.58		28	0.0019	R	LASYLDK	V			5	File5332 Spectrum3578 scans: 5835
8	K1C19_HUMAN	Keratin, type I cytoskeletal 19 OS=Homo sapiens GN=KRT19 PE=1 SV=4	1845	44079	71	52	38	30	82.5	5.04	493	1	0	410.215	818.415	2	818.413	0.0017	0	28.32	24	30	0.075	R	SEVTDLR	R			5	File5332 Spectrum2780 scans: 4994
8	K1C19_HUMAN	Keratin, type I cytoskeletal 19 OS=Homo sapiens GN=KRT19 PE=1 SV=4	1845	44079	71	52	38	30	82.5	5.04	649	1	0	425.734	849.453	2	849.45	0.0033	0	42.6	27	28	0.0021	R	FGPGVAFR	A			6	File5332 Spectrum5671 scans: 8061
8	K1C19_HUMAN	Keratin, type I cytoskeletal 19 OS=Homo sapiens GN=KRT19 PE=1 SV=4	1845	44079	71	52	38	30	82.5	5.04	650	1	0	425.734	849.453	2	849.45	0.0036	0	39.68	28	28	0.0041	R	FGPGVAFR	A			5	File5332 Spectrum5588 scans: 7973
8	K1C19_HUMAN	Keratin, type I cytoskeletal 19 OS=Homo sapiens GN=KRT19 PE=1 SV=4	1845	44079	71	52	38	30	82.5	5.04	724	1	0	433.238	864.462	2	864.459	0.0026	0	20.86		28	0.31	K	EELAYLK	K			4	File5332 Spectrum4906 scans: 7257
8	K1C19_HUMAN	Keratin, type I cytoskeletal 19 OS=Homo sapiens GN=KRT19 PE=1 SV=4	1845	44079	71	52	38	30	82.5	5.04	1287	1	1	483.226	964.438	2	964.436	0.0017	0	43.27		27	0.0014	R	QNQEYQR	L			5	File5332 Spectrum544 scans: 2630
8	K1C19_HUMAN	Keratin, type I cytoskeletal 19 OS=Homo sapiens GN=KRT19 PE=1 SV=4	1845	44079	71	52	38	30	82.5	5.04	1367	4	0	488.265	974.516	2	974.514	0.0016	1	15.81		30	1.5	R	SEVTDLRR	T			4	File5332 Spectrum2005 scans: 4178
8	K1C19_HUMAN	Keratin, type I cytoskeletal 19 OS=Homo sapiens GN=KRT19 PE=1 SV=4	1845	44079	71	52	38	30	82.5	5.04	1490	1	0	498.256	994.498	2	994.494	0.0031	0	25.88	18	28	0.09	R	APSIHGGSGGR	G			9	File5332 Spectrum561 scans: 2648
8	K1C19_HUMAN	Keratin, type I cytoskeletal 19 OS=Homo sapiens GN=KRT19 PE=1 SV=4	1845	44079	71	52	38	30	82.5	5.04	1570	3	1	504.769	1007.52	2	1007.52	0.0043	1	16.44	26	29	1.1	K	IRDWYQK	Q			5	File5332 Spectrum3322 scans: 5565
8	K1C19_HUMAN	Keratin, type I cytoskeletal 19 OS=Homo sapiens GN=KRT19 PE=1 SV=4	1845	44079	71	52	38	30	82.5	5.04	1711	1	0	515.302	1028.59	2	1028.59	0.0031	0	49.71	26	30	0.00058	R	VLDELTLAR	T			7	File5332 Spectrum6234 scans: 8652
8	K1C19_HUMAN	Keratin, type I cytoskeletal 19 OS=Homo sapiens GN=KRT19 PE=1 SV=4	1845	44079	71	52	38	30	82.5	5.04	1712	1	0	515.302	1028.59	2	1028.59	0.0036	0	42.95	25	30	0.0028	R	VLDELTLAR	T			8	File5332 Spectrum6155 scans: 8569
8	K1C19_HUMAN	Keratin, type I cytoskeletal 19 OS=Homo sapiens GN=KRT19 PE=1 SV=4	1845	44079	71	52	38	30	82.5	5.04	1799	1	0	521.308	1040.6	2	1040.6	0.0038	0	53.53		26	0.00011	R	IVLQIDNAR	L			7	File5332 Spectrum5175 scans: 7540
8	K1C19_HUMAN	Keratin, type I cytoskeletal 19 OS=Homo sapiens GN=KRT19 PE=1 SV=4	1845	44079	71	52	38	30	82.5	5.04	1956	1	0	355.542	1063.6	3	1063.6	0.0023	1	47.91		27	0.00043	R	LASYLDKVR	A			6	File5332 Spectrum4112 scans: 6398
8	K1C19_HUMAN	Keratin, type I cytoskeletal 19 OS=Homo sapiens GN=KRT19 PE=1 SV=4	1845	44079	71	52	38	30	82.5	5.04	2016	1	1	537.303	1072.59	2	1072.59	0.0036	0	55.87	26	30	0.00014	K	ILGATIENSR	I			8	File5332 Spectrum4138 scans: 6426
8	K1C19_HUMAN	Keratin, type I cytoskeletal 19 OS=Homo sapiens GN=KRT19 PE=1 SV=4	1845	44079	71	52	38	30	82.5	5.04	2068	1	1	541.75	1081.49	2	1081.48	0.0029	0	46.38	24	26	0.00052	K	DAEAWFTSR	T			7	File5332 Spectrum6720 scans: 9162
8	K1C19_HUMAN	Keratin, type I cytoskeletal 19 OS=Homo sapiens GN=KRT19 PE=1 SV=4	1845	44079	71	52	38	30	82.5	5.04	2365	1	0	560.776	1119.54	2	1119.53	0.0034	0	58.47	23	29	6.6e-05	K	LTMQNLNDR	L	Oxidation (M)	0.001000000.0	8	File5332 Spectrum2045 scans: 4220
8	K1C19_HUMAN	Keratin, type I cytoskeletal 19 OS=Homo sapiens GN=KRT19 PE=1 SV=4	1845	44079	71	52	38	30	82.5	5.04	2386	1	0	561.794	1121.57	2	1121.57	0.0024	0	57.19		30	9.7e-05	R	LEQEIATYR	S			8	File5332 Spectrum3957 scans: 6235
8	K1C19_HUMAN	Keratin, type I cytoskeletal 19 OS=Homo sapiens GN=KRT19 PE=1 SV=4	1845	44079	71	52	38	30	82.5	5.04	2870	1	0	593.354	1184.69	2	1184.69	0.0053	1	49.23	24	28	0.00039	R	RVLDELTLAR	T			11	File5332 Spectrum5617 scans: 8004
8	K1C19_HUMAN	Keratin, type I cytoskeletal 19 OS=Homo sapiens GN=KRT19 PE=1 SV=4	1845	44079	71	52	38	30	82.5	5.04	3027	1	0	602.805	1203.6	2	1203.59	0.0038	0	76.16	25	29	1.1e-06	R	MSVEADINGLR	R			8	File5332 Spectrum6055 scans: 8464
8	K1C19_HUMAN	Keratin, type I cytoskeletal 19 OS=Homo sapiens GN=KRT19 PE=1 SV=4	1845	44079	71	52	38	30	82.5	5.04	3060	1	1	605.797	1209.58	2	1209.58	0.0025	1	54.25	23	28	0.00012	R	KDAEAWFTSR	T			9	File5332 Spectrum5302 scans: 7673
8	K1C19_HUMAN	Keratin, type I cytoskeletal 19 OS=Homo sapiens GN=KRT19 PE=1 SV=4	1845	44079	71	52	38	30	82.5	5.04	3061	1	1	404.201	1209.58	3	1209.58	0.0031	1	32.58		28	0.018	R	KDAEAWFTSR	T			11	File5332 Spectrum5323 scans: 7695
8	K1C19_HUMAN	Keratin, type I cytoskeletal 19 OS=Homo sapiens GN=KRT19 PE=1 SV=4	1845	44079	71	52	38	30	82.5	5.04	3118	1	0	610.802	1219.59	2	1219.59	0.0032	0	53.5	25	29	0.0002	R	MSVEADINGLR	R	Oxidation (M)	0.10000000000.0	10	File5332 Spectrum5359 scans: 7733
8	K1C19_HUMAN	Keratin, type I cytoskeletal 19 OS=Homo sapiens GN=KRT19 PE=1 SV=4	1845	44079	71	52	38	30	82.5	5.04	3140	3	0	611.821	1221.63	2	1221.64	-0.0082	1	5.26	24	29	14	R	TKFETEQALR	M			4	File5332 Spectrum5547 scans: 7930
8	K1C19_HUMAN	Keratin, type I cytoskeletal 19 OS=Homo sapiens GN=KRT19 PE=1 SV=4	1845	44079	71	52	38	30	82.5	5.04	3141	1	0	408.22	1221.64	3	1221.64	0.0039	1	23.49		29	0.2	R	TKFETEQALR	M			4	File5332 Spectrum3036 scans: 5263
8	K1C19_HUMAN	Keratin, type I cytoskeletal 19 OS=Homo sapiens GN=KRT19 PE=1 SV=4	1845	44079	71	52	38	30	82.5	5.04	3175	1	0	409.871	1226.59	3	1226.59	0.0023	0	43.58	24	28	0.0014	K	NHEEEISTLR	G			8	File5332 Spectrum2868 scans: 5086
8	K1C19_HUMAN	Keratin, type I cytoskeletal 19 OS=Homo sapiens GN=KRT19 PE=1 SV=4	1845	44079	71	52	38	30	82.5	5.04	3176	1	0	614.303	1226.59	2	1226.59	0.0029	0	42.19	20	28	0.0019	K	NHEEEISTLR	G			7	File5332 Spectrum2808 scans: 5023
8	K1C19_HUMAN	Keratin, type I cytoskeletal 19 OS=Homo sapiens GN=KRT19 PE=1 SV=4	1845	44079	71	52	38	30	82.5	5.04	3177	1	0	614.305	1226.59	2	1226.59	0.0059	0	17.95	21	28	0.53	K	NHEEEISTLR	G			4	File5332 Spectrum2917 scans: 5137
8	K1C19_HUMAN	Keratin, type I cytoskeletal 19 OS=Homo sapiens GN=KRT19 PE=1 SV=4	1845	44079	71	52	38	30	82.5	5.04	3293	1	1	622.332	1242.65	2	1242.65	0.0032	0	70.39	29	29	4.4e-06	R	ALEAANGELEVK	I			10	File5332 Spectrum4553 scans: 6886
8	K1C19_HUMAN	Keratin, type I cytoskeletal 19 OS=Homo sapiens GN=KRT19 PE=1 SV=4	1845	44079	71	52	38	30	82.5	5.04	3819	1	1	439.578	1315.71	3	1315.71	0.0036	1	63.05		29	2.3e-05	R	DKILGATIENSR	I			12	File5332 Spectrum4174 scans: 6463
8	K1C19_HUMAN	Keratin, type I cytoskeletal 19 OS=Homo sapiens GN=KRT19 PE=1 SV=4	1845	44079	71	52	38	30	82.5	5.04	3820	1	1	658.864	1315.71	2	1315.71	0.0037	1	69.01		29	6.1e-06	R	DKILGATIENSR	I			9	File5332 Spectrum4168 scans: 6457
8	K1C19_HUMAN	Keratin, type I cytoskeletal 19 OS=Homo sapiens GN=KRT19 PE=1 SV=4	1845	44079	71	52	38	30	82.5	5.04	4048	1	1	677.809	1353.6	2	1353.6	0.005	0	66.09		26	5.4e-06	R	SQYEVMAEQNR	K			7	File5332 Spectrum3622 scans: 5882
8	K1C19_HUMAN	Keratin, type I cytoskeletal 19 OS=Homo sapiens GN=KRT19 PE=1 SV=4	1845	44079	71	52	38	30	82.5	5.04	4053	1	0	678.351	1354.69	2	1354.68	0.0032	1	46.41		29	0.00096	K	KNHEEEISTLR	G			10	File5332 Spectrum2120 scans: 4298
8	K1C19_HUMAN	Keratin, type I cytoskeletal 19 OS=Homo sapiens GN=KRT19 PE=1 SV=4	1845	44079	71	52	38	30	82.5	5.04	4077	1	0	454.239	1359.7	3	1359.69	0.0033	1	28.23		30	0.083	R	MSVEADINGLRR	V			7	File5332 Spectrum5289 scans: 7659
8	K1C19_HUMAN	Keratin, type I cytoskeletal 19 OS=Homo sapiens GN=KRT19 PE=1 SV=4	1845	44079	71	52	38	30	82.5	5.04	4078	1	0	680.856	1359.7	2	1359.69	0.0051	1	24.43	25	30	0.2	R	MSVEADINGLRR	V			12	File5332 Spectrum5278 scans: 7648
8	K1C19_HUMAN	Keratin, type I cytoskeletal 19 OS=Homo sapiens GN=KRT19 PE=1 SV=4	1845	44079	71	52	38	30	82.5	5.04	4137	1	1	683.362	1364.71	2	1364.7	0.0053	1	57.98		29	7.5e-05	K	SRLEQEIATYR	S			8	File5332 Spectrum4900 scans: 7251
8	K1C19_HUMAN	Keratin, type I cytoskeletal 19 OS=Homo sapiens GN=KRT19 PE=1 SV=4	1845	44079	71	52	38	30	82.5	5.04	4154	1	1	685.806	1369.6	2	1369.59	0.0038	0	49.6	18	24	0.00016	R	SQYEVMAEQNR	K	Oxidation (M)	0.00000100000.0	7	File5332 Spectrum2342 scans: 4532
8	K1C19_HUMAN	Keratin, type I cytoskeletal 19 OS=Homo sapiens GN=KRT19 PE=1 SV=4	1845	44079	71	52	38	30	82.5	5.04	4267	1	1	695.348	1388.68	2	1388.68	0.0039	0	83.65	25	30	2.3e-07	K	AALEDTLAETEAR	F			10	File5332 Spectrum5440 scans: 7818
8	K1C19_HUMAN	Keratin, type I cytoskeletal 19 OS=Homo sapiens GN=KRT19 PE=1 SV=4	1845	44079	71	52	38	30	82.5	5.04	4871	1	1	495.91	1484.71	3	1484.7	0.0036	0	36.79	15	28	0.0074	R	EVAGHTEQLQMSR	S			8	File5332 Spectrum2765 scans: 4978
8	K1C19_HUMAN	Keratin, type I cytoskeletal 19 OS=Homo sapiens GN=KRT19 PE=1 SV=4	1845	44079	71	52	38	30	82.5	5.04	4985	1	1	501.242	1500.7	3	1500.7	0.0058	0	23.97	19	28	0.13	R	EVAGHTEQLQMSR	S	Oxidation (M)	0.0000000000100.0	8	File5332 Spectrum1564 scans: 3715
8	K1C19_HUMAN	Keratin, type I cytoskeletal 19 OS=Homo sapiens GN=KRT19 PE=1 SV=4	1845	44079	71	52	38	30	82.5	5.04	4986	1	1	751.36	1500.71	2	1500.7	0.0071	0	56.35	19	28	8.1e-05	R	EVAGHTEQLQMSR	S	Oxidation (M)	0.0000000000100.0	10	File5332 Spectrum1566 scans: 3717
8	K1C19_HUMAN	Keratin, type I cytoskeletal 19 OS=Homo sapiens GN=KRT19 PE=1 SV=4	1845	44079	71	52	38	30	82.5	5.04	5313	1	0	518.923	1553.75	3	1553.74	0.0044	0	27.14	17	28	0.076	R	QSSATSSFGGLGGGSVR	F			7	File5332 Spectrum4920 scans: 7272
8	K1C19_HUMAN	Keratin, type I cytoskeletal 19 OS=Homo sapiens GN=KRT19 PE=1 SV=4	1845	44079	71	52	38	30	82.5	5.04	5314	1	0	777.881	1553.75	2	1553.74	0.005	0	98.55	22	28	5.5e-09	R	QSSATSSFGGLGGGSVR	F			13	File5332 Spectrum4896 scans: 7247
8	K1C19_HUMAN	Keratin, type I cytoskeletal 19 OS=Homo sapiens GN=KRT19 PE=1 SV=4	1845	44079	71	52	38	30	82.5	5.04	5315	1	0	777.883	1553.75	2	1553.74	0.007	0	65.46	27	29	1.2e-05	R	QSSATSSFGGLGGGSVR	F			13	File5332 Spectrum6039 scans: 8447
8	K1C19_HUMAN	Keratin, type I cytoskeletal 19 OS=Homo sapiens GN=KRT19 PE=1 SV=4	1845	44079	71	52	38	30	82.5	5.04	5988	1	1	558.931	1673.77	3	1673.77	0.0018	0	16.47	20	27	0.58	R	DYSHYYTTIQDLR	D			4	File5332 Spectrum3684 scans: 5947
8	K1C19_HUMAN	Keratin, type I cytoskeletal 19 OS=Homo sapiens GN=KRT19 PE=1 SV=4	1845	44079	71	52	38	30	82.5	5.04	5990	1	1	558.932	1673.77	3	1673.77	0.006	0	45.63		27	0.00074	R	DYSHYYTTIQDLR	D			7	File5332 Spectrum6514 scans: 8946
8	K1C19_HUMAN	Keratin, type I cytoskeletal 19 OS=Homo sapiens GN=KRT19 PE=1 SV=4	1845	44079	71	52	38	30	82.5	5.04	5991	1	1	837.895	1673.77	2	1673.77	0.0061	0	81.81	20	27	1.8e-07	R	DYSHYYTTIQDLR	D			9	File5332 Spectrum6511 scans: 8943
8	K1C19_HUMAN	Keratin, type I cytoskeletal 19 OS=Homo sapiens GN=KRT19 PE=1 SV=4	1845	44079	71	52	38	30	82.5	5.04	6560	1	0	909.489	1816.96	2	1816.96	0.0026	0	114.32		29	1.5e-10	R	TLQGLEIELQSQLSMK	A			12	File5332 Spectrum9077 scans: 11692
8	K1C19_HUMAN	Keratin, type I cytoskeletal 19 OS=Homo sapiens GN=KRT19 PE=1 SV=4	1845	44079	71	52	38	30	82.5	5.04	6616	1	0	611.995	1832.96	3	1832.96	0.008	0	43.47		29	0.002	R	TLQGLEIELQSQLSMK	A	Oxidation (M)	0.0000000000000010.0	15	File5332 Spectrum8881 scans: 11449
8	K1C19_HUMAN	Keratin, type I cytoskeletal 19 OS=Homo sapiens GN=KRT19 PE=1 SV=4	1845	44079	71	52	38	30	82.5	5.04	6617	1	0	917.49	1832.97	2	1832.96	0.0106	0	79.59	23	29	4.7e-07	R	TLQGLEIELQSQLSMK	A	Oxidation (M)	0.0000000000000010.0	12	File5332 Spectrum8865 scans: 11432
8	K1C19_HUMAN	Keratin, type I cytoskeletal 19 OS=Homo sapiens GN=KRT19 PE=1 SV=4	1845	44079	71	52	38	30	82.5	5.04	6876	1	1	952.956	1903.9	2	1903.89	0.0054	0	81.12		28	2.6e-07	R	SLLEGQEDHYNNLSASK	V			12	File5332 Spectrum4512 scans: 6843
8	K1C19_HUMAN	Keratin, type I cytoskeletal 19 OS=Homo sapiens GN=KRT19 PE=1 SV=4	1845	44079	71	52	38	30	82.5	5.04	6877	1	1	635.64	1903.9	3	1903.89	0.0074	0	67.73	21	28	6e-06	R	SLLEGQEDHYNNLSASK	V			10	File5332 Spectrum4505 scans: 6835
8	K1C19_HUMAN	Keratin, type I cytoskeletal 19 OS=Homo sapiens GN=KRT19 PE=1 SV=4	1845	44079	71	52	38	30	82.5	5.04	7296	1	1	1007.51	2013.01	2	2013	0.0073	0	112.32		30	3e-10	R	GQVGGQVSVEVDSAPGTDLAK	I			18	File5332 Spectrum5354 scans: 7728
8	K1C19_HUMAN	Keratin, type I cytoskeletal 19 OS=Homo sapiens GN=KRT19 PE=1 SV=4	1845	44079	71	52	38	30	82.5	5.04	7297	1	1	1007.51	2013.01	2	2013	0.0122	0	65.38	19	30	1.5e-05	R	GQVGGQVSVEVDSAPGTDLAK	I			21	File5332 Spectrum5570 scans: 7954
8	K1C19_HUMAN	Keratin, type I cytoskeletal 19 OS=Homo sapiens GN=KRT19 PE=1 SV=4	1845	44079	71	52	38	30	82.5	5.04	7301	1	1	1007.52	2013.02	2	2013	0.0227	0	8.82	21	30	6.7	R	GQVGGQVSVEVDSAPGTDLAK	I			7	File5332 Spectrum5093 scans: 7454
8	K1C19_HUMAN	Keratin, type I cytoskeletal 19 OS=Homo sapiens GN=KRT19 PE=1 SV=4	1845	44079	71	52	38	30	82.5	5.04	7669	1	0	713.704	2138.09	3	2138.08	0.009	1	61.64		29	3.1e-05	R	TDLEMQIEGLKEELAYLK	K	Oxidation (M)	0.000010000000000000.0	11	File5332 Spectrum9127 scans: 11748
8	K1C19_HUMAN	Keratin, type I cytoskeletal 19 OS=Homo sapiens GN=KRT19 PE=1 SV=4	1845	44079	71	52	38	30	82.5	5.04	7670	1	0	1070.05	2138.1	2	2138.08	0.0134	1	38.6		29	0.0063	R	TDLEMQIEGLKEELAYLK	K	Oxidation (M)	0.000010000000000000.0	12	File5332 Spectrum9137 scans: 11758
8	K1C19_HUMAN	Keratin, type I cytoskeletal 19 OS=Homo sapiens GN=KRT19 PE=1 SV=4	1845	44079	71	52	38	30	82.5	5.04	7903	1	0	563.555	2250.19	4	2250.18	0.0089	2	65.32		27	8.8e-06	R	TDLEMQIEGLKEELAYLKK	N			9	File5332 Spectrum8871 scans: 11438
8	K1C19_HUMAN	Keratin, type I cytoskeletal 19 OS=Homo sapiens GN=KRT19 PE=1 SV=4	1845	44079	71	52	38	30	82.5	5.04	7904	1	0	751.072	2250.2	3	2250.18	0.0137	2	73.17		27	1.4e-06	R	TDLEMQIEGLKEELAYLKK	N			9	File5332 Spectrum8867 scans: 11434
8	K1C19_HUMAN	Keratin, type I cytoskeletal 19 OS=Homo sapiens GN=KRT19 PE=1 SV=4	1845	44079	71	52	38	30	82.5	5.04	7920	1	0	756.402	2266.18	3	2266.18	0.0081	2	74.59		28	1.3e-06	R	TDLEMQIEGLKEELAYLKK	N	Oxidation (M)	0.0000100000000000000.0	22	File5332 Spectrum8904 scans: 11474
8	K1C19_HUMAN	Keratin, type I cytoskeletal 19 OS=Homo sapiens GN=KRT19 PE=1 SV=4	1845	44079	71	52	38	30	82.5	5.04	7921	1	0	567.554	2266.19	4	2266.18	0.0094	2	72.85		28	1.9e-06	R	TDLEMQIEGLKEELAYLKK	N	Oxidation (M)	0.0000100000000000000.0	9	File5332 Spectrum8888 scans: 11456
8	K1C19_HUMAN	Keratin, type I cytoskeletal 19 OS=Homo sapiens GN=KRT19 PE=1 SV=4	1845	44079	71	52	38	30	82.5	5.04	8248	1	1	602.586	2406.31	4	2406.3	0.0115	0	52.95	21	25	9.8e-05	R	FGAQLAHIQALISGIEAQLGDVR	A			16	File5332 Spectrum9349 scans: 11981
8	K1C19_HUMAN	Keratin, type I cytoskeletal 19 OS=Homo sapiens GN=KRT19 PE=1 SV=4	1845	44079	71	52	38	30	82.5	5.04	8249	1	1	803.112	2406.31	3	2406.3	0.013	0	81.46		25	1.3e-07	R	FGAQLAHIQALISGIEAQLGDVR	A			22	File5332 Spectrum9345 scans: 11977
8	K1C19_HUMAN	Keratin, type I cytoskeletal 19 OS=Homo sapiens GN=KRT19 PE=1 SV=4	1845	44079	71	52	38	30	82.5	5.04	8250	1	1	1204.17	2406.32	2	2406.3	0.0148	0	87.96	25	25	3e-08	R	FGAQLAHIQALISGIEAQLGDVR	A			33	File5332 Spectrum9347 scans: 11979
9	TBB5_HUMAN	Tubulin beta chain OS=Homo sapiens GN=TUBB PE=1 SV=2	1786	50095	57	51	27	26	74.1	4.78	429	1	0	404.685	807.355	2	807.34	0.0155	0	38.38		25	0.0028	R	EEYPDR	I			4	File5332 Spectrum1284 scans: 3420
9	TBB5_HUMAN	Tubulin beta chain OS=Homo sapiens GN=TUBB PE=1 SV=2	1786	50095	57	51	27	26	74.1	4.78	1697	1	0	514.764	1027.51	2	1027.51	0.0015	0	39.78	23	28	0.0036	K	TAVCDIPPR	G			6	File5332 Spectrum4537 scans: 6869
9	TBB5_HUMAN	Tubulin beta chain OS=Homo sapiens GN=TUBB PE=1 SV=2	1786	50095	57	51	27	26	74.1	4.78	1698	1	0	514.765	1027.52	2	1027.51	0.0029	0	29.97		28	0.033	K	TAVCDIPPR	G			10	File5332 Spectrum2942 scans: 5164
9	TBB5_HUMAN	Tubulin beta chain OS=Homo sapiens GN=TUBB PE=1 SV=2	1786	50095	57	51	27	26	74.1	4.78	1699	1	0	514.765	1027.52	2	1027.51	0.0043	0	39.74	26	28	0.0035	K	TAVCDIPPR	G			5	File5332 Spectrum3043 scans: 5270
9	TBB5_HUMAN	Tubulin beta chain OS=Homo sapiens GN=TUBB PE=1 SV=2	1786	50095	57	51	27	26	74.1	4.78	1700	1	0	514.765	1027.52	2	1027.51	0.0044	0	38.84	23	28	0.0043	K	TAVCDIPPR	G			6	File5332 Spectrum3253 scans: 5492
9	TBB5_HUMAN	Tubulin beta chain OS=Homo sapiens GN=TUBB PE=1 SV=2	1786	50095	57	51	27	26	74.1	4.78	1786	1	0	520.302	1038.59	2	1038.59	0.0032	0	47.14	26	26	0.00043	R	YLTVAAVFR	G			8	File5332 Spectrum7781 scans: 10284
9	TBB5_HUMAN	Tubulin beta chain OS=Homo sapiens GN=TUBB PE=1 SV=2	1786	50095	57	51	27	26	74.1	4.78	1787	1	0	520.303	1038.59	2	1038.59	0.0062	0	10.85	21	26	1.7	R	YLTVAAVFR	G			5	File5332 Spectrum7859 scans: 10366
9	TBB5_HUMAN	Tubulin beta chain OS=Homo sapiens GN=TUBB PE=1 SV=2	1786	50095	57	51	27	26	74.1	4.78	2031	1	0	359.849	1076.53	3	1076.53	0.0011	1	26.55	26	29	0.095	K	IREEYPDR	I			8	File5332 Spectrum1687 scans: 3844
9	TBB5_HUMAN	Tubulin beta chain OS=Homo sapiens GN=TUBB PE=1 SV=2	1786	50095	57	51	27	26	74.1	4.78	2032	1	0	539.271	1076.53	2	1076.53	0.0015	1	28.92	23	29	0.055	K	IREEYPDR	I			5	File5332 Spectrum1684 scans: 3841
9	TBB5_HUMAN	Tubulin beta chain OS=Homo sapiens GN=TUBB PE=1 SV=2	1786	50095	57	51	27	26	74.1	4.78	2202	1	0	549.214	1096.41	2	1096.41	0.0043	0	25.2		17	0.0094	K	NMMAACDPR	H	2 Oxidation (M)	0.011000000.0	4	File5332 Spectrum625 scans: 2718
9	TBB5_HUMAN	Tubulin beta chain OS=Homo sapiens GN=TUBB PE=1 SV=2	1786	50095	57	51	27	26	74.1	4.78	2454	1	0	565.802	1129.59	2	1129.59	0.0015	0	57.9	26	30	8.9e-05	R	FPGQLNADLR	K			9	File5332 Spectrum5941 scans: 8344
9	TBB5_HUMAN	Tubulin beta chain OS=Homo sapiens GN=TUBB PE=1 SV=2	1786	50095	57	51	27	26	74.1	4.78	2457	1	0	565.803	1129.59	2	1129.59	0.0039	0	60.65	29	30	5e-05	R	FPGQLNADLR	K			9	File5332 Spectrum5842 scans: 8240
9	TBB5_HUMAN	Tubulin beta chain OS=Homo sapiens GN=TUBB PE=1 SV=2	1786	50095	57	51	27	26	74.1	4.78	2458	1	0	565.803	1129.59	2	1129.59	0.0045	0	58.54		30	8.1e-05	R	FPGQLNADLR	K			9	File5332 Spectrum5556 scans: 7940
9	TBB5_HUMAN	Tubulin beta chain OS=Homo sapiens GN=TUBB PE=1 SV=2	1786	50095	57	51	27	26	74.1	4.78	2459	1	0	565.804	1129.59	2	1129.59	0.0049	0	45.38	28	30	0.0016	R	FPGQLNADLR	K			9	File5332 Spectrum5654 scans: 8043
9	TBB5_HUMAN	Tubulin beta chain OS=Homo sapiens GN=TUBB PE=1 SV=2	1786	50095	57	51	27	26	74.1	4.78	2461	1	0	565.805	1129.6	2	1129.59	0.0073	0	51.07	28	30	0.00046	R	FPGQLNADLR	K			9	File5332 Spectrum5751 scans: 8145
9	TBB5_HUMAN	Tubulin beta chain OS=Homo sapiens GN=TUBB PE=1 SV=2	1786	50095	57	51	27	26	74.1	4.78	2558	1	0	572.322	1142.63	2	1142.63	0.0019	0	56.24		30	0.00013	K	LAVNMVPFPR	L			9	File5332 Spectrum7427 scans: 9912
9	TBB5_HUMAN	Tubulin beta chain OS=Homo sapiens GN=TUBB PE=1 SV=2	1786	50095	57	51	27	26	74.1	4.78	2695	1	0	580.32	1158.63	2	1158.62	0.0038	0	53.36	22	30	0.00026	K	LAVNMVPFPR	L	Oxidation (M)	0.0000100000.0	9	File5332 Spectrum6225 scans: 8642
9	TBB5_HUMAN	Tubulin beta chain OS=Homo sapiens GN=TUBB PE=1 SV=2	1786	50095	57	51	27	26	74.1	4.78	3187	1	0	615.305	1228.6	2	1228.59	0.004	0	73.87	27	27	1.3e-06	R	ISEQFTAMFR	R			8	File5332 Spectrum7534 scans: 10024
9	TBB5_HUMAN	Tubulin beta chain OS=Homo sapiens GN=TUBB PE=1 SV=2	1786	50095	57	51	27	26	74.1	4.78	3421	1	0	420.236	1257.69	3	1257.68	0.0047	1	41.58		30	0.0037	R	FPGQLNADLRK	L			6	File5332 Spectrum4436 scans: 6763
9	TBB5_HUMAN	Tubulin beta chain OS=Homo sapiens GN=TUBB PE=1 SV=2	1786	50095	57	51	27	26	74.1	4.78	3703	1	1	651.325	1300.63	2	1300.63	0.0047	0	68.79	25	28	4.5e-06	R	ISVYYNEATGGK	Y			11	File5332 Spectrum4433 scans: 6760
9	TBB5_HUMAN	Tubulin beta chain OS=Homo sapiens GN=TUBB PE=1 SV=2	1786	50095	57	51	27	26	74.1	4.78	3853	1	0	660.357	1318.7	2	1318.7	0.0049	0	72.18	17	30	3.2e-06	R	IMNTFSVVPSPK	V			10	File5332 Spectrum6455 scans: 8884
9	TBB5_HUMAN	Tubulin beta chain OS=Homo sapiens GN=TUBB PE=1 SV=2	1786	50095	57	51	27	26	74.1	4.78	3942	1	0	668.355	1334.7	2	1334.69	0.0057	0	49.84	26	29	0.0005	R	IMNTFSVVPSPK	V	Oxidation (M)	0.010000000000.0	9	File5332 Spectrum5569 scans: 7953
9	TBB5_HUMAN	Tubulin beta chain OS=Homo sapiens GN=TUBB PE=1 SV=2	1786	50095	57	51	27	26	74.1	4.78	3943	1	0	668.356	1334.7	2	1334.69	0.0063	0	0.71	13	29	41	R	IMNTFSVVPSPK	V	Oxidation (M)	0.010000000000.0	5	File5332 Spectrum5651 scans: 8040
9	TBB5_HUMAN	Tubulin beta chain OS=Homo sapiens GN=TUBB PE=1 SV=2	1786	50095	57	51	27	26	74.1	4.78	4624	1	0	723.852	1445.69	2	1445.68	0.0078	0	44.14		28	0.0014	K	EVDEQMLNVQNK	N			10	File5332 Spectrum4620 scans: 6957
9	TBB5_HUMAN	Tubulin beta chain OS=Homo sapiens GN=TUBB PE=1 SV=2	1786	50095	57	51	27	26	74.1	4.78	4712	1	0	731.847	1461.68	2	1461.68	0.0034	0	47.13	24	27	0.00051	K	EVDEQMLNVQNK	N	Oxidation (M)	0.000001000000.0	10	File5332 Spectrum3158 scans: 5392
9	TBB5_HUMAN	Tubulin beta chain OS=Homo sapiens GN=TUBB PE=1 SV=2	1786	50095	57	51	27	26	74.1	4.78	5706	1	0	540.952	1619.83	3	1619.83	0.0047	0	64.2	23	30	1.9e-05	R	LHFFMPGFAPLTSR	G			15	File5332 Spectrum8817 scans: 11380
9	TBB5_HUMAN	Tubulin beta chain OS=Homo sapiens GN=TUBB PE=1 SV=2	1786	50095	57	51	27	26	74.1	4.78	5764	1	0	816.422	1630.83	2	1630.82	0.0056	0	53.01	17	30	0.00026	R	AILVDLEPGTMDSVR	S	Oxidation (M)	0.000000000010000.0	11	File5332 Spectrum6852 scans: 9303
9	TBB5_HUMAN	Tubulin beta chain OS=Homo sapiens GN=TUBB PE=1 SV=2	1786	50095	57	51	27	26	74.1	4.78	5765	1	0	816.425	1630.83	2	1630.82	0.0113	0	5.5	16	30	14	R	AILVDLEPGTMDSVR	S	Oxidation (M)	0.000000000010000.0	6	File5332 Spectrum6941 scans: 9397
9	TBB5_HUMAN	Tubulin beta chain OS=Homo sapiens GN=TUBB PE=1 SV=2	1786	50095	57	51	27	26	74.1	4.78	5795	1	0	818.921	1635.83	2	1635.82	0.0044	0	41.89	20	29	0.003	R	LHFFMPGFAPLTSR	G	Oxidation (M)	0.00001000000000.0	11	File5332 Spectrum7784 scans: 10287
9	TBB5_HUMAN	Tubulin beta chain OS=Homo sapiens GN=TUBB PE=1 SV=2	1786	50095	57	51	27	26	74.1	4.78	5796	1	0	546.283	1635.83	3	1635.82	0.0048	0	60.13		29	4.5e-05	R	LHFFMPGFAPLTSR	G	Oxidation (M)	0.00001000000000.0	13	File5332 Spectrum7783 scans: 10286
9	TBB5_HUMAN	Tubulin beta chain OS=Homo sapiens GN=TUBB PE=1 SV=2	1786	50095	57	51	27	26	74.1	4.78	5921	1	1	830.454	1658.89	2	1658.89	0.0055	0	70.09	26	29	3.9e-06	R	ALTVPELTQQVFDAK	N			9	File5332 Spectrum8661 scans: 11214
9	TBB5_HUMAN	Tubulin beta chain OS=Homo sapiens GN=TUBB PE=1 SV=2	1786	50095	57	51	27	26	74.1	4.78	5922	1	1	553.972	1658.89	3	1658.89	0.0058	0	52.29	18	29	0.00024	R	ALTVPELTQQVFDAK	N			9	File5332 Spectrum8670 scans: 11223
9	TBB5_HUMAN	Tubulin beta chain OS=Homo sapiens GN=TUBB PE=1 SV=2	1786	50095	57	51	27	26	74.1	4.78	6079	1	0	848.923	1695.83	2	1695.83	0.0059	0	54.91	20	29	0.00015	K	NSSYFVEWIPNNVK	T			9	File5332 Spectrum8376 scans: 10909
9	TBB5_HUMAN	Tubulin beta chain OS=Homo sapiens GN=TUBB PE=1 SV=2	1786	50095	57	51	27	26	74.1	4.78	6080	1	0	566.285	1695.83	3	1695.83	0.0065	0	9.96	15	29	4.8	K	NSSYFVEWIPNNVK	T			5	File5332 Spectrum8406 scans: 10940
9	TBB5_HUMAN	Tubulin beta chain OS=Homo sapiens GN=TUBB PE=1 SV=2	1786	50095	57	51	27	26	74.1	4.78	6576	1	0	911.968	1821.92	2	1821.92	0.0052	0	63.04	22	29	2.4e-05	R	EIVHIQAGQCGNQIGAK	F			19	File5332 Spectrum3926 scans: 6201
9	TBB5_HUMAN	Tubulin beta chain OS=Homo sapiens GN=TUBB PE=1 SV=2	1786	50095	57	51	27	26	74.1	4.78	6578	1	0	608.314	1821.92	3	1821.92	0.006	0	63.66	28	29	2.1e-05	R	EIVHIQAGQCGNQIGAK	F			19	File5332 Spectrum3905 scans: 6179
9	TBB5_HUMAN	Tubulin beta chain OS=Homo sapiens GN=TUBB PE=1 SV=2	1786	50095	57	51	27	26	74.1	4.78	6579	1	0	608.315	1821.92	3	1821.92	0.0069	0	40.59	29	29	0.0043	R	EIVHIQAGQCGNQIGAK	F			12	File5332 Spectrum3997 scans: 6278
9	TBB5_HUMAN	Tubulin beta chain OS=Homo sapiens GN=TUBB PE=1 SV=2	1786	50095	57	51	27	26	74.1	4.78	6752	1	1	935.494	1868.97	2	1868.97	0.0034	0	76.47	22	29	9.1e-07	K	MAVTFIGNSTAIQELFK	R			12	File5332 Spectrum9196 scans: 11820
9	TBB5_HUMAN	Tubulin beta chain OS=Homo sapiens GN=TUBB PE=1 SV=2	1786	50095	57	51	27	26	74.1	4.78	7090	1	0	653.667	1957.98	3	1957.97	0.0044	0	88.2		29	6.8e-08	K	GHYTEGAELVDSVLDVVR	K			20	File5332 Spectrum9059 scans: 11671
9	TBB5_HUMAN	Tubulin beta chain OS=Homo sapiens GN=TUBB PE=1 SV=2	1786	50095	57	51	27	26	74.1	4.78	7091	1	0	979.997	1957.98	2	1957.97	0.0046	0	127.61		29	7.9e-12	K	GHYTEGAELVDSVLDVVR	K			16	File5332 Spectrum9060 scans: 11672
9	TBB5_HUMAN	Tubulin beta chain OS=Homo sapiens GN=TUBB PE=1 SV=2	1786	50095	57	51	27	26	74.1	4.78	7140	1	0	657.967	1970.88	3	1970.87	0.0059	1	60.15	19	25	1.7e-05	R	MSMKEVDEQMLNVQNK	N	3 Oxidation (M)	0.1010000001000000.0	15	File5332 Spectrum2652 scans: 4858
9	TBB5_HUMAN	Tubulin beta chain OS=Homo sapiens GN=TUBB PE=1 SV=2	1786	50095	57	51	27	26	74.1	4.78	7538	1	0	696.365	2086.07	3	2086.07	0.004	1	73.44		29	2.2e-06	K	GHYTEGAELVDSVLDVVRK	E			20	File5332 Spectrum8690 scans: 11244
9	TBB5_HUMAN	Tubulin beta chain OS=Homo sapiens GN=TUBB PE=1 SV=2	1786	50095	57	51	27	26	74.1	4.78	7648	1	0	532.273	2125.06	4	2125.05	0.0118	1	36.14	26	29	0.011	-	MREIVHIQAGQCGNQIGAK	F	Oxidation (M)	0.1000000000000000000.0	12	File5332 Spectrum3396 scans: 5642
9	TBB5_HUMAN	Tubulin beta chain OS=Homo sapiens GN=TUBB PE=1 SV=2	1786	50095	57	51	27	26	74.1	4.78	7649	1	0	709.362	2125.06	3	2125.05	0.0125	1	59.21	22	29	5.4e-05	-	MREIVHIQAGQCGNQIGAK	F	Oxidation (M)	0.1000000000000000000.0	10	File5332 Spectrum3391 scans: 5637
9	TBB5_HUMAN	Tubulin beta chain OS=Homo sapiens GN=TUBB PE=1 SV=2	1786	50095	57	51	27	26	74.1	4.78	8647	1	0	903.453	2707.34	3	2707.33	0.0075	0	48.25		29	0.00064	K	LTTPTYGDLNHLVSATMSGVTTCLR	F			10	File5332 Spectrum9096 scans: 11715
9	TBB5_HUMAN	Tubulin beta chain OS=Homo sapiens GN=TUBB PE=1 SV=2	1786	50095	57	51	27	26	74.1	4.78	8648	1	0	1354.68	2707.35	2	2707.33	0.0185	0	57.7		29	7.6e-05	K	LTTPTYGDLNHLVSATMSGVTTCLR	F			14	File5332 Spectrum9101 scans: 11720
9	TBB5_HUMAN	Tubulin beta chain OS=Homo sapiens GN=TUBB PE=1 SV=2	1786	50095	57	51	27	26	74.1	4.78	8672	1	0	908.783	2723.33	3	2723.33	0.0012	0	51.24	16	28	0.00029	K	LTTPTYGDLNHLVSATMSGVTTCLR	F	Oxidation (M)	0.0000000000000000100000000.0	10	File5332 Spectrum8109 scans: 10628
9	TBB5_HUMAN	Tubulin beta chain OS=Homo sapiens GN=TUBB PE=1 SV=2	1786	50095	57	51	27	26	74.1	4.78	8673	1	0	908.787	2723.34	3	2723.33	0.0145	0	61.85		29	2.7e-05	K	LTTPTYGDLNHLVSATMSGVTTCLR	F	Oxidation (M)	0.0000000000000000100000000.0	11	File5332 Spectrum8229 scans: 10754
9	TBB5_HUMAN	Tubulin beta chain OS=Homo sapiens GN=TUBB PE=1 SV=2	1786	50095	57	51	27	26	74.1	4.78	8759	1	0	1399.68	2797.34	2	2797.34	0.008	0	88.41		28	5.3e-08	R	SGPFGQIFRPDNFVFGQSGAGNNWAK	G			29	File5332 Spectrum8908 scans: 11478
9	TBB5_HUMAN	Tubulin beta chain OS=Homo sapiens GN=TUBB PE=1 SV=2	1786	50095	57	51	27	26	74.1	4.78	8760	1	0	933.456	2797.35	3	2797.34	0.01	0	73.36	25	28	1.7e-06	R	SGPFGQIFRPDNFVFGQSGAGNNWAK	G			25	File5332 Spectrum8923 scans: 11496
9	TBB5_HUMAN	Tubulin beta chain OS=Homo sapiens GN=TUBB PE=1 SV=2	1786	50095	57	51	27	26	74.1	4.78	8761	1	0	933.456	2797.35	3	2797.34	0.0111	0	55.7	25	28	0.0001	R	SGPFGQIFRPDNFVFGQSGAGNNWAK	G			19	File5332 Spectrum8859 scans: 11426
9	TBB5_HUMAN	Tubulin beta chain OS=Homo sapiens GN=TUBB PE=1 SV=2	1786	50095	57	51	27	26	74.1	4.78	9000	1	1	776.359	3101.41	4	3101.4	0.0062	0	40.49		25	0.0014	K	FWEVISDEHGIDPTGTYHGDSDLQLDR	I			24	File5332 Spectrum7449 scans: 9935
9	TBB5_HUMAN	Tubulin beta chain OS=Homo sapiens GN=TUBB PE=1 SV=2	1786	50095	57	51	27	26	74.1	4.78	9001	1	1	1034.81	3101.41	3	3101.4	0.0062	0	85.18		25	5e-08	K	FWEVISDEHGIDPTGTYHGDSDLQLDR	I			31	File5332 Spectrum7432 scans: 9917
9	TBB5_HUMAN	Tubulin beta chain OS=Homo sapiens GN=TUBB PE=1 SV=2	1786	50095	57	51	27	26	74.1	4.78	9149	1	0	1104.52	3310.54	3	3310.53	0.0169	0	94.55	22	26	8.2e-09	K	EAESCDCLQGFQLTHSLGGGTGSGMGTLLISK	I			28	File5332 Spectrum8221 scans: 10746
9	TBB5_HUMAN	Tubulin beta chain OS=Homo sapiens GN=TUBB PE=1 SV=2	1786	50095	57	51	27	26	74.1	4.78	9166	1	0	1109.85	3326.53	3	3326.52	0.0129	0	89.58		26	2.4e-08	K	EAESCDCLQGFQLTHSLGGGTGSGMGTLLISK	I	Oxidation (M)	0.00000000000000000000000010000000.0	26	File5332 Spectrum7526 scans: 10016
9	TBB5_HUMAN	Tubulin beta chain OS=Homo sapiens GN=TUBB PE=1 SV=2	1786	50095	57	51	27	26	74.1	4.78	9332	1	0	864.666	3454.63	4	3454.62	0.017	1	68.66	19	27	3.5e-06	R	KEAESCDCLQGFQLTHSLGGGTGSGMGTLLISK	I	Oxidation (M)	0.000000000000000000000000010000000.0	23	File5332 Spectrum6961 scans: 9418
9	TBB5_HUMAN	Tubulin beta chain OS=Homo sapiens GN=TUBB PE=1 SV=2	1786	50095	57	51	27	26	74.1	4.78	9333	1	0	1152.55	3454.63	3	3454.62	0.0171	1	80.17	21	27	2.5e-07	R	KEAESCDCLQGFQLTHSLGGGTGSGMGTLLISK	I	Oxidation (M)	0.000000000000000000000000010000000.0	23	File5332 Spectrum6973 scans: 9431
10	TBB4B_HUMAN	Tubulin beta-4B chain OS=Homo sapiens GN=TUBB4B PE=1 SV=1	1676	50255	55	50	26	25	70.1	4.79	429	1	0	404.685	807.355	2	807.34	0.0155	0	38.38		25	0.0028	R	EEYPDR	I			4	File5332 Spectrum1284 scans: 3420
10	TBB4B_HUMAN	Tubulin beta-4B chain OS=Homo sapiens GN=TUBB4B PE=1 SV=1	1676	50255	55	50	26	25	70.1	4.79	1697	1	0	514.764	1027.51	2	1027.51	0.0015	0	39.78	23	28	0.0036	K	TAVCDIPPR	G			6	File5332 Spectrum4537 scans: 6869
10	TBB4B_HUMAN	Tubulin beta-4B chain OS=Homo sapiens GN=TUBB4B PE=1 SV=1	1676	50255	55	50	26	25	70.1	4.79	1698	1	0	514.765	1027.52	2	1027.51	0.0029	0	29.97		28	0.033	K	TAVCDIPPR	G			10	File5332 Spectrum2942 scans: 5164
10	TBB4B_HUMAN	Tubulin beta-4B chain OS=Homo sapiens GN=TUBB4B PE=1 SV=1	1676	50255	55	50	26	25	70.1	4.79	1699	1	0	514.765	1027.52	2	1027.51	0.0043	0	39.74	26	28	0.0035	K	TAVCDIPPR	G			5	File5332 Spectrum3043 scans: 5270
10	TBB4B_HUMAN	Tubulin beta-4B chain OS=Homo sapiens GN=TUBB4B PE=1 SV=1	1676	50255	55	50	26	25	70.1	4.79	1700	1	0	514.765	1027.52	2	1027.51	0.0044	0	38.84	23	28	0.0043	K	TAVCDIPPR	G			6	File5332 Spectrum3253 scans: 5492
10	TBB4B_HUMAN	Tubulin beta-4B chain OS=Homo sapiens GN=TUBB4B PE=1 SV=1	1676	50255	55	50	26	25	70.1	4.79	1786	1	0	520.302	1038.59	2	1038.59	0.0032	0	47.14	26	26	0.00043	R	YLTVAAVFR	G			8	File5332 Spectrum7781 scans: 10284
10	TBB4B_HUMAN	Tubulin beta-4B chain OS=Homo sapiens GN=TUBB4B PE=1 SV=1	1676	50255	55	50	26	25	70.1	4.79	1787	1	0	520.303	1038.59	2	1038.59	0.0062	0	10.85	21	26	1.7	R	YLTVAAVFR	G			5	File5332 Spectrum7859 scans: 10366
10	TBB4B_HUMAN	Tubulin beta-4B chain OS=Homo sapiens GN=TUBB4B PE=1 SV=1	1676	50255	55	50	26	25	70.1	4.79	2031	1	0	359.849	1076.53	3	1076.53	0.0011	1	26.55	26	29	0.095	K	IREEYPDR	I			8	File5332 Spectrum1687 scans: 3844
10	TBB4B_HUMAN	Tubulin beta-4B chain OS=Homo sapiens GN=TUBB4B PE=1 SV=1	1676	50255	55	50	26	25	70.1	4.79	2032	1	0	539.271	1076.53	2	1076.53	0.0015	1	28.92	23	29	0.055	K	IREEYPDR	I			5	File5332 Spectrum1684 scans: 3841
10	TBB4B_HUMAN	Tubulin beta-4B chain OS=Homo sapiens GN=TUBB4B PE=1 SV=1	1676	50255	55	50	26	25	70.1	4.79	2202	1	0	549.214	1096.41	2	1096.41	0.0043	0	25.2		17	0.0094	K	NMMAACDPR	H	2 Oxidation (M)	0.011000000.0	4	File5332 Spectrum625 scans: 2718
10	TBB4B_HUMAN	Tubulin beta-4B chain OS=Homo sapiens GN=TUBB4B PE=1 SV=1	1676	50255	55	50	26	25	70.1	4.79	2454	1	0	565.802	1129.59	2	1129.59	0.0015	0	57.9	26	30	8.9e-05	R	FPGQLNADLR	K			9	File5332 Spectrum5941 scans: 8344
10	TBB4B_HUMAN	Tubulin beta-4B chain OS=Homo sapiens GN=TUBB4B PE=1 SV=1	1676	50255	55	50	26	25	70.1	4.79	2457	1	0	565.803	1129.59	2	1129.59	0.0039	0	60.65	29	30	5e-05	R	FPGQLNADLR	K			9	File5332 Spectrum5842 scans: 8240
10	TBB4B_HUMAN	Tubulin beta-4B chain OS=Homo sapiens GN=TUBB4B PE=1 SV=1	1676	50255	55	50	26	25	70.1	4.79	2458	1	0	565.803	1129.59	2	1129.59	0.0045	0	58.54		30	8.1e-05	R	FPGQLNADLR	K			9	File5332 Spectrum5556 scans: 7940
10	TBB4B_HUMAN	Tubulin beta-4B chain OS=Homo sapiens GN=TUBB4B PE=1 SV=1	1676	50255	55	50	26	25	70.1	4.79	2459	1	0	565.804	1129.59	2	1129.59	0.0049	0	45.38	28	30	0.0016	R	FPGQLNADLR	K			9	File5332 Spectrum5654 scans: 8043
10	TBB4B_HUMAN	Tubulin beta-4B chain OS=Homo sapiens GN=TUBB4B PE=1 SV=1	1676	50255	55	50	26	25	70.1	4.79	2461	1	0	565.805	1129.6	2	1129.59	0.0073	0	51.07	28	30	0.00046	R	FPGQLNADLR	K			9	File5332 Spectrum5751 scans: 8145
10	TBB4B_HUMAN	Tubulin beta-4B chain OS=Homo sapiens GN=TUBB4B PE=1 SV=1	1676	50255	55	50	26	25	70.1	4.79	2558	1	0	572.322	1142.63	2	1142.63	0.0019	0	56.24		30	0.00013	K	LAVNMVPFPR	L			9	File5332 Spectrum7427 scans: 9912
10	TBB4B_HUMAN	Tubulin beta-4B chain OS=Homo sapiens GN=TUBB4B PE=1 SV=1	1676	50255	55	50	26	25	70.1	4.79	2695	1	0	580.32	1158.63	2	1158.62	0.0038	0	53.36	22	30	0.00026	K	LAVNMVPFPR	L	Oxidation (M)	0.0000100000.0	9	File5332 Spectrum6225 scans: 8642
10	TBB4B_HUMAN	Tubulin beta-4B chain OS=Homo sapiens GN=TUBB4B PE=1 SV=1	1676	50255	55	50	26	25	70.1	4.79	3187	1	0	615.305	1228.6	2	1228.59	0.004	0	73.87	27	27	1.3e-06	R	ISEQFTAMFR	R			8	File5332 Spectrum7534 scans: 10024
10	TBB4B_HUMAN	Tubulin beta-4B chain OS=Homo sapiens GN=TUBB4B PE=1 SV=1	1676	50255	55	50	26	25	70.1	4.79	3421	1	0	420.236	1257.69	3	1257.68	0.0047	1	41.58		30	0.0037	R	FPGQLNADLRK	L			6	File5332 Spectrum4436 scans: 6763
10	TBB4B_HUMAN	Tubulin beta-4B chain OS=Homo sapiens GN=TUBB4B PE=1 SV=1	1676	50255	55	50	26	25	70.1	4.79	3853	1	0	660.357	1318.7	2	1318.7	0.0049	0	72.18	17	30	3.2e-06	R	IMNTFSVVPSPK	V			10	File5332 Spectrum6455 scans: 8884
10	TBB4B_HUMAN	Tubulin beta-4B chain OS=Homo sapiens GN=TUBB4B PE=1 SV=1	1676	50255	55	50	26	25	70.1	4.79	3896	1	1	664.831	1327.65	2	1327.64	0.0059	0	71.02	18	28	3e-06	R	INVYYNEATGGK	Y			8	File5332 Spectrum4456 scans: 6784
10	TBB4B_HUMAN	Tubulin beta-4B chain OS=Homo sapiens GN=TUBB4B PE=1 SV=1	1676	50255	55	50	26	25	70.1	4.79	3942	1	0	668.355	1334.7	2	1334.69	0.0057	0	49.84	26	29	0.0005	R	IMNTFSVVPSPK	V	Oxidation (M)	0.010000000000.0	9	File5332 Spectrum5569 scans: 7953
10	TBB4B_HUMAN	Tubulin beta-4B chain OS=Homo sapiens GN=TUBB4B PE=1 SV=1	1676	50255	55	50	26	25	70.1	4.79	3943	1	0	668.356	1334.7	2	1334.69	0.0063	0	0.71	13	29	41	R	IMNTFSVVPSPK	V	Oxidation (M)	0.010000000000.0	5	File5332 Spectrum5651 scans: 8040
10	TBB4B_HUMAN	Tubulin beta-4B chain OS=Homo sapiens GN=TUBB4B PE=1 SV=1	1676	50255	55	50	26	25	70.1	4.79	4624	1	0	723.852	1445.69	2	1445.68	0.0078	0	44.14		28	0.0014	K	EVDEQMLNVQNK	N			10	File5332 Spectrum4620 scans: 6957
10	TBB4B_HUMAN	Tubulin beta-4B chain OS=Homo sapiens GN=TUBB4B PE=1 SV=1	1676	50255	55	50	26	25	70.1	4.79	4712	1	0	731.847	1461.68	2	1461.68	0.0034	0	47.13	24	27	0.00051	K	EVDEQMLNVQNK	N	Oxidation (M)	0.000001000000.0	10	File5332 Spectrum3158 scans: 5392
10	TBB4B_HUMAN	Tubulin beta-4B chain OS=Homo sapiens GN=TUBB4B PE=1 SV=1	1676	50255	55	50	26	25	70.1	4.79	5604	1	0	801.416	1600.82	2	1600.81	0.0048	0	71.55		29	3.5e-06	R	AVLVDLEPGTMDSVR	S			10	File5332 Spectrum7271 scans: 9748
10	TBB4B_HUMAN	Tubulin beta-4B chain OS=Homo sapiens GN=TUBB4B PE=1 SV=1	1676	50255	55	50	26	25	70.1	4.79	5691	1	0	809.416	1616.82	2	1616.81	0.0088	0	65.7	28	29	1.3e-05	R	AVLVDLEPGTMDSVR	S	Oxidation (M)	0.000000000010000.0	13	File5332 Spectrum6366 scans: 8790
10	TBB4B_HUMAN	Tubulin beta-4B chain OS=Homo sapiens GN=TUBB4B PE=1 SV=1	1676	50255	55	50	26	25	70.1	4.79	5706	1	0	540.952	1619.83	3	1619.83	0.0047	0	64.2	23	30	1.9e-05	R	LHFFMPGFAPLTSR	G			15	File5332 Spectrum8817 scans: 11380
10	TBB4B_HUMAN	Tubulin beta-4B chain OS=Homo sapiens GN=TUBB4B PE=1 SV=1	1676	50255	55	50	26	25	70.1	4.79	5795	1	0	818.921	1635.83	2	1635.82	0.0044	0	41.89	20	29	0.003	R	LHFFMPGFAPLTSR	G	Oxidation (M)	0.00001000000000.0	11	File5332 Spectrum7784 scans: 10287
10	TBB4B_HUMAN	Tubulin beta-4B chain OS=Homo sapiens GN=TUBB4B PE=1 SV=1	1676	50255	55	50	26	25	70.1	4.79	5796	1	0	546.283	1635.83	3	1635.82	0.0048	0	60.13		29	4.5e-05	R	LHFFMPGFAPLTSR	G	Oxidation (M)	0.00001000000000.0	13	File5332 Spectrum7783 scans: 10286
10	TBB4B_HUMAN	Tubulin beta-4B chain OS=Homo sapiens GN=TUBB4B PE=1 SV=1	1676	50255	55	50	26	25	70.1	4.79	6079	1	0	848.923	1695.83	2	1695.83	0.0059	0	54.91	20	29	0.00015	K	NSSYFVEWIPNNVK	T			9	File5332 Spectrum8376 scans: 10909
10	TBB4B_HUMAN	Tubulin beta-4B chain OS=Homo sapiens GN=TUBB4B PE=1 SV=1	1676	50255	55	50	26	25	70.1	4.79	6080	1	0	566.285	1695.83	3	1695.83	0.0065	0	9.96	15	29	4.8	K	NSSYFVEWIPNNVK	T			5	File5332 Spectrum8406 scans: 10940
10	TBB4B_HUMAN	Tubulin beta-4B chain OS=Homo sapiens GN=TUBB4B PE=1 SV=1	1676	50255	55	50	26	25	70.1	4.79	6123	1	0	854.439	1706.86	2	1706.85	0.0088	0	39.62		29	0.0053	R	ALTVPELTQQMFDAK	N	Oxidation (M)	0.000000000010000.0	10	File5332 Spectrum6990 scans: 9449
10	TBB4B_HUMAN	Tubulin beta-4B chain OS=Homo sapiens GN=TUBB4B PE=1 SV=1	1676	50255	55	50	26	25	70.1	4.79	6576	1	0	911.968	1821.92	2	1821.92	0.0052	0	63.04	22	29	2.4e-05	R	EIVHLQAGQCGNQIGAK	F			19	File5332 Spectrum3926 scans: 6201
10	TBB4B_HUMAN	Tubulin beta-4B chain OS=Homo sapiens GN=TUBB4B PE=1 SV=1	1676	50255	55	50	26	25	70.1	4.79	6578	1	0	608.314	1821.92	3	1821.92	0.006	0	63.66	28	29	2.1e-05	R	EIVHLQAGQCGNQIGAK	F			19	File5332 Spectrum3905 scans: 6179
10	TBB4B_HUMAN	Tubulin beta-4B chain OS=Homo sapiens GN=TUBB4B PE=1 SV=1	1676	50255	55	50	26	25	70.1	4.79	6579	1	0	608.315	1821.92	3	1821.92	0.0069	0	40.59	29	29	0.0043	R	EIVHLQAGQCGNQIGAK	F			12	File5332 Spectrum3997 scans: 6278
10	TBB4B_HUMAN	Tubulin beta-4B chain OS=Homo sapiens GN=TUBB4B PE=1 SV=1	1676	50255	55	50	26	25	70.1	4.79	7090	1	0	653.667	1957.98	3	1957.97	0.0044	0	88.2		29	6.8e-08	K	GHYTEGAELVDSVLDVVR	K			20	File5332 Spectrum9059 scans: 11671
10	TBB4B_HUMAN	Tubulin beta-4B chain OS=Homo sapiens GN=TUBB4B PE=1 SV=1	1676	50255	55	50	26	25	70.1	4.79	7091	1	0	979.997	1957.98	2	1957.97	0.0046	0	127.61		29	7.9e-12	K	GHYTEGAELVDSVLDVVR	K			16	File5332 Spectrum9060 scans: 11672
10	TBB4B_HUMAN	Tubulin beta-4B chain OS=Homo sapiens GN=TUBB4B PE=1 SV=1	1676	50255	55	50	26	25	70.1	4.79	7140	1	0	657.967	1970.88	3	1970.87	0.0059	1	60.15	19	25	1.7e-05	R	MSMKEVDEQMLNVQNK	N	3 Oxidation (M)	0.1010000001000000.0	15	File5332 Spectrum2652 scans: 4858
10	TBB4B_HUMAN	Tubulin beta-4B chain OS=Homo sapiens GN=TUBB4B PE=1 SV=1	1676	50255	55	50	26	25	70.1	4.79	7538	1	0	696.365	2086.07	3	2086.07	0.004	1	73.44		29	2.2e-06	K	GHYTEGAELVDSVLDVVRK	E			20	File5332 Spectrum8690 scans: 11244
10	TBB4B_HUMAN	Tubulin beta-4B chain OS=Homo sapiens GN=TUBB4B PE=1 SV=1	1676	50255	55	50	26	25	70.1	4.79	7648	1	0	532.273	2125.06	4	2125.05	0.0118	1	36.14	26	29	0.011	-	MREIVHLQAGQCGNQIGAK	F	Oxidation (M)	0.1000000000000000000.0	12	File5332 Spectrum3396 scans: 5642
10	TBB4B_HUMAN	Tubulin beta-4B chain OS=Homo sapiens GN=TUBB4B PE=1 SV=1	1676	50255	55	50	26	25	70.1	4.79	7649	1	0	709.362	2125.06	3	2125.05	0.0125	1	59.21	22	29	5.4e-05	-	MREIVHLQAGQCGNQIGAK	F	Oxidation (M)	0.1000000000000000000.0	10	File5332 Spectrum3391 scans: 5637
10	TBB4B_HUMAN	Tubulin beta-4B chain OS=Homo sapiens GN=TUBB4B PE=1 SV=1	1676	50255	55	50	26	25	70.1	4.79	8647	1	0	903.453	2707.34	3	2707.33	0.0075	0	48.25		29	0.00064	K	LTTPTYGDLNHLVSATMSGVTTCLR	F			10	File5332 Spectrum9096 scans: 11715
10	TBB4B_HUMAN	Tubulin beta-4B chain OS=Homo sapiens GN=TUBB4B PE=1 SV=1	1676	50255	55	50	26	25	70.1	4.79	8648	1	0	1354.68	2707.35	2	2707.33	0.0185	0	57.7		29	7.6e-05	K	LTTPTYGDLNHLVSATMSGVTTCLR	F			14	File5332 Spectrum9101 scans: 11720
10	TBB4B_HUMAN	Tubulin beta-4B chain OS=Homo sapiens GN=TUBB4B PE=1 SV=1	1676	50255	55	50	26	25	70.1	4.79	8672	1	0	908.783	2723.33	3	2723.33	0.0012	0	51.24	16	28	0.00029	K	LTTPTYGDLNHLVSATMSGVTTCLR	F	Oxidation (M)	0.0000000000000000100000000.0	10	File5332 Spectrum8109 scans: 10628
10	TBB4B_HUMAN	Tubulin beta-4B chain OS=Homo sapiens GN=TUBB4B PE=1 SV=1	1676	50255	55	50	26	25	70.1	4.79	8673	1	0	908.787	2723.34	3	2723.33	0.0145	0	61.85		29	2.7e-05	K	LTTPTYGDLNHLVSATMSGVTTCLR	F	Oxidation (M)	0.0000000000000000100000000.0	11	File5332 Spectrum8229 scans: 10754
10	TBB4B_HUMAN	Tubulin beta-4B chain OS=Homo sapiens GN=TUBB4B PE=1 SV=1	1676	50255	55	50	26	25	70.1	4.79	8759	1	0	1399.68	2797.34	2	2797.34	0.008	0	88.41		28	5.3e-08	R	SGPFGQIFRPDNFVFGQSGAGNNWAK	G			29	File5332 Spectrum8908 scans: 11478
10	TBB4B_HUMAN	Tubulin beta-4B chain OS=Homo sapiens GN=TUBB4B PE=1 SV=1	1676	50255	55	50	26	25	70.1	4.79	8760	1	0	933.456	2797.35	3	2797.34	0.01	0	73.36	25	28	1.7e-06	R	SGPFGQIFRPDNFVFGQSGAGNNWAK	G			25	File5332 Spectrum8923 scans: 11496
10	TBB4B_HUMAN	Tubulin beta-4B chain OS=Homo sapiens GN=TUBB4B PE=1 SV=1	1676	50255	55	50	26	25	70.1	4.79	8761	1	0	933.456	2797.35	3	2797.34	0.0111	0	55.7	25	28	0.0001	R	SGPFGQIFRPDNFVFGQSGAGNNWAK	G			19	File5332 Spectrum8859 scans: 11426
10	TBB4B_HUMAN	Tubulin beta-4B chain OS=Homo sapiens GN=TUBB4B PE=1 SV=1	1676	50255	55	50	26	25	70.1	4.79	9017	1	0	1039.48	3115.42	3	3115.42	0.0007	0	26.89	15	24	0.031	K	FWEVISDEHGIDPTGTYHGDSDLQLER	I			11	File5332 Spectrum7456 scans: 9942
10	TBB4B_HUMAN	Tubulin beta-4B chain OS=Homo sapiens GN=TUBB4B PE=1 SV=1	1676	50255	55	50	26	25	70.1	4.79	9018	1	0	779.864	3115.43	4	3115.42	0.0098	0	38.62	16	25	0.0022	K	FWEVISDEHGIDPTGTYHGDSDLQLER	I			10	File5332 Spectrum7412 scans: 9896
10	TBB4B_HUMAN	Tubulin beta-4B chain OS=Homo sapiens GN=TUBB4B PE=1 SV=1	1676	50255	55	50	26	25	70.1	4.79	9149	1	0	1104.52	3310.54	3	3310.53	0.0169	0	94.55	22	26	8.2e-09	K	EAESCDCLQGFQLTHSLGGGTGSGMGTLLISK	I			28	File5332 Spectrum8221 scans: 10746
10	TBB4B_HUMAN	Tubulin beta-4B chain OS=Homo sapiens GN=TUBB4B PE=1 SV=1	1676	50255	55	50	26	25	70.1	4.79	9166	1	0	1109.85	3326.53	3	3326.52	0.0129	0	89.58		26	2.4e-08	K	EAESCDCLQGFQLTHSLGGGTGSGMGTLLISK	I	Oxidation (M)	0.00000000000000000000000010000000.0	26	File5332 Spectrum7526 scans: 10016
10	TBB4B_HUMAN	Tubulin beta-4B chain OS=Homo sapiens GN=TUBB4B PE=1 SV=1	1676	50255	55	50	26	25	70.1	4.79	9332	1	0	864.666	3454.63	4	3454.62	0.017	1	68.66	19	27	3.5e-06	R	KEAESCDCLQGFQLTHSLGGGTGSGMGTLLISK	I	Oxidation (M)	0.000000000000000000000000010000000.0	23	File5332 Spectrum6961 scans: 9418
10	TBB4B_HUMAN	Tubulin beta-4B chain OS=Homo sapiens GN=TUBB4B PE=1 SV=1	1676	50255	55	50	26	25	70.1	4.79	9333	1	0	1152.55	3454.63	3	3454.62	0.0171	1	80.17	21	27	2.5e-07	R	KEAESCDCLQGFQLTHSLGGGTGSGMGTLLISK	I	Oxidation (M)	0.000000000000000000000000010000000.0	23	File5332 Spectrum6973 scans: 9431
11	K22E_HUMAN	Keratin, type II cytoskeletal 2 epidermal OS=Homo sapiens GN=KRT2 PE=1 SV=2	1470	65678	48	39	38	32	66.5	8.07	20	1	1	352.203	702.391	2	702.391	0.0001	0	19.06	27	32	1.1	K	VELQSK	V			5	File5332 Spectrum1092 scans: 3216
11	K22E_HUMAN	Keratin, type II cytoskeletal 2 epidermal OS=Homo sapiens GN=KRT2 PE=1 SV=2	1470	65678	48	39	38	32	66.5	8.07	530	1	0	414.219	826.424	2	826.423	0.002	0	25.39		27	0.087	K	FASFIDK	V			6	File5332 Spectrum6219 scans: 8636
11	K22E_HUMAN	Keratin, type II cytoskeletal 2 epidermal OS=Homo sapiens GN=KRT2 PE=1 SV=2	1470	65678	48	39	38	32	66.5	8.07	531	2	0	414.22	826.425	2	826.423	0.0021	0	10.48	19	27	2.7	K	FASFIDK	V			5	File5332 Spectrum5512 scans: 7894
11	K22E_HUMAN	Keratin, type II cytoskeletal 2 epidermal OS=Homo sapiens GN=KRT2 PE=1 SV=2	1470	65678	48	39	38	32	66.5	8.07	532	1	0	414.22	826.425	2	826.423	0.0029	0	31.71		27	0.02	K	FASFIDK	V			6	File5332 Spectrum5418 scans: 7795
11	K22E_HUMAN	Keratin, type II cytoskeletal 2 epidermal OS=Homo sapiens GN=KRT2 PE=1 SV=2	1470	65678	48	39	38	32	66.5	8.07	562	1	1	416.251	830.488	2	830.486	0.0017	0	43.28	24	29	0.0023	R	SLVGLGGTK	S			7	File5332 Spectrum4216 scans: 6508
11	K22E_HUMAN	Keratin, type II cytoskeletal 2 epidermal OS=Homo sapiens GN=KRT2 PE=1 SV=2	1470	65678	48	39	38	32	66.5	8.07	957	1	0	455.713	909.411	2	909.408	0.0029	0	30.29	23	25	0.018	K	YEDEINK	R			6	File5332 Spectrum1904 scans: 4072
11	K22E_HUMAN	Keratin, type II cytoskeletal 2 epidermal OS=Homo sapiens GN=KRT2 PE=1 SV=2	1470	65678	48	39	38	32	66.5	8.07	1350	1	0	487.271	972.527	2	972.524	0.0033	0	27.3		31	0.12	K	IEISELNR	V			5	File5332 Spectrum4833 scans: 7181
11	K22E_HUMAN	Keratin, type II cytoskeletal 2 epidermal OS=Homo sapiens GN=KRT2 PE=1 SV=2	1470	65678	48	39	38	32	66.5	8.07	1488	1	1	497.789	993.563	2	993.561	0.0019	0	28.07	19	27	0.042	R	LQGEIAHVK	K			6	File5332 Spectrum2088 scans: 4265
11	K22E_HUMAN	Keratin, type II cytoskeletal 2 epidermal OS=Homo sapiens GN=KRT2 PE=1 SV=2	1470	65678	48	39	38	32	66.5	8.07	1553	1	0	503.239	1004.46	2	1004.46	0.0033	0	33.3		27	0.013	K	LLEGEECR	M			5	File5332 Spectrum2525 scans: 4725
11	K22E_HUMAN	Keratin, type II cytoskeletal 2 epidermal OS=Homo sapiens GN=KRT2 PE=1 SV=2	1470	65678	48	39	38	32	66.5	8.07	1768	1	1	519.268	1036.52	2	1036.52	0.0034	0	37.17	21	29	0.008	R	YLDGLTAER	T			7	File5332 Spectrum4985 scans: 7340
11	K22E_HUMAN	Keratin, type II cytoskeletal 2 epidermal OS=Homo sapiens GN=KRT2 PE=1 SV=2	1470	65678	48	39	38	32	66.5	8.07	1770	1	0	519.761	1037.51	2	1037.5	0.0038	1	41.33	23	28	0.0028	K	KYEDEINK	R			7	File5332 Spectrum1465 scans: 3611
11	K22E_HUMAN	Keratin, type II cytoskeletal 2 epidermal OS=Homo sapiens GN=KRT2 PE=1 SV=2	1470	65678	48	39	38	32	66.5	8.07	1967	1	0	356.178	1065.51	3	1065.51	0.0026	1	39.25	24	28	0.0047	K	YEDEINKR	T			6	File5332 Spectrum1385 scans: 3527
11	K22E_HUMAN	Keratin, type II cytoskeletal 2 epidermal OS=Homo sapiens GN=KRT2 PE=1 SV=2	1470	65678	48	39	38	32	66.5	8.07	2072	1	0	361.539	1081.59	3	1081.59	0.0022	1	35.74		27	0.0077	K	FASFIDKVR	F			7	File5332 Spectrum5450 scans: 7828
11	K22E_HUMAN	Keratin, type II cytoskeletal 2 epidermal OS=Homo sapiens GN=KRT2 PE=1 SV=2	1470	65678	48	39	38	32	66.5	8.07	2073	1	0	541.805	1081.6	2	1081.59	0.0034	1	48.65		27	0.0004	K	FASFIDKVR	F			7	File5332 Spectrum5447 scans: 7825
11	K22E_HUMAN	Keratin, type II cytoskeletal 2 epidermal OS=Homo sapiens GN=KRT2 PE=1 SV=2	1470	65678	48	39	38	32	66.5	8.07	2282	6	0	554.273	1106.53	2	1106.54	-0.0045	0	1.74	21	28	26	K	AQYEEIAQR	S			2	File5332 Spectrum1443 scans: 3588
11	K22E_HUMAN	Keratin, type II cytoskeletal 2 epidermal OS=Homo sapiens GN=KRT2 PE=1 SV=2	1470	65678	48	39	38	32	66.5	8.07	2468	1	1	566.26	1130.51	2	1130.5	0.0031	0	48.81		24	0.00019	R	STSSFSCLSR	H			6	File5332 Spectrum4024 scans: 6306
11	K22E_HUMAN	Keratin, type II cytoskeletal 2 epidermal OS=Homo sapiens GN=KRT2 PE=1 SV=2	1470	65678	48	39	38	32	66.5	8.07	2483	1	0	567.286	1132.56	2	1132.55	0.0036	1	51.27	26	29	0.00037	R	KLLEGEECR	M			6	File5332 Spectrum2032 scans: 4206
11	K22E_HUMAN	Keratin, type II cytoskeletal 2 epidermal OS=Homo sapiens GN=KRT2 PE=1 SV=2	1470	65678	48	39	38	32	66.5	8.07	2528	1	0	570.275	1138.54	2	1138.53	0.003	0	35.03	19	27	0.0087	R	DYQELMNVK	L			6	File5332 Spectrum5847 scans: 8245
11	K22E_HUMAN	Keratin, type II cytoskeletal 2 epidermal OS=Homo sapiens GN=KRT2 PE=1 SV=2	1470	65678	48	39	38	32	66.5	8.07	2654	1	0	578.273	1154.53	2	1154.53	0.003	0	30.61	20	26	0.02	R	DYQELMNVK	L	Oxidation (M)	0.000001000.0	7	File5332 Spectrum4063 scans: 6347
11	K22E_HUMAN	Keratin, type II cytoskeletal 2 epidermal OS=Homo sapiens GN=KRT2 PE=1 SV=2	1470	65678	48	39	38	32	66.5	8.07	2933	1	1	597.316	1192.62	2	1192.61	0.0085	0	30.84	23	29	0.039	K	YEELQVTVGR	H			6	File5332 Spectrum4657 scans: 6996
11	K22E_HUMAN	Keratin, type II cytoskeletal 2 epidermal OS=Homo sapiens GN=KRT2 PE=1 SV=2	1470	65678	48	39	38	32	66.5	8.07	2944	1	0	398.877	1193.61	3	1193.6	0.0044	2	47.5	20	30	0.00092	K	KYEDEINKR	T			6	File5332 Spectrum1268 scans: 3403
11	K22E_HUMAN	Keratin, type II cytoskeletal 2 epidermal OS=Homo sapiens GN=KRT2 PE=1 SV=2	1470	65678	48	39	38	32	66.5	8.07	2945	1	0	597.812	1193.61	2	1193.6	0.0051	2	62.13	28	30	3.2e-05	K	KYEDEINKR	T			8	File5332 Spectrum1273 scans: 3408
11	K22E_HUMAN	Keratin, type II cytoskeletal 2 epidermal OS=Homo sapiens GN=KRT2 PE=1 SV=2	1470	65678	48	39	38	32	66.5	8.07	2956	9	1	598.792	1195.57	2	1195.59	-0.0215	1	1.61	19	28	24	K	KDVDNAYMIK	V			2	File5332 Spectrum608 scans: 2700
11	K22E_HUMAN	Keratin, type II cytoskeletal 2 epidermal OS=Homo sapiens GN=KRT2 PE=1 SV=2	1470	65678	48	39	38	32	66.5	8.07	3051	1	1	604.813	1207.61	2	1207.61	0.0026	0	63.15	28	29	2.1e-05	R	TAAENDFVTLK	K			9	File5332 Spectrum5455 scans: 7834
11	K22E_HUMAN	Keratin, type II cytoskeletal 2 epidermal OS=Homo sapiens GN=KRT2 PE=1 SV=2	1470	65678	48	39	38	32	66.5	8.07	3380	1	1	627.81	1253.6	2	1253.6	0.0047	0	70.28	20	28	3e-06	R	GFSSGSAVVSGGSR	R			8	File5332 Spectrum3242 scans: 5481
11	K22E_HUMAN	Keratin, type II cytoskeletal 2 epidermal OS=Homo sapiens GN=KRT2 PE=1 SV=2	1470	65678	48	39	38	32	66.5	8.07	3855	1	1	660.797	1319.58	2	1319.58	0.0036	0	83.76	19	24	6e-08	R	HGGGGGGFGGGGFGSR	S			13	File5332 Spectrum3193 scans: 5429
11	K22E_HUMAN	Keratin, type II cytoskeletal 2 epidermal OS=Homo sapiens GN=KRT2 PE=1 SV=2	1470	65678	48	39	38	32	66.5	8.07	3856	1	1	440.867	1319.58	3	1319.58	0.0039	0	39.98	17	24	0.0014	R	HGGGGGGFGGGGFGSR	S			14	File5332 Spectrum3204 scans: 5441
11	K22E_HUMAN	Keratin, type II cytoskeletal 2 epidermal OS=Homo sapiens GN=KRT2 PE=1 SV=2	1470	65678	48	39	38	32	66.5	8.07	3900	1	1	665.326	1328.64	2	1328.63	0.005	0	69.78	23	28	3.6e-06	K	NVQDAIADAEQR	G			9	File5332 Spectrum5016 scans: 7373
11	K22E_HUMAN	Keratin, type II cytoskeletal 2 epidermal OS=Homo sapiens GN=KRT2 PE=1 SV=2	1470	65678	48	39	38	32	66.5	8.07	3902	1	0	665.368	1328.72	2	1328.72	0.0035	0	54.49	27	29	0.00016	R	NLDLDSIIAEVK	A			7	File5332 Spectrum9056 scans: 11667
11	K22E_HUMAN	Keratin, type II cytoskeletal 2 epidermal OS=Homo sapiens GN=KRT2 PE=1 SV=2	1470	65678	48	39	38	32	66.5	8.07	3949	1	1	446.243	1335.71	3	1335.7	0.0038	1	44.36	26	29	0.0016	R	TAAENDFVTLKK	D			6	File5332 Spectrum4102 scans: 6388
11	K22E_HUMAN	Keratin, type II cytoskeletal 2 epidermal OS=Homo sapiens GN=KRT2 PE=1 SV=2	1470	65678	48	39	38	32	66.5	8.07	3950	1	1	668.861	1335.71	2	1335.7	0.004	1	57.75		29	7.1e-05	R	TAAENDFVTLKK	D			10	File5332 Spectrum4103 scans: 6389
11	K22E_HUMAN	Keratin, type II cytoskeletal 2 epidermal OS=Homo sapiens GN=KRT2 PE=1 SV=2	1470	65678	48	39	38	32	66.5	8.07	4159	1	1	686.361	1370.71	2	1370.7	0.0038	0	69.18		29	5.1e-06	K	LNDLEEALQQAK	E			9	File5332 Spectrum6810 scans: 9259
11	K22E_HUMAN	Keratin, type II cytoskeletal 2 epidermal OS=Homo sapiens GN=KRT2 PE=1 SV=2	1470	65678	48	39	38	32	66.5	8.07	4272	1	1	696.347	1390.68	2	1390.67	0.0058	1	68.65		29	6e-06	R	SKEEAEALYHSK	Y			9	File5332 Spectrum1905 scans: 4073
11	K22E_HUMAN	Keratin, type II cytoskeletal 2 epidermal OS=Homo sapiens GN=KRT2 PE=1 SV=2	1470	65678	48	39	38	32	66.5	8.07	4273	1	1	464.567	1390.68	3	1390.67	0.0058	1	32.68	23	29	0.024	R	SKEEAEALYHSK	Y			7	File5332 Spectrum1890 scans: 4057
11	K22E_HUMAN	Keratin, type II cytoskeletal 2 epidermal OS=Homo sapiens GN=KRT2 PE=1 SV=2	1470	65678	48	39	38	32	66.5	8.07	4704	1	1	730.904	1459.79	2	1459.79	0.0022	0	110.49	25	29	3.9e-10	K	VDLLNQEIEFLK	V			10	File5332 Spectrum8967 scans: 11555
11	K22E_HUMAN	Keratin, type II cytoskeletal 2 epidermal OS=Homo sapiens GN=KRT2 PE=1 SV=2	1470	65678	48	39	38	32	66.5	8.07	4793	1	0	738.401	1474.79	2	1474.78	0.0086	0	64.05	27	30	2e-05	R	FLEQQNQVLQTK	W			10	File5332 Spectrum4677 scans: 7017
11	K22E_HUMAN	Keratin, type II cytoskeletal 2 epidermal OS=Homo sapiens GN=KRT2 PE=1 SV=2	1470	65678	48	39	38	32	66.5	8.07	5670	1	1	807.433	1612.85	2	1612.84	0.0087	1	67.81	23	29	7.2e-06	R	NKLNDLEEALQQAK	E			9	File5332 Spectrum6916 scans: 9371
11	K22E_HUMAN	Keratin, type II cytoskeletal 2 epidermal OS=Homo sapiens GN=KRT2 PE=1 SV=2	1470	65678	48	39	38	32	66.5	8.07	6239	1	1	870.859	1739.7	2	1739.7	0.0052	0	117.96		17	5e-12	R	GSSSGGGYSSGSSSYGSGGR	Q			14	File5332 Spectrum1717 scans: 3875
11	K22E_HUMAN	Keratin, type II cytoskeletal 2 epidermal OS=Homo sapiens GN=KRT2 PE=1 SV=2	1470	65678	48	39	38	32	66.5	8.07	6248	1	1	871.381	1740.75	2	1740.74	0.0058	0	123.99		22	3.8e-12	R	GGSGGGGSISGGGYGSGGGSGGR	Y			18	File5332 Spectrum1967 scans: 4138
11	K22E_HUMAN	Keratin, type II cytoskeletal 2 epidermal OS=Homo sapiens GN=KRT2 PE=1 SV=2	1470	65678	48	39	38	32	66.5	8.07	6627	5	1	613.633	1837.88	3	1837.91	-0.0313	0	0.32	16	29	37	K	SISISVAGGGGGFGAAGGFGGR	G			11	File5332 Spectrum8910 scans: 11481
11	K22E_HUMAN	Keratin, type II cytoskeletal 2 epidermal OS=Homo sapiens GN=KRT2 PE=1 SV=2	1470	65678	48	39	38	32	66.5	8.07	6633	1	1	919.966	1837.92	2	1837.91	0.0102	0	121.15	21	29	3.2e-11	K	SISISVAGGGGGFGAAGGFGGR	G			15	File5332 Spectrum7131 scans: 9597
11	K22E_HUMAN	Keratin, type II cytoskeletal 2 epidermal OS=Homo sapiens GN=KRT2 PE=1 SV=2	1470	65678	48	39	38	32	66.5	8.07	7800	1	1	733.387	2197.14	3	2197.13	0.0042	2	81.55	23	28	2.8e-07	R	NKLNDLEEALQQAKEDLAR	L			10	File5332 Spectrum8635 scans: 11184
11	K22E_HUMAN	Keratin, type II cytoskeletal 2 epidermal OS=Homo sapiens GN=KRT2 PE=1 SV=2	1470	65678	48	39	38	32	66.5	8.07	7932	1	1	758.02	2271.04	3	2271.03	0.0072	1	20.25		27	0.25	R	TSQNSELNNMQDLVEDYKK	K	Oxidation (M)	0.0000000001000000000.0	7	File5332 Spectrum4441 scans: 6768
11	K22E_HUMAN	Keratin, type II cytoskeletal 2 epidermal OS=Homo sapiens GN=KRT2 PE=1 SV=2	1470	65678	48	39	38	32	66.5	8.07	8359	1	1	1237.6	2473.19	2	2473.19	0.0061	0	124.51	21	28	1.4e-11	R	MSGDLSSNVTVSVTSSTISSNVASK	A	Oxidation (M)	0.1000000000000000000000000.0	17	File5332 Spectrum6028 scans: 8435
11	K22E_HUMAN	Keratin, type II cytoskeletal 2 epidermal OS=Homo sapiens GN=KRT2 PE=1 SV=2	1470	65678	48	39	38	32	66.5	8.07	8398	1	1	834.366	2500.07	3	2500.06	0.015	1	12.94		23	0.51	K	AAFGGSGGRGSSSGGGYSSGSSSYGSGGR	Q			9	File5332 Spectrum6044 scans: 8452
11	K22E_HUMAN	Keratin, type II cytoskeletal 2 epidermal OS=Homo sapiens GN=KRT2 PE=1 SV=2	1470	65678	48	39	38	32	66.5	8.07	8963	1	1	1016.84	3047.5	3	3047.49	0.0164	0	88.91	22	28	4.7e-08	K	VLYDAEISQIHQSVTDTNVILSMDNSR	N			14	File5332 Spectrum8474 scans: 11013
11	K22E_HUMAN	Keratin, type II cytoskeletal 2 epidermal OS=Homo sapiens GN=KRT2 PE=1 SV=2	1470	65678	48	39	38	32	66.5	8.07	8972	1	1	1022.17	3063.49	3	3063.48	0.0075	0	69.44	17	28	3.8e-06	K	VLYDAEISQIHQSVTDTNVILSMDNSR	N	Oxidation (M)	0.000000000000000000000010000.0	15	File5332 Spectrum7927 scans: 10437
11	K22E_HUMAN	Keratin, type II cytoskeletal 2 epidermal OS=Homo sapiens GN=KRT2 PE=1 SV=2	1470	65678	48	39	38	32	66.5	8.07	9589	1	1	1364.7	4091.09	3	4091.07	0.0206	0	62.78		25	9.6e-06	R	FGGFGGPGGVGGLGGPGGFGPGGYPGGIHEVSVNQSLLQPLNVK	V			30	File5332 Spectrum8972 scans: 11564
12	K1C9_HUMAN	Keratin, type I cytoskeletal 9 OS=Homo sapiens GN=KRT9 PE=1 SV=3	1447	62255	33	25	27	21	60.5	5.14	160	3	1	373.215	744.416	2	744.413	0.0029	0	20.02		32	0.86	K	EVTQLR	H			4	File5332 Spectrum1844 scans: 4009
12	K1C9_HUMAN	Keratin, type I cytoskeletal 9 OS=Homo sapiens GN=KRT9 PE=1 SV=3	1447	62255	33	25	27	21	60.5	5.14	380	1	1	399.181	796.347	2	796.346	0.0002	0	50.58	21	24	0.00013	R	GGSGGSYGR	G			7	File5332 Spectrum311 scans: 2374
12	K1C9_HUMAN	Keratin, type I cytoskeletal 9 OS=Homo sapiens GN=KRT9 PE=1 SV=3	1447	62255	33	25	27	21	60.5	5.14	441	1	0	405.225	808.435	2	808.433	0.0016	0	42.58		28	0.0019	R	LASYLDK	V			5	File5332 Spectrum3578 scans: 5835
12	K1C9_HUMAN	Keratin, type I cytoskeletal 9 OS=Homo sapiens GN=KRT9 PE=1 SV=3	1447	62255	33	25	27	21	60.5	5.14	456	1	1	406.754	811.493	2	811.492	0.001	1	48.26		24	0.00022	K	KGPAAIQK	N			7	File5332 Spectrum359 scans: 2426
12	K1C9_HUMAN	Keratin, type I cytoskeletal 9 OS=Homo sapiens GN=KRT9 PE=1 SV=3	1447	62255	33	25	27	21	60.5	5.14	876	1	1	449.212	896.409	2	896.406	0.0024	0	38.97	22	25	0.0025	R	MTLDDFR	I			5	File5332 Spectrum6075 scans: 8485
12	K1C9_HUMAN	Keratin, type I cytoskeletal 9 OS=Homo sapiens GN=KRT9 PE=1 SV=3	1447	62255	33	25	27	21	60.5	5.14	975	1	1	457.209	912.403	2	912.401	0.002	0	35.88		22	0.0024	R	MTLDDFR	I	Oxidation (M)	0.1000000.0	5	File5332 Spectrum4404 scans: 6728
12	K1C9_HUMAN	Keratin, type I cytoskeletal 9 OS=Homo sapiens GN=KRT9 PE=1 SV=3	1447	62255	33	25	27	21	60.5	5.14	1306	1	1	484.231	966.448	2	966.445	0.0032	0	20.97	23	27	0.2	K	IQDWYDK	K			5	File5332 Spectrum4605 scans: 6941
12	K1C9_HUMAN	Keratin, type I cytoskeletal 9 OS=Homo sapiens GN=KRT9 PE=1 SV=3	1447	62255	33	25	27	21	60.5	5.14	1414	1	1	491.721	981.428	2	981.427	0.0017	0	36.31	19	25	0.0037	R	FSSSGGGGGGGR	F			7	File5332 Spectrum430 scans: 2504
12	K1C9_HUMAN	Keratin, type I cytoskeletal 9 OS=Homo sapiens GN=KRT9 PE=1 SV=3	1447	62255	33	25	27	21	60.5	5.14	1928	1	1	530.788	1059.56	2	1059.56	0.0052	0	45.28	26	30	0.0018	K	TLLDIDNTR	M			5	File5332 Spectrum5711 scans: 8103
12	K1C9_HUMAN	Keratin, type I cytoskeletal 9 OS=Homo sapiens GN=KRT9 PE=1 SV=3	1447	62255	33	25	27	21	60.5	5.14	1967	2	1	356.178	1065.51	3	1065.49	0.0204	0	9.1	24	28	4.8	K	FEMEQNLR	Q			3	File5332 Spectrum1385 scans: 3527
12	K1C9_HUMAN	Keratin, type I cytoskeletal 9 OS=Homo sapiens GN=KRT9 PE=1 SV=3	1447	62255	33	25	27	21	60.5	5.14	2019	1	1	537.765	1073.52	2	1073.51	0.0009	0	16.3	20	28	0.77	R	QFSSSYLSR	S			6	File5332 Spectrum4563 scans: 6897
12	K1C9_HUMAN	Keratin, type I cytoskeletal 9 OS=Homo sapiens GN=KRT9 PE=1 SV=3	1447	62255	33	25	27	21	60.5	5.14	2172	1	1	365.855	1094.54	3	1094.54	0.0049	1	11.66	19	28	2.6	K	IQDWYDKK	G			5	File5332 Spectrum3520 scans: 5773
12	K1C9_HUMAN	Keratin, type I cytoskeletal 9 OS=Homo sapiens GN=KRT9 PE=1 SV=3	1447	62255	33	25	27	21	60.5	5.14	2376	6	1	561.293	1120.57	2	1120.58	-0.0058	0	6.22		29	12	R	QEYEQLIAK	N			4	File5332 Spectrum8268 scans: 10795
12	K1C9_HUMAN	Keratin, type I cytoskeletal 9 OS=Homo sapiens GN=KRT9 PE=1 SV=3	1447	62255	33	25	27	21	60.5	5.14	2377	1	1	561.299	1120.58	2	1120.58	0.0077	0	51.69	28	29	0.00031	R	QEYEQLIAK	N			8	File5332 Spectrum4659 scans: 6998
12	K1C9_HUMAN	Keratin, type I cytoskeletal 9 OS=Homo sapiens GN=KRT9 PE=1 SV=3	1447	62255	33	25	27	21	60.5	5.14	2668	1	1	579.301	1156.59	2	1156.58	0.0035	0	79.35	24	28	4.3e-07	R	QGVDADINGLR	Q			9	File5332 Spectrum4777 scans: 7122
12	K1C9_HUMAN	Keratin, type I cytoskeletal 9 OS=Homo sapiens GN=KRT9 PE=1 SV=3	1447	62255	33	25	27	21	60.5	5.14	3210	1	1	616.806	1231.6	2	1231.59	0.0058	0	93.37	26	29	2e-08	R	SGGGGGGGLGSGGSIR	S			13	File5332 Spectrum2445 scans: 4640
12	K1C9_HUMAN	Keratin, type I cytoskeletal 9 OS=Homo sapiens GN=KRT9 PE=1 SV=3	1447	62255	33	25	27	21	60.5	5.14	3230	1	1	618.271	1234.53	2	1234.52	0.0054	0	65.84	21	22	2.5e-06	R	FSSSSGYGGGSSR	V			10	File5332 Spectrum1884 scans: 4051
12	K1C9_HUMAN	Keratin, type I cytoskeletal 9 OS=Homo sapiens GN=KRT9 PE=1 SV=3	1447	62255	33	25	27	21	60.5	5.14	3747	1	1	654.342	1306.67	2	1306.67	-0.0008	1	18.01	26	29	0.76	R	IKFEMEQNLR	Q			7	File5332 Spectrum5258 scans: 7627
12	K1C9_HUMAN	Keratin, type I cytoskeletal 9 OS=Homo sapiens GN=KRT9 PE=1 SV=3	1447	62255	33	25	27	21	60.5	5.14	3748	1	1	436.565	1306.67	3	1306.67	0.0039	1	46.82	23	29	0.00099	R	IKFEMEQNLR	Q			8	File5332 Spectrum5251 scans: 7619
12	K1C9_HUMAN	Keratin, type I cytoskeletal 9 OS=Homo sapiens GN=KRT9 PE=1 SV=3	1447	62255	33	25	27	21	60.5	5.14	5488	1	1	793.888	1585.76	2	1585.76	0.0034	0	79.27	22	28	4.4e-07	K	VQALEEANNDLENK	I			10	File5332 Spectrum4514 scans: 6845
12	K1C9_HUMAN	Keratin, type I cytoskeletal 9 OS=Homo sapiens GN=KRT9 PE=1 SV=3	1447	62255	33	25	27	21	60.5	5.14	6450	1	1	896.372	1790.73	2	1790.72	0.0089	0	145.05		18	1e-14	R	GGSGGSYGGGGSGGGYGGGSGSR	G			19	File5332 Spectrum1599 scans: 3751
12	K1C9_HUMAN	Keratin, type I cytoskeletal 9 OS=Homo sapiens GN=KRT9 PE=1 SV=3	1447	62255	33	25	27	21	60.5	5.14	6625	1	1	919.489	1836.96	2	1836.96	0.0056	0	107.15	22	29	8.1e-10	R	HGVQELEIELQSQLSK	K			12	File5332 Spectrum7665 scans: 10162
12	K1C9_HUMAN	Keratin, type I cytoskeletal 9 OS=Homo sapiens GN=KRT9 PE=1 SV=3	1447	62255	33	25	27	21	60.5	5.14	6626	1	1	613.328	1836.96	3	1836.96	0.0057	0	81.8	22	29	2.8e-07	R	HGVQELEIELQSQLSK	K			18	File5332 Spectrum7666 scans: 10163
12	K1C9_HUMAN	Keratin, type I cytoskeletal 9 OS=Homo sapiens GN=KRT9 PE=1 SV=3	1447	62255	33	25	27	21	60.5	5.14	6743	1	1	934.473	1866.93	2	1866.91	0.0166	1	19.37	21	29	0.47	K	TLNDMRQEYEQLIAK	N	Oxidation (M)	0.000010000000000.0	10	File5332 Spectrum5630 scans: 8017
12	K1C9_HUMAN	Keratin, type I cytoskeletal 9 OS=Homo sapiens GN=KRT9 PE=1 SV=3	1447	62255	33	25	27	21	60.5	5.14	7566	1	1	1048.03	2094.04	2	2094.03	0.0074	0	119.17		29	5.8e-11	R	QEIECQNQEYSLLLSIK	M			14	File5332 Spectrum8326 scans: 10856
12	K1C9_HUMAN	Keratin, type I cytoskeletal 9 OS=Homo sapiens GN=KRT9 PE=1 SV=3	1447	62255	33	25	27	21	60.5	5.14	8069	1	1	777.71	2330.11	3	2330.1	0.0054	1	89.16	24	28	4.2e-08	K	SDLEMQYETLQEELMALKK	N	2 Oxidation (M)	0.0000100000000010000.0	10	File5332 Spectrum8738 scans: 11295
12	K1C9_HUMAN	Keratin, type I cytoskeletal 9 OS=Homo sapiens GN=KRT9 PE=1 SV=3	1447	62255	33	25	27	21	60.5	5.14	8437	1	1	1255.57	2509.13	2	2509.12	0.008	0	107.38		25	3.1e-10	K	EIETYHNLLEGGQEDFESSGAGK	I			32	File5332 Spectrum6558 scans: 8992
12	K1C9_HUMAN	Keratin, type I cytoskeletal 9 OS=Homo sapiens GN=KRT9 PE=1 SV=3	1447	62255	33	25	27	21	60.5	5.14	8438	1	1	837.386	2509.14	3	2509.12	0.0131	0	84.39	20	25	6.7e-08	K	EIETYHNLLEGGQEDFESSGAGK	I			21	File5332 Spectrum6572 scans: 9007
12	K1C9_HUMAN	Keratin, type I cytoskeletal 9 OS=Homo sapiens GN=KRT9 PE=1 SV=3	1447	62255	33	25	27	21	60.5	5.14	8644	1	1	902.394	2704.16	3	2704.15	0.0077	0	71.56	20	22	6.6e-07	R	GGGGSFGYSYGGGSGGGFSASSLGGGFGGGSR	G			10	File5332 Spectrum7302 scans: 9780
12	K1C9_HUMAN	Keratin, type I cytoskeletal 9 OS=Homo sapiens GN=KRT9 PE=1 SV=3	1447	62255	33	25	27	21	60.5	5.14	8645	1	1	1353.09	2704.17	2	2704.15	0.0112	0	172.15		23	6.3e-17	R	GGGGSFGYSYGGGSGGGFSASSLGGGFGGGSR	G			25	File5332 Spectrum7286 scans: 9764
12	K1C9_HUMAN	Keratin, type I cytoskeletal 9 OS=Homo sapiens GN=KRT9 PE=1 SV=3	1447	62255	33	25	27	21	60.5	5.14	8854	1	1	968.146	2901.42	3	2901.4	0.0128	1	83.1		28	1.8e-07	K	NYSPYYNTIDDLKDQIVDLTVGNNK	T			11	File5332 Spectrum9130 scans: 11751
12	K1C9_HUMAN	Keratin, type I cytoskeletal 9 OS=Homo sapiens GN=KRT9 PE=1 SV=3	1447	62255	33	25	27	21	60.5	5.14	9092	1	1	1075.1	3222.29	3	3222.27	0.011	0	125.2		13	3.6e-13	R	GGSGGSHGGGSGFGGESGGSYGGGEEASGSGGGYGGGSGK	S			18	File5332 Spectrum3066 scans: 5294
12	K1C9_HUMAN	Keratin, type I cytoskeletal 9 OS=Homo sapiens GN=KRT9 PE=1 SV=3	1447	62255	33	25	27	21	60.5	5.14	9125	1	1	1088.85	3263.52	3	3263.51	0.0146	0	92.48	19	26	1.4e-08	K	DIENQYETQITQIEHEVSSSGQEVQSSAK	E			28	File5332 Spectrum8681 scans: 11235
13	K1C10_HUMAN	Keratin, type I cytoskeletal 10 OS=Homo sapiens GN=KRT10 PE=1 SV=6	1435	59020	52	40	36	31	53.4	5.13	25	1	0	352.696	703.377	2	703.375	0.0017	0	32.92		30	0.031	K	TIDDLK	N			5	File5332 Spectrum2571 scans: 4773
13	K1C10_HUMAN	Keratin, type I cytoskeletal 10 OS=Homo sapiens GN=KRT10 PE=1 SV=6	1435	59020	52	40	36	31	53.4	5.13	191	1	0	377.675	753.336	2	753.333	0.0025	0	10.52	23	23	1.1	K	EWYEK	H			3	File5332 Spectrum3497 scans: 5749
13	K1C10_HUMAN	Keratin, type I cytoskeletal 10 OS=Homo sapiens GN=KRT10 PE=1 SV=6	1435	59020	52	40	36	31	53.4	5.13	422	1	0	404.203	806.392	2	806.392	-0.0002	0	38.89	26	29	0.0058	R	LAADDFR	L			5	File5332 Spectrum4219 scans: 6511
13	K1C10_HUMAN	Keratin, type I cytoskeletal 10 OS=Homo sapiens GN=KRT10 PE=1 SV=6	1435	59020	52	40	36	31	53.4	5.13	423	1	0	404.204	806.394	2	806.392	0.0021	0	32.73	24	28	0.021	R	LAADDFR	L			5	File5332 Spectrum3529 scans: 5783
13	K1C10_HUMAN	Keratin, type I cytoskeletal 10 OS=Homo sapiens GN=KRT10 PE=1 SV=6	1435	59020	52	40	36	31	53.4	5.13	424	1	0	404.204	806.394	2	806.392	0.0021	0	9.33	18	28	4.5	R	LAADDFR	L			2	File5332 Spectrum3996 scans: 6277
13	K1C10_HUMAN	Keratin, type I cytoskeletal 10 OS=Homo sapiens GN=KRT10 PE=1 SV=6	1435	59020	52	40	36	31	53.4	5.13	425	1	0	404.205	806.395	2	806.392	0.0024	0	40.26	20	28	0.0036	R	LAADDFR	L			5	File5332 Spectrum3902 scans: 6176
13	K1C10_HUMAN	Keratin, type I cytoskeletal 10 OS=Homo sapiens GN=KRT10 PE=1 SV=6	1435	59020	52	40	36	31	53.4	5.13	426	3	0	404.205	806.395	2	806.392	0.0024	0	10.48	25	28	3.4	R	LAADDFR	L			4	File5332 Spectrum3210 scans: 5447
13	K1C10_HUMAN	Keratin, type I cytoskeletal 10 OS=Homo sapiens GN=KRT10 PE=1 SV=6	1435	59020	52	40	36	31	53.4	5.13	441	1	0	405.225	808.435	2	808.433	0.0016	0	42.58		28	0.0019	R	LASYLDK	V			5	File5332 Spectrum3578 scans: 5835
13	K1C10_HUMAN	Keratin, type I cytoskeletal 10 OS=Homo sapiens GN=KRT10 PE=1 SV=6	1435	59020	52	40	36	31	53.4	5.13	634	1	1	424.231	846.448	2	846.445	0.0031	0	29.04	28	30	0.076	K	SEITELR	R			5	File5332 Spectrum3740 scans: 6006
13	K1C10_HUMAN	Keratin, type I cytoskeletal 10 OS=Homo sapiens GN=KRT10 PE=1 SV=6	1435	59020	52	40	36	31	53.4	5.13	1000	1	0	458.696	915.378	2	915.376	0.0019	0	10.51	16	20	0.48	K	NHEEEMK	D			4	File5332 Spectrum55 scans: 2095
13	K1C10_HUMAN	Keratin, type I cytoskeletal 10 OS=Homo sapiens GN=KRT10 PE=1 SV=6	1435	59020	52	40	36	31	53.4	5.13	1082	1	0	466.694	931.373	2	931.37	0.0023	0	22.18		19	0.025	K	NHEEEMK	D	Oxidation (M)	0.0000010.0	9	File5332 Spectrum20 scans: 2056
13	K1C10_HUMAN	Keratin, type I cytoskeletal 10 OS=Homo sapiens GN=KRT10 PE=1 SV=6	1435	59020	52	40	36	31	53.4	5.13	1482	1	1	497.255	992.495	2	992.493	0.0025	0	38.33	28	29	0.0068	K	YENEVALR	Q			6	File5332 Spectrum3558 scans: 5814
13	K1C10_HUMAN	Keratin, type I cytoskeletal 10 OS=Homo sapiens GN=KRT10 PE=1 SV=6	1435	59020	52	40	36	31	53.4	5.13	1491	1	1	498.265	994.516	2	994.512	0.0036	1	17.28	25	28	0.73	K	IKEWYEK	H			5	File5332 Spectrum3661 scans: 5923
13	K1C10_HUMAN	Keratin, type I cytoskeletal 10 OS=Homo sapiens GN=KRT10 PE=1 SV=6	1435	59020	52	40	36	31	53.4	5.13	1547	1	1	502.282	1002.55	2	1002.55	0.0028	1	18.98	28	30	0.67	K	SEITELRR	N			7	File5332 Spectrum2762 scans: 4975
13	K1C10_HUMAN	Keratin, type I cytoskeletal 10 OS=Homo sapiens GN=KRT10 PE=1 SV=6	1435	59020	52	40	36	31	53.4	5.13	1732	1	1	516.304	1030.59	2	1030.59	0.0032	0	39.68	26	28	0.004	R	VLDELTLTK	A			7	File5332 Spectrum5881 scans: 8281
13	K1C10_HUMAN	Keratin, type I cytoskeletal 10 OS=Homo sapiens GN=KRT10 PE=1 SV=6	1435	59020	52	40	36	31	53.4	5.13	1956	1	0	355.542	1063.6	3	1063.6	0.0023	1	47.91		27	0.00043	R	LASYLDKVR	A			6	File5332 Spectrum4112 scans: 6398
13	K1C10_HUMAN	Keratin, type I cytoskeletal 10 OS=Homo sapiens GN=KRT10 PE=1 SV=6	1435	59020	52	40	36	31	53.4	5.13	2133	1	0	545.771	1089.53	2	1089.52	0.0047	0	55.43	27	29	0.00013	K	VTMQNLNDR	L			8	File5332 Spectrum3266 scans: 5506
13	K1C10_HUMAN	Keratin, type I cytoskeletal 10 OS=Homo sapiens GN=KRT10 PE=1 SV=6	1435	59020	52	40	36	31	53.4	5.13	2290	1	0	555.251	1108.49	2	1108.48	0.0048	0	40.68	23	25	0.0016	K	DAEAWFNEK	S			5	File5332 Spectrum6259 scans: 8678
13	K1C10_HUMAN	Keratin, type I cytoskeletal 10 OS=Homo sapiens GN=KRT10 PE=1 SV=6	1435	59020	52	40	36	31	53.4	5.13	2738	1	1	583.298	1164.58	2	1164.58	0.0043	0	59.06		29	5.6e-05	R	LENEIQTYR	S			8	File5332 Spectrum3848 scans: 6119
13	K1C10_HUMAN	Keratin, type I cytoskeletal 10 OS=Homo sapiens GN=KRT10 PE=1 SV=6	1435	59020	52	40	36	31	53.4	5.13	2863	1	1	593.266	1184.52	2	1184.52	0.0027	0	56.72	23	24	2.8e-05	K	SSSSGSVGESSSK	G			7	File5332 Spectrum88 scans: 2132
13	K1C10_HUMAN	Keratin, type I cytoskeletal 10 OS=Homo sapiens GN=KRT10 PE=1 SV=6	1435	59020	52	40	36	31	53.4	5.13	3000	4	0	601.315	1200.61	2	1200.61	0.0049	0	5.51	28	29	14	R	QSVEADINGLR	R			4	File5332 Spectrum4475 scans: 6804
13	K1C10_HUMAN	Keratin, type I cytoskeletal 10 OS=Homo sapiens GN=KRT10 PE=1 SV=6	1435	59020	52	40	36	31	53.4	5.13	3001	1	0	601.315	1200.62	2	1200.61	0.0052	0	63.26		29	2.3e-05	R	QSVEADINGLR	R			9	File5332 Spectrum5396 scans: 7772
13	K1C10_HUMAN	Keratin, type I cytoskeletal 10 OS=Homo sapiens GN=KRT10 PE=1 SV=6	1435	59020	52	40	36	31	53.4	5.13	3227	1	1	412.232	1233.67	3	1233.67	0.0031	1	56.4		28	8.3e-05	R	LKYENEVALR	Q			7	File5332 Spectrum3999 scans: 6280
13	K1C10_HUMAN	Keratin, type I cytoskeletal 10 OS=Homo sapiens GN=KRT10 PE=1 SV=6	1435	59020	52	40	36	31	53.4	5.13	3228	1	1	617.845	1233.68	2	1233.67	0.0042	1	55.23		28	0.00011	R	LKYENEVALR	Q			8	File5332 Spectrum3998 scans: 6279
13	K1C10_HUMAN	Keratin, type I cytoskeletal 10 OS=Homo sapiens GN=KRT10 PE=1 SV=6	1435	59020	52	40	36	31	53.4	5.13	3246	1	1	619.298	1236.58	2	1236.58	0.004	1	53.36		27	0.00014	R	KDAEAWFNEK	S			9	File5332 Spectrum4841 scans: 7189
13	K1C10_HUMAN	Keratin, type I cytoskeletal 10 OS=Homo sapiens GN=KRT10 PE=1 SV=6	1435	59020	52	40	36	31	53.4	5.13	3450	1	1	631.806	1261.6	2	1261.59	0.0069	0	74.62	26	28	1.2e-06	R	SLLEGEGSSGGGGR	G			10	File5332 Spectrum3299 scans: 5540
13	K1C10_HUMAN	Keratin, type I cytoskeletal 10 OS=Homo sapiens GN=KRT10 PE=1 SV=6	1435	59020	52	40	36	31	53.4	5.13	3452	1	1	631.81	1261.61	2	1261.59	0.0157	0	19.26	27	29	0.49	R	SLLEGEGSSGGGGR	G			7	File5332 Spectrum2461 scans: 4657
13	K1C10_HUMAN	Keratin, type I cytoskeletal 10 OS=Homo sapiens GN=KRT10 PE=1 SV=6	1435	59020	52	40	36	31	53.4	5.13	3811	1	1	439.536	1315.59	3	1315.58	0.0026	1	29.89	21	24	0.015	K	NHEEEMKDLR	N	Oxidation (M)	0.0000010000.0	8	File5332 Spectrum397 scans: 2467
13	K1C10_HUMAN	Keratin, type I cytoskeletal 10 OS=Homo sapiens GN=KRT10 PE=1 SV=6	1435	59020	52	40	36	31	53.4	5.13	3812	1	1	658.8	1315.59	2	1315.58	0.0037	1	34.54	17	25	0.0057	K	NHEEEMKDLR	N	Oxidation (M)	0.0000010000.0	5	File5332 Spectrum401 scans: 2471
13	K1C10_HUMAN	Keratin, type I cytoskeletal 10 OS=Homo sapiens GN=KRT10 PE=1 SV=6	1435	59020	52	40	36	31	53.4	5.13	4063	1	0	453.246	1356.72	3	1356.71	0.0065	1	35.86	24	30	0.013	R	QSVEADINGLRR	V			8	File5332 Spectrum4696 scans: 7037
13	K1C10_HUMAN	Keratin, type I cytoskeletal 10 OS=Homo sapiens GN=KRT10 PE=1 SV=6	1435	59020	52	40	36	31	53.4	5.13	4132	1	1	683.326	1364.64	2	1364.63	0.006	0	65.6		28	9.5e-06	R	SQYEQLAEQNR	K			7	File5332 Spectrum3367 scans: 5612
13	K1C10_HUMAN	Keratin, type I cytoskeletal 10 OS=Homo sapiens GN=KRT10 PE=1 SV=6	1435	59020	52	40	36	31	53.4	5.13	4241	1	1	691.329	1380.64	2	1380.64	0.0028	0	73.28	24	27	1.4e-06	R	ALEESNYELEGK	I			8	File5332 Spectrum4300 scans: 6608
13	K1C10_HUMAN	Keratin, type I cytoskeletal 10 OS=Homo sapiens GN=KRT10 PE=1 SV=6	1435	59020	52	40	36	31	53.4	5.13	4270	1	1	695.847	1389.68	2	1389.67	0.006	0	100.54	27	29	4e-09	K	QSLEASLAETEGR	Y			10	File5332 Spectrum5536 scans: 7919
13	K1C10_HUMAN	Keratin, type I cytoskeletal 10 OS=Homo sapiens GN=KRT10 PE=1 SV=6	1435	59020	52	40	36	31	53.4	5.13	4552	1	1	478.93	1433.77	3	1433.76	0.0063	1	41.06		29	0.0036	K	IRLENEIQTYR	S			7	File5332 Spectrum4865 scans: 7214
13	K1C10_HUMAN	Keratin, type I cytoskeletal 10 OS=Homo sapiens GN=KRT10 PE=1 SV=6	1435	59020	52	40	36	31	53.4	5.13	4553	1	1	717.892	1433.77	2	1433.76	0.0064	1	57.45		29	8.2e-05	K	IRLENEIQTYR	S			9	File5332 Spectrum4876 scans: 7226
13	K1C10_HUMAN	Keratin, type I cytoskeletal 10 OS=Homo sapiens GN=KRT10 PE=1 SV=6	1435	59020	52	40	36	31	53.4	5.13	4920	1	1	498.585	1492.73	3	1492.73	0.0057	1	42.15	20	29	0.0026	R	SQYEQLAEQNRK	D			8	File5332 Spectrum2543 scans: 4744
13	K1C10_HUMAN	Keratin, type I cytoskeletal 10 OS=Homo sapiens GN=KRT10 PE=1 SV=6	1435	59020	52	40	36	31	53.4	5.13	4921	1	1	747.375	1492.73	2	1492.73	0.0076	1	59.97	20	29	4.5e-05	R	SQYEQLAEQNRK	D			7	File5332 Spectrum2546 scans: 4747
13	K1C10_HUMAN	Keratin, type I cytoskeletal 10 OS=Homo sapiens GN=KRT10 PE=1 SV=6	1435	59020	52	40	36	31	53.4	5.13	5268	1	1	775.342	1548.67	2	1548.67	0.0002	0	57.93	18	23	1.8e-05	R	SGGGGGGGGCGGGGGVSSLR	I			14	File5332 Spectrum2273 scans: 4459
13	K1C10_HUMAN	Keratin, type I cytoskeletal 10 OS=Homo sapiens GN=KRT10 PE=1 SV=6	1435	59020	52	40	36	31	53.4	5.13	5269	1	1	775.343	1548.67	2	1548.67	0.0006	0	113.29		23	5.2e-11	R	SGGGGGGGGCGGGGGVSSLR	I			14	File5332 Spectrum2408 scans: 4601
13	K1C10_HUMAN	Keratin, type I cytoskeletal 10 OS=Homo sapiens GN=KRT10 PE=1 SV=6	1435	59020	52	40	36	31	53.4	5.13	5906	7	1	415.451	1657.78	4	1657.75	0.0217	2	4.06	26	27	11	K	SSSSGSVGESSSKGPRY	-			3	File5332 Spectrum3012 scans: 5237
13	K1C10_HUMAN	Keratin, type I cytoskeletal 10 OS=Homo sapiens GN=KRT10 PE=1 SV=6	1435	59020	52	40	36	31	53.4	5.13	5914	6	1	415.452	1657.78	4	1657.75	0.0254	2	4.37	26	27	11	K	SSSSGSVGESSSKGPRY	-			3	File5332 Spectrum3286 scans: 5527
13	K1C10_HUMAN	Keratin, type I cytoskeletal 10 OS=Homo sapiens GN=KRT10 PE=1 SV=6	1435	59020	52	40	36	31	53.4	5.13	6120	1	1	854.393	1706.77	2	1706.76	0.0068	0	111.76		27	1.8e-10	K	GSLGGGFSSGGFSGGSFSR	G			16	File5332 Spectrum6433 scans: 8861
13	K1C10_HUMAN	Keratin, type I cytoskeletal 10 OS=Homo sapiens GN=KRT10 PE=1 SV=6	1435	59020	52	40	36	31	53.4	5.13	6477	1	1	899.011	1796.01	2	1796	0.0029	0	54.38	17	25	7.1e-05	R	NVQALEIELQSQLALK	Q			12	File5332 Spectrum8977 scans: 11570
13	K1C10_HUMAN	Keratin, type I cytoskeletal 10 OS=Homo sapiens GN=KRT10 PE=1 SV=6	1435	59020	52	40	36	31	53.4	5.13	6478	1	1	599.678	1796.01	3	1796	0.0076	0	41.7	21	25	0.0012	R	NVQALEIELQSQLALK	Q			12	File5332 Spectrum8990 scans: 11587
13	K1C10_HUMAN	Keratin, type I cytoskeletal 10 OS=Homo sapiens GN=KRT10 PE=1 SV=6	1435	59020	52	40	36	31	53.4	5.13	7223	1	1	998.995	1995.97	2	1995.96	0.0107	0	98.05	21	28	6.1e-09	K	ELTTEIDNNIEQISSYK	S			11	File5332 Spectrum7822 scans: 10327
13	K1C10_HUMAN	Keratin, type I cytoskeletal 10 OS=Homo sapiens GN=KRT10 PE=1 SV=6	1435	59020	52	40	36	31	53.4	5.13	7525	1	1	1041.98	2081.95	2	2081.96	-0.0038	0	104.03		27	1.1e-09	R	AETECQNTEYQQLLDIK	I			12	File5332 Spectrum7156 scans: 9623
13	K1C10_HUMAN	Keratin, type I cytoskeletal 10 OS=Homo sapiens GN=KRT10 PE=1 SV=6	1435	59020	52	40	36	31	53.4	5.13	7615	1	1	704.689	2111.05	3	2111.03	0.0113	0	18.93	16	29	0.56	K	ADLEMQIESLTEELAYLK	K	Oxidation (M)	0.000010000000000000.0	4	File5332 Spectrum9399 scans: 12033
13	K1C10_HUMAN	Keratin, type I cytoskeletal 10 OS=Homo sapiens GN=KRT10 PE=1 SV=6	1435	59020	52	40	36	31	53.4	5.13	7616	1	1	1056.53	2111.05	2	2111.03	0.0134	0	95.25		29	1.3e-08	K	ADLEMQIESLTEELAYLK	K	Oxidation (M)	0.000010000000000000.0	11	File5332 Spectrum9388 scans: 12022
13	K1C10_HUMAN	Keratin, type I cytoskeletal 10 OS=Homo sapiens GN=KRT10 PE=1 SV=6	1435	59020	52	40	36	31	53.4	5.13	7832	1	1	1106.56	2211.1	2	2211.09	0.0054	1	111.92	25	29	2.8e-10	K	SKELTTEIDNNIEQISSYK	S			15	File5332 Spectrum7227 scans: 9701
13	K1C10_HUMAN	Keratin, type I cytoskeletal 10 OS=Homo sapiens GN=KRT10 PE=1 SV=6	1435	59020	52	40	36	31	53.4	5.13	7888	1	1	747.389	2239.14	3	2239.13	0.0149	1	61.95		29	2.7e-05	K	ADLEMQIESLTEELAYLKK	N	Oxidation (M)	0.0000100000000000000.0	12	File5332 Spectrum9207 scans: 11832
13	K1C10_HUMAN	Keratin, type I cytoskeletal 10 OS=Homo sapiens GN=KRT10 PE=1 SV=6	1435	59020	52	40	36	31	53.4	5.13	8857	1	1	968.802	2903.38	3	2903.38	0.0074	0	59.86		27	3.1e-05	R	NVSTGDVNVEMNAAPGVDLTQLLNNMR	S	2 Oxidation (M)	0.000000000010000000000000010.0	19	File5332 Spectrum8263 scans: 10790
13	K1C10_HUMAN	Keratin, type I cytoskeletal 10 OS=Homo sapiens GN=KRT10 PE=1 SV=6	1435	59020	52	40	36	31	53.4	5.13	8858	1	1	1452.7	2903.39	2	2903.38	0.0159	0	104.03		28	1.3e-09	R	NVSTGDVNVEMNAAPGVDLTQLLNNMR	S	2 Oxidation (M)	0.000000000010000000000000010.0	15	File5332 Spectrum8274 scans: 10801
14	TBA1B_HUMAN	Tubulin alpha-1B chain OS=Homo sapiens GN=TUBA1B PE=1 SV=1	1401	50804	42	37	22	21	66.5	4.94	310	1	0	391.209	780.404	2	780.402	0.0025	0	30.03		27	0.026	R	LSVDYGK	K			5	File5332 Spectrum3222 scans: 5460
14	TBA1B_HUMAN	Tubulin alpha-1B chain OS=Homo sapiens GN=TUBA1B PE=1 SV=1	1401	50804	42	37	22	21	66.5	4.94	940	1	0	453.717	905.419	2	905.416	0.0027	0	31.9	25	27	0.017	R	EDMAALEK	D			6	File5332 Spectrum3427 scans: 5675
14	TBA1B_HUMAN	Tubulin alpha-1B chain OS=Homo sapiens GN=TUBA1B PE=1 SV=1	1401	50804	42	37	22	21	66.5	4.94	955	1	0	455.257	908.5	2	908.497	0.0028	1	37.52	24	27	0.0053	R	LSVDYGKK	S			6	File5332 Spectrum2264 scans: 4450
14	TBA1B_HUMAN	Tubulin alpha-1B chain OS=Homo sapiens GN=TUBA1B PE=1 SV=1	1401	50804	42	37	22	21	66.5	4.94	1023	1	0	461.714	921.414	2	921.411	0.0024	0	25.85	25	27	0.077	R	EDMAALEK	D	Oxidation (M)	0.00100000.0	5	File5332 Spectrum1431 scans: 3575
14	TBA1B_HUMAN	Tubulin alpha-1B chain OS=Homo sapiens GN=TUBA1B PE=1 SV=1	1401	50804	42	37	22	21	66.5	4.94	1614	1	0	508.294	1014.57	2	1014.57	0.0034	0	46.48		30	0.0013	K	DVNAAIATIK	T			8	File5332 Spectrum5275 scans: 7645
14	TBA1B_HUMAN	Tubulin alpha-1B chain OS=Homo sapiens GN=TUBA1B PE=1 SV=1	1401	50804	42	37	22	21	66.5	4.94	1671	1	0	512.23	1022.44	2	1022.44	0.0027	0	57.01	21	25	3.3e-05	K	EDAANNYAR	G			7	File5332 Spectrum1286 scans: 3423
14	TBA1B_HUMAN	Tubulin alpha-1B chain OS=Homo sapiens GN=TUBA1B PE=1 SV=1	1401	50804	42	37	22	21	66.5	4.94	2088	1	0	543.316	1084.62	2	1084.61	0.0039	0	56.48		29	9.8e-05	K	EIIDLVLDR	I			8	File5332 Spectrum8266 scans: 10793
14	TBA1B_HUMAN	Tubulin alpha-1B chain OS=Homo sapiens GN=TUBA1B PE=1 SV=1	1401	50804	42	37	22	21	66.5	4.94	2089	1	0	543.316	1084.62	2	1084.61	0.0044	0	57.57	29	29	7.5e-05	K	EIIDLVLDR	I			7	File5332 Spectrum8339 scans: 10870
14	TBA1B_HUMAN	Tubulin alpha-1B chain OS=Homo sapiens GN=TUBA1B PE=1 SV=1	1401	50804	42	37	22	21	66.5	4.94	3329	1	0	625.283	1248.55	2	1248.55	0.0069	0	45.19	16	25	0.00059	K	YMACCLLYR	G			8	File5332 Spectrum6416 scans: 8843
14	TBA1B_HUMAN	Tubulin alpha-1B chain OS=Homo sapiens GN=TUBA1B PE=1 SV=1	1401	50804	42	37	22	21	66.5	4.94	3464	1	0	633.28	1264.55	2	1264.54	0.0061	0	55.01	21	23	3.6e-05	K	YMACCLLYR	G	Oxidation (M)	0.010000000.0	8	File5332 Spectrum5695 scans: 8086
14	TBA1B_HUMAN	Tubulin alpha-1B chain OS=Homo sapiens GN=TUBA1B PE=1 SV=1	1401	50804	42	37	22	21	66.5	4.94	4236	1	0	460.906	1379.7	3	1379.69	0.0061	1	46.65	24	29	0.00099	R	LDHKFDLMYAK	R			8	File5332 Spectrum5097 scans: 7458
14	TBA1B_HUMAN	Tubulin alpha-1B chain OS=Homo sapiens GN=TUBA1B PE=1 SV=1	1401	50804	42	37	22	21	66.5	4.94	4306	1	0	698.851	1395.69	2	1395.69	0.0027	1	38.19	19	29	0.0069	R	LDHKFDLMYAK	R	Oxidation (M)	0.00000001000.0	7	File5332 Spectrum4255 scans: 6554
14	TBA1B_HUMAN	Tubulin alpha-1B chain OS=Homo sapiens GN=TUBA1B PE=1 SV=1	1401	50804	42	37	22	21	66.5	4.94	4307	1	0	466.237	1395.69	3	1395.69	0.004	1	40.67	20	29	0.0038	R	LDHKFDLMYAK	R	Oxidation (M)	0.00000001000.0	8	File5332 Spectrum4247 scans: 6545
14	TBA1B_HUMAN	Tubulin alpha-1B chain OS=Homo sapiens GN=TUBA1B PE=1 SV=1	1401	50804	42	37	22	21	66.5	4.94	4389	1	0	470.932	1409.77	3	1409.77	0.0059	0	30.28	19	28	0.031	R	QLFHPEQLITGK	E			5	File5332 Spectrum6441 scans: 8869
14	TBA1B_HUMAN	Tubulin alpha-1B chain OS=Homo sapiens GN=TUBA1B PE=1 SV=1	1401	50804	42	37	22	21	66.5	4.94	4390	1	0	705.894	1409.77	2	1409.77	0.0064	0	47.87	20	28	0.00054	R	QLFHPEQLITGK	E			15	File5332 Spectrum6439 scans: 8867
14	TBA1B_HUMAN	Tubulin alpha-1B chain OS=Homo sapiens GN=TUBA1B PE=1 SV=1	1401	50804	42	37	22	21	66.5	4.94	4880	1	0	496.632	1486.88	3	1486.87	0.0037	0	20.93	19	25	0.13	R	LISQIVSSITASLR	F			4	File5332 Spectrum9254 scans: 11881
14	TBA1B_HUMAN	Tubulin alpha-1B chain OS=Homo sapiens GN=TUBA1B PE=1 SV=1	1401	50804	42	37	22	21	66.5	4.94	4881	1	0	744.445	1486.88	2	1486.87	0.004	0	72.1		25	1e-06	R	LISQIVSSITASLR	F			11	File5332 Spectrum9245 scans: 11872
14	TBA1B_HUMAN	Tubulin alpha-1B chain OS=Homo sapiens GN=TUBA1B PE=1 SV=1	1401	50804	42	37	22	21	66.5	4.94	5482	1	0	792.884	1583.75	2	1583.74	0.0089	0	52.08	18	27	0.00019	R	SIQFVDWCPTGFK	V			11	File5332 Spectrum8515 scans: 11056
14	TBA1B_HUMAN	Tubulin alpha-1B chain OS=Homo sapiens GN=TUBA1B PE=1 SV=1	1401	50804	42	37	22	21	66.5	4.94	6099	1	0	567.974	1700.9	3	1700.9	0.0022	0	74.97		29	1.5e-06	R	AVFVDLEPTVIDEVR	T			9	File5332 Spectrum8613 scans: 11159
14	TBA1B_HUMAN	Tubulin alpha-1B chain OS=Homo sapiens GN=TUBA1B PE=1 SV=1	1401	50804	42	37	22	21	66.5	4.94	6100	1	0	851.458	1700.9	2	1700.9	0.0022	0	75.08	28	29	1.5e-06	R	AVFVDLEPTVIDEVR	T			13	File5332 Spectrum8607 scans: 11153
14	TBA1B_HUMAN	Tubulin alpha-1B chain OS=Homo sapiens GN=TUBA1B PE=1 SV=1	1401	50804	42	37	22	21	66.5	4.94	6163	1	0	573.634	1717.88	3	1717.87	0.0052	0	43.39	20	30	0.0025	R	NLDIERPTYTNLNR	L			16	File5332 Spectrum5056 scans: 7415
14	TBA1B_HUMAN	Tubulin alpha-1B chain OS=Homo sapiens GN=TUBA1B PE=1 SV=1	1401	50804	42	37	22	21	66.5	4.94	6164	1	0	859.948	1717.88	2	1717.87	0.0073	0	59.75	27	30	5.7e-05	R	NLDIERPTYTNLNR	L			12	File5332 Spectrum5049 scans: 7407
14	TBA1B_HUMAN	Tubulin alpha-1B chain OS=Homo sapiens GN=TUBA1B PE=1 SV=1	1401	50804	42	37	22	21	66.5	4.94	6311	1	0	586.327	1755.96	3	1755.96	0.0037	0	42.05	16	28	0.0022	R	IHFPLATYAPVISAEK	A			16	File5332 Spectrum7750 scans: 10251
14	TBA1B_HUMAN	Tubulin alpha-1B chain OS=Homo sapiens GN=TUBA1B PE=1 SV=1	1401	50804	42	37	22	21	66.5	4.94	6312	1	0	586.328	1755.96	3	1755.96	0.0052	0	55.28	19	28	0.0001	R	IHFPLATYAPVISAEK	A			17	File5332 Spectrum7658 scans: 10154
14	TBA1B_HUMAN	Tubulin alpha-1B chain OS=Homo sapiens GN=TUBA1B PE=1 SV=1	1401	50804	42	37	22	21	66.5	4.94	6313	2	0	586.328	1755.96	3	1755.96	0.0066	0	8.92	22	28	4.2	R	IHFPLATYAPVISAEK	A			5	File5332 Spectrum7900 scans: 10409
14	TBA1B_HUMAN	Tubulin alpha-1B chain OS=Homo sapiens GN=TUBA1B PE=1 SV=1	1401	50804	42	37	22	21	66.5	4.94	6314	1	0	586.328	1755.96	3	1755.96	0.0079	0	49	18	28	0.00041	R	IHFPLATYAPVISAEK	A			13	File5332 Spectrum7826 scans: 10331
14	TBA1B_HUMAN	Tubulin alpha-1B chain OS=Homo sapiens GN=TUBA1B PE=1 SV=1	1401	50804	42	37	22	21	66.5	4.94	6590	1	0	913	1823.98	2	1823.98	0.0063	0	31.48	18	28	0.023	K	VGINYQPPTVVPGGDLAK	V			10	File5332 Spectrum6589 scans: 9025
14	TBA1B_HUMAN	Tubulin alpha-1B chain OS=Homo sapiens GN=TUBA1B PE=1 SV=1	1401	50804	42	37	22	21	66.5	4.94	6591	1	0	913.003	1823.99	2	1823.98	0.0133	0	21.49	15	27	0.21	K	VGINYQPPTVVPGGDLAK	V			5	File5332 Spectrum6502 scans: 8933
14	TBA1B_HUMAN	Tubulin alpha-1B chain OS=Homo sapiens GN=TUBA1B PE=1 SV=1	1401	50804	42	37	22	21	66.5	4.94	6736	1	0	932.958	1863.9	2	1863.9	0.0044	0	105.99	24	29	1.2e-09	R	AVCMLSNTTAIAEAWAR	L			11	File5332 Spectrum8705 scans: 11260
14	TBA1B_HUMAN	Tubulin alpha-1B chain OS=Homo sapiens GN=TUBA1B PE=1 SV=1	1401	50804	42	37	22	21	66.5	4.94	6786	1	0	627.64	1879.9	3	1879.89	0.0076	0	60.16		29	4e-05	R	AVCMLSNTTAIAEAWAR	L	Oxidation (M)	0.00010000000000000.0	17	File5332 Spectrum7577 scans: 10069
14	TBA1B_HUMAN	Tubulin alpha-1B chain OS=Homo sapiens GN=TUBA1B PE=1 SV=1	1401	50804	42	37	22	21	66.5	4.94	6787	1	0	940.957	1879.9	2	1879.89	0.0077	0	114.35	26	29	1.5e-10	R	AVCMLSNTTAIAEAWAR	L	Oxidation (M)	0.00010000000000000.0	12	File5332 Spectrum7569 scans: 10061
14	TBA1B_HUMAN	Tubulin alpha-1B chain OS=Homo sapiens GN=TUBA1B PE=1 SV=1	1401	50804	42	37	22	21	66.5	4.94	7270	1	0	1004.45	2006.89	2	2006.89	0.0059	0	127.74	24	26	3.4e-12	K	TIGGGDDSFNTFFSETGAGK	H			13	File5332 Spectrum8081 scans: 10599
14	TBA1B_HUMAN	Tubulin alpha-1B chain OS=Homo sapiens GN=TUBA1B PE=1 SV=1	1401	50804	42	37	22	21	66.5	4.94	8068	1	0	777.348	2329.02	3	2329.01	0.0124	0	57.45	21	23	2.1e-05	R	AFVHWYVGEGMEEGEFSEAR	E			14	File5332 Spectrum7692 scans: 10190
14	TBA1B_HUMAN	Tubulin alpha-1B chain OS=Homo sapiens GN=TUBA1B PE=1 SV=1	1401	50804	42	37	22	21	66.5	4.94	8112	1	0	1173.51	2345.01	2	2345.01	0.0045	0	65.62		22	2.7e-06	R	AFVHWYVGEGMEEGEFSEAR	E	Oxidation (M)	0.00000000001000000000.0	15	File5332 Spectrum6921 scans: 9376
14	TBA1B_HUMAN	Tubulin alpha-1B chain OS=Homo sapiens GN=TUBA1B PE=1 SV=1	1401	50804	42	37	22	21	66.5	4.94	8113	1	0	782.679	2345.02	3	2345.01	0.0099	0	66.72	17	23	2.2e-06	R	AFVHWYVGEGMEEGEFSEAR	E	Oxidation (M)	0.00000000001000000000.0	21	File5332 Spectrum6903 scans: 9357
14	TBA1B_HUMAN	Tubulin alpha-1B chain OS=Homo sapiens GN=TUBA1B PE=1 SV=1	1401	50804	42	37	22	21	66.5	4.94	8252	1	0	803.745	2408.21	3	2408.2	0.0103	0	32.43		29	0.027	R	FDGALNVDLTEFQTNLVPYPR	I			15	File5332 Spectrum9135 scans: 11756
14	TBA1B_HUMAN	Tubulin alpha-1B chain OS=Homo sapiens GN=TUBA1B PE=1 SV=1	1401	50804	42	37	22	21	66.5	4.94	8253	1	0	1205.11	2408.21	2	2408.2	0.013	0	99.84	23	29	4.8e-09	R	FDGALNVDLTEFQTNLVPYPR	I			15	File5332 Spectrum9128 scans: 11749
14	TBA1B_HUMAN	Tubulin alpha-1B chain OS=Homo sapiens GN=TUBA1B PE=1 SV=1	1401	50804	42	37	22	21	66.5	4.94	8267	1	0	1208.11	2414.2	2	2414.2	0.0059	1	64.23	17	29	1.8e-05	R	QLFHPEQLITGKEDAANNYAR	G			14	File5332 Spectrum6070 scans: 8479
14	TBA1B_HUMAN	Tubulin alpha-1B chain OS=Homo sapiens GN=TUBA1B PE=1 SV=1	1401	50804	42	37	22	21	66.5	4.94	8268	1	0	805.743	2414.21	3	2414.2	0.0082	1	92.62	21	29	2.6e-08	R	QLFHPEQLITGKEDAANNYAR	G			16	File5332 Spectrum6056 scans: 8465
14	TBA1B_HUMAN	Tubulin alpha-1B chain OS=Homo sapiens GN=TUBA1B PE=1 SV=1	1401	50804	42	37	22	21	66.5	4.94	8706	1	0	917.44	2749.3	3	2749.28	0.0146	0	77.8		28	5.3e-07	K	AYHEQLSVAEITNACFEPANQMVK	C			21	File5332 Spectrum7355 scans: 9836
14	TBA1B_HUMAN	Tubulin alpha-1B chain OS=Homo sapiens GN=TUBA1B PE=1 SV=1	1401	50804	42	37	22	21	66.5	4.94	8714	1	0	922.769	2765.28	3	2765.28	0.0048	0	71.97	24	27	1.8e-06	K	AYHEQLSVAEITNACFEPANQMVK	C	Oxidation (M)	0.000000000000000000000100.0	21	File5332 Spectrum6793 scans: 9241
14	TBA1B_HUMAN	Tubulin alpha-1B chain OS=Homo sapiens GN=TUBA1B PE=1 SV=1	1401	50804	42	37	22	21	66.5	4.94	9237	1	0	1130.89	3389.64	3	3389.62	0.0214	0	20.98	18	27	0.24	K	LADQCTGLQGFLVFHSFGGGTGSGFTSLLMER	L			17	File5332 Spectrum9213 scans: 11838
15	TBA1A_HUMAN	Tubulin alpha-1A chain OS=Homo sapiens GN=TUBA1A PE=1 SV=1	1341	50788	40	36	21	20	63.4	4.94	310	1	0	391.209	780.404	2	780.402	0.0025	0	30.03		27	0.026	R	LSVDYGK	K			5	File5332 Spectrum3222 scans: 5460
15	TBA1A_HUMAN	Tubulin alpha-1A chain OS=Homo sapiens GN=TUBA1A PE=1 SV=1	1341	50788	40	36	21	20	63.4	4.94	940	1	0	453.717	905.419	2	905.416	0.0027	0	31.9	25	27	0.017	R	EDMAALEK	D			6	File5332 Spectrum3427 scans: 5675
15	TBA1A_HUMAN	Tubulin alpha-1A chain OS=Homo sapiens GN=TUBA1A PE=1 SV=1	1341	50788	40	36	21	20	63.4	4.94	955	1	0	455.257	908.5	2	908.497	0.0028	1	37.52	24	27	0.0053	R	LSVDYGKK	S			6	File5332 Spectrum2264 scans: 4450
15	TBA1A_HUMAN	Tubulin alpha-1A chain OS=Homo sapiens GN=TUBA1A PE=1 SV=1	1341	50788	40	36	21	20	63.4	4.94	1023	1	0	461.714	921.414	2	921.411	0.0024	0	25.85	25	27	0.077	R	EDMAALEK	D	Oxidation (M)	0.00100000.0	5	File5332 Spectrum1431 scans: 3575
15	TBA1A_HUMAN	Tubulin alpha-1A chain OS=Homo sapiens GN=TUBA1A PE=1 SV=1	1341	50788	40	36	21	20	63.4	4.94	1614	1	0	508.294	1014.57	2	1014.57	0.0034	0	46.48		30	0.0013	K	DVNAAIATIK	T			8	File5332 Spectrum5275 scans: 7645
15	TBA1A_HUMAN	Tubulin alpha-1A chain OS=Homo sapiens GN=TUBA1A PE=1 SV=1	1341	50788	40	36	21	20	63.4	4.94	1671	1	0	512.23	1022.44	2	1022.44	0.0027	0	57.01	21	25	3.3e-05	K	EDAANNYAR	G			7	File5332 Spectrum1286 scans: 3423
15	TBA1A_HUMAN	Tubulin alpha-1A chain OS=Homo sapiens GN=TUBA1A PE=1 SV=1	1341	50788	40	36	21	20	63.4	4.94	2088	1	0	543.316	1084.62	2	1084.61	0.0039	0	56.48		29	9.8e-05	K	EIIDLVLDR	I			8	File5332 Spectrum8266 scans: 10793
15	TBA1A_HUMAN	Tubulin alpha-1A chain OS=Homo sapiens GN=TUBA1A PE=1 SV=1	1341	50788	40	36	21	20	63.4	4.94	2089	1	0	543.316	1084.62	2	1084.61	0.0044	0	57.57	29	29	7.5e-05	K	EIIDLVLDR	I			7	File5332 Spectrum8339 scans: 10870
15	TBA1A_HUMAN	Tubulin alpha-1A chain OS=Homo sapiens GN=TUBA1A PE=1 SV=1	1341	50788	40	36	21	20	63.4	4.94	3329	1	0	625.283	1248.55	2	1248.55	0.0069	0	45.19	16	25	0.00059	K	YMACCLLYR	G			8	File5332 Spectrum6416 scans: 8843
15	TBA1A_HUMAN	Tubulin alpha-1A chain OS=Homo sapiens GN=TUBA1A PE=1 SV=1	1341	50788	40	36	21	20	63.4	4.94	3464	1	0	633.28	1264.55	2	1264.54	0.0061	0	55.01	21	23	3.6e-05	K	YMACCLLYR	G	Oxidation (M)	0.010000000.0	8	File5332 Spectrum5695 scans: 8086
15	TBA1A_HUMAN	Tubulin alpha-1A chain OS=Homo sapiens GN=TUBA1A PE=1 SV=1	1341	50788	40	36	21	20	63.4	4.94	4236	1	0	460.906	1379.7	3	1379.69	0.0061	1	46.65	24	29	0.00099	R	LDHKFDLMYAK	R			8	File5332 Spectrum5097 scans: 7458
15	TBA1A_HUMAN	Tubulin alpha-1A chain OS=Homo sapiens GN=TUBA1A PE=1 SV=1	1341	50788	40	36	21	20	63.4	4.94	4306	1	0	698.851	1395.69	2	1395.69	0.0027	1	38.19	19	29	0.0069	R	LDHKFDLMYAK	R	Oxidation (M)	0.00000001000.0	7	File5332 Spectrum4255 scans: 6554
15	TBA1A_HUMAN	Tubulin alpha-1A chain OS=Homo sapiens GN=TUBA1A PE=1 SV=1	1341	50788	40	36	21	20	63.4	4.94	4307	1	0	466.237	1395.69	3	1395.69	0.004	1	40.67	20	29	0.0038	R	LDHKFDLMYAK	R	Oxidation (M)	0.00000001000.0	8	File5332 Spectrum4247 scans: 6545
15	TBA1A_HUMAN	Tubulin alpha-1A chain OS=Homo sapiens GN=TUBA1A PE=1 SV=1	1341	50788	40	36	21	20	63.4	4.94	4389	1	0	470.932	1409.77	3	1409.77	0.0059	0	30.28	19	28	0.031	R	QLFHPEQLITGK	E			5	File5332 Spectrum6441 scans: 8869
15	TBA1A_HUMAN	Tubulin alpha-1A chain OS=Homo sapiens GN=TUBA1A PE=1 SV=1	1341	50788	40	36	21	20	63.4	4.94	4390	1	0	705.894	1409.77	2	1409.77	0.0064	0	47.87	20	28	0.00054	R	QLFHPEQLITGK	E			15	File5332 Spectrum6439 scans: 8867
15	TBA1A_HUMAN	Tubulin alpha-1A chain OS=Homo sapiens GN=TUBA1A PE=1 SV=1	1341	50788	40	36	21	20	63.4	4.94	5581	1	0	799.889	1597.76	2	1597.76	0.0042	0	50.76	28	28	0.00032	R	TIQFVDWCPTGFK	V			11	File5332 Spectrum8573 scans: 11117
15	TBA1A_HUMAN	Tubulin alpha-1A chain OS=Homo sapiens GN=TUBA1A PE=1 SV=1	1341	50788	40	36	21	20	63.4	4.94	6099	1	0	567.974	1700.9	3	1700.9	0.0022	0	74.97		29	1.5e-06	R	AVFVDLEPTVIDEVR	T			9	File5332 Spectrum8613 scans: 11159
15	TBA1A_HUMAN	Tubulin alpha-1A chain OS=Homo sapiens GN=TUBA1A PE=1 SV=1	1341	50788	40	36	21	20	63.4	4.94	6100	1	0	851.458	1700.9	2	1700.9	0.0022	0	75.08	28	29	1.5e-06	R	AVFVDLEPTVIDEVR	T			13	File5332 Spectrum8607 scans: 11153
15	TBA1A_HUMAN	Tubulin alpha-1A chain OS=Homo sapiens GN=TUBA1A PE=1 SV=1	1341	50788	40	36	21	20	63.4	4.94	6163	1	0	573.634	1717.88	3	1717.87	0.0052	0	43.39	20	30	0.0025	R	NLDIERPTYTNLNR	L			16	File5332 Spectrum5056 scans: 7415
15	TBA1A_HUMAN	Tubulin alpha-1A chain OS=Homo sapiens GN=TUBA1A PE=1 SV=1	1341	50788	40	36	21	20	63.4	4.94	6164	1	0	859.948	1717.88	2	1717.87	0.0073	0	59.75	27	30	5.7e-05	R	NLDIERPTYTNLNR	L			12	File5332 Spectrum5049 scans: 7407
15	TBA1A_HUMAN	Tubulin alpha-1A chain OS=Homo sapiens GN=TUBA1A PE=1 SV=1	1341	50788	40	36	21	20	63.4	4.94	6311	1	0	586.327	1755.96	3	1755.96	0.0037	0	42.05	16	28	0.0022	R	IHFPLATYAPVISAEK	A			16	File5332 Spectrum7750 scans: 10251
15	TBA1A_HUMAN	Tubulin alpha-1A chain OS=Homo sapiens GN=TUBA1A PE=1 SV=1	1341	50788	40	36	21	20	63.4	4.94	6312	1	0	586.328	1755.96	3	1755.96	0.0052	0	55.28	19	28	0.0001	R	IHFPLATYAPVISAEK	A			17	File5332 Spectrum7658 scans: 10154
15	TBA1A_HUMAN	Tubulin alpha-1A chain OS=Homo sapiens GN=TUBA1A PE=1 SV=1	1341	50788	40	36	21	20	63.4	4.94	6313	2	0	586.328	1755.96	3	1755.96	0.0066	0	8.92	22	28	4.2	R	IHFPLATYAPVISAEK	A			5	File5332 Spectrum7900 scans: 10409
15	TBA1A_HUMAN	Tubulin alpha-1A chain OS=Homo sapiens GN=TUBA1A PE=1 SV=1	1341	50788	40	36	21	20	63.4	4.94	6314	1	0	586.328	1755.96	3	1755.96	0.0079	0	49	18	28	0.00041	R	IHFPLATYAPVISAEK	A			13	File5332 Spectrum7826 scans: 10331
15	TBA1A_HUMAN	Tubulin alpha-1A chain OS=Homo sapiens GN=TUBA1A PE=1 SV=1	1341	50788	40	36	21	20	63.4	4.94	6590	1	0	913	1823.98	2	1823.98	0.0063	0	31.48	18	28	0.023	K	VGINYQPPTVVPGGDLAK	V			10	File5332 Spectrum6589 scans: 9025
15	TBA1A_HUMAN	Tubulin alpha-1A chain OS=Homo sapiens GN=TUBA1A PE=1 SV=1	1341	50788	40	36	21	20	63.4	4.94	6591	1	0	913.003	1823.99	2	1823.98	0.0133	0	21.49	15	27	0.21	K	VGINYQPPTVVPGGDLAK	V			5	File5332 Spectrum6502 scans: 8933
15	TBA1A_HUMAN	Tubulin alpha-1A chain OS=Homo sapiens GN=TUBA1A PE=1 SV=1	1341	50788	40	36	21	20	63.4	4.94	6736	1	0	932.958	1863.9	2	1863.9	0.0044	0	105.99	24	29	1.2e-09	R	AVCMLSNTTAIAEAWAR	L			11	File5332 Spectrum8705 scans: 11260
15	TBA1A_HUMAN	Tubulin alpha-1A chain OS=Homo sapiens GN=TUBA1A PE=1 SV=1	1341	50788	40	36	21	20	63.4	4.94	6786	1	0	627.64	1879.9	3	1879.89	0.0076	0	60.16		29	4e-05	R	AVCMLSNTTAIAEAWAR	L	Oxidation (M)	0.00010000000000000.0	17	File5332 Spectrum7577 scans: 10069
15	TBA1A_HUMAN	Tubulin alpha-1A chain OS=Homo sapiens GN=TUBA1A PE=1 SV=1	1341	50788	40	36	21	20	63.4	4.94	6787	1	0	940.957	1879.9	2	1879.89	0.0077	0	114.35	26	29	1.5e-10	R	AVCMLSNTTAIAEAWAR	L	Oxidation (M)	0.00010000000000000.0	12	File5332 Spectrum7569 scans: 10061
15	TBA1A_HUMAN	Tubulin alpha-1A chain OS=Homo sapiens GN=TUBA1A PE=1 SV=1	1341	50788	40	36	21	20	63.4	4.94	7270	1	0	1004.45	2006.89	2	2006.89	0.0059	0	127.74	24	26	3.4e-12	K	TIGGGDDSFNTFFSETGAGK	H			13	File5332 Spectrum8081 scans: 10599
15	TBA1A_HUMAN	Tubulin alpha-1A chain OS=Homo sapiens GN=TUBA1A PE=1 SV=1	1341	50788	40	36	21	20	63.4	4.94	8068	1	0	777.348	2329.02	3	2329.01	0.0124	0	57.45	21	23	2.1e-05	R	AFVHWYVGEGMEEGEFSEAR	E			14	File5332 Spectrum7692 scans: 10190
15	TBA1A_HUMAN	Tubulin alpha-1A chain OS=Homo sapiens GN=TUBA1A PE=1 SV=1	1341	50788	40	36	21	20	63.4	4.94	8112	1	0	1173.51	2345.01	2	2345.01	0.0045	0	65.62		22	2.7e-06	R	AFVHWYVGEGMEEGEFSEAR	E	Oxidation (M)	0.00000000001000000000.0	15	File5332 Spectrum6921 scans: 9376
15	TBA1A_HUMAN	Tubulin alpha-1A chain OS=Homo sapiens GN=TUBA1A PE=1 SV=1	1341	50788	40	36	21	20	63.4	4.94	8113	1	0	782.679	2345.02	3	2345.01	0.0099	0	66.72	17	23	2.2e-06	R	AFVHWYVGEGMEEGEFSEAR	E	Oxidation (M)	0.00000000001000000000.0	21	File5332 Spectrum6903 scans: 9357
15	TBA1A_HUMAN	Tubulin alpha-1A chain OS=Homo sapiens GN=TUBA1A PE=1 SV=1	1341	50788	40	36	21	20	63.4	4.94	8252	1	0	803.745	2408.21	3	2408.2	0.0103	0	32.43		29	0.027	R	FDGALNVDLTEFQTNLVPYPR	I			15	File5332 Spectrum9135 scans: 11756
15	TBA1A_HUMAN	Tubulin alpha-1A chain OS=Homo sapiens GN=TUBA1A PE=1 SV=1	1341	50788	40	36	21	20	63.4	4.94	8253	1	0	1205.11	2408.21	2	2408.2	0.013	0	99.84	23	29	4.8e-09	R	FDGALNVDLTEFQTNLVPYPR	I			15	File5332 Spectrum9128 scans: 11749
15	TBA1A_HUMAN	Tubulin alpha-1A chain OS=Homo sapiens GN=TUBA1A PE=1 SV=1	1341	50788	40	36	21	20	63.4	4.94	8267	1	0	1208.11	2414.2	2	2414.2	0.0059	1	64.23	17	29	1.8e-05	R	QLFHPEQLITGKEDAANNYAR	G			14	File5332 Spectrum6070 scans: 8479
15	TBA1A_HUMAN	Tubulin alpha-1A chain OS=Homo sapiens GN=TUBA1A PE=1 SV=1	1341	50788	40	36	21	20	63.4	4.94	8268	1	0	805.743	2414.21	3	2414.2	0.0082	1	92.62	21	29	2.6e-08	R	QLFHPEQLITGKEDAANNYAR	G			16	File5332 Spectrum6056 scans: 8465
15	TBA1A_HUMAN	Tubulin alpha-1A chain OS=Homo sapiens GN=TUBA1A PE=1 SV=1	1341	50788	40	36	21	20	63.4	4.94	8706	1	0	917.44	2749.3	3	2749.28	0.0146	0	77.8		28	5.3e-07	K	AYHEQLSVAEITNACFEPANQMVK	C			21	File5332 Spectrum7355 scans: 9836
15	TBA1A_HUMAN	Tubulin alpha-1A chain OS=Homo sapiens GN=TUBA1A PE=1 SV=1	1341	50788	40	36	21	20	63.4	4.94	8714	1	0	922.769	2765.28	3	2765.28	0.0048	0	71.97	24	27	1.8e-06	K	AYHEQLSVAEITNACFEPANQMVK	C	Oxidation (M)	0.000000000000000000000100.0	21	File5332 Spectrum6793 scans: 9241
15	TBA1A_HUMAN	Tubulin alpha-1A chain OS=Homo sapiens GN=TUBA1A PE=1 SV=1	1341	50788	40	36	21	20	63.4	4.94	9237	1	0	1130.89	3389.64	3	3389.62	0.0214	0	20.98	18	27	0.24	K	LADQCTGLQGFLVFHSFGGGTGSGFTSLLMER	L			17	File5332 Spectrum9213 scans: 11838
16	TBB4A_HUMAN	Tubulin beta-4A chain OS=Homo sapiens GN=TUBB4A PE=1 SV=2	1321	50010	47	42	21	19	63.5	4.78	1697	1	0	514.764	1027.51	2	1027.51	0.0015	0	39.78	23	28	0.0036	K	TAVCDIPPR	G			6	File5332 Spectrum4537 scans: 6869
16	TBB4A_HUMAN	Tubulin beta-4A chain OS=Homo sapiens GN=TUBB4A PE=1 SV=2	1321	50010	47	42	21	19	63.5	4.78	1698	1	0	514.765	1027.52	2	1027.51	0.0029	0	29.97		28	0.033	K	TAVCDIPPR	G			10	File5332 Spectrum2942 scans: 5164
16	TBB4A_HUMAN	Tubulin beta-4A chain OS=Homo sapiens GN=TUBB4A PE=1 SV=2	1321	50010	47	42	21	19	63.5	4.78	1699	1	0	514.765	1027.52	2	1027.51	0.0043	0	39.74	26	28	0.0035	K	TAVCDIPPR	G			5	File5332 Spectrum3043 scans: 5270
16	TBB4A_HUMAN	Tubulin beta-4A chain OS=Homo sapiens GN=TUBB4A PE=1 SV=2	1321	50010	47	42	21	19	63.5	4.78	1700	1	0	514.765	1027.52	2	1027.51	0.0044	0	38.84	23	28	0.0043	K	TAVCDIPPR	G			6	File5332 Spectrum3253 scans: 5492
16	TBB4A_HUMAN	Tubulin beta-4A chain OS=Homo sapiens GN=TUBB4A PE=1 SV=2	1321	50010	47	42	21	19	63.5	4.78	1786	1	0	520.302	1038.59	2	1038.59	0.0032	0	47.14	26	26	0.00043	R	YLTVAAVFR	G			8	File5332 Spectrum7781 scans: 10284
16	TBB4A_HUMAN	Tubulin beta-4A chain OS=Homo sapiens GN=TUBB4A PE=1 SV=2	1321	50010	47	42	21	19	63.5	4.78	1787	1	0	520.303	1038.59	2	1038.59	0.0062	0	10.85	21	26	1.7	R	YLTVAAVFR	G			5	File5332 Spectrum7859 scans: 10366
16	TBB4A_HUMAN	Tubulin beta-4A chain OS=Homo sapiens GN=TUBB4A PE=1 SV=2	1321	50010	47	42	21	19	63.5	4.78	1933	1	0	531.262	1060.51	2	1060.53	-0.0205	1	14	19	29	1.7	K	IREEFPDR	I			5	File5332 Spectrum1813 scans: 3976
16	TBB4A_HUMAN	Tubulin beta-4A chain OS=Homo sapiens GN=TUBB4A PE=1 SV=2	1321	50010	47	42	21	19	63.5	4.78	2202	1	0	549.214	1096.41	2	1096.41	0.0043	0	25.2		17	0.0094	K	NMMAACDPR	H	2 Oxidation (M)	0.011000000.0	4	File5332 Spectrum625 scans: 2718
16	TBB4A_HUMAN	Tubulin beta-4A chain OS=Homo sapiens GN=TUBB4A PE=1 SV=2	1321	50010	47	42	21	19	63.5	4.78	2454	1	0	565.802	1129.59	2	1129.59	0.0015	0	57.9	26	30	8.9e-05	R	FPGQLNADLR	K			9	File5332 Spectrum5941 scans: 8344
16	TBB4A_HUMAN	Tubulin beta-4A chain OS=Homo sapiens GN=TUBB4A PE=1 SV=2	1321	50010	47	42	21	19	63.5	4.78	2457	1	0	565.803	1129.59	2	1129.59	0.0039	0	60.65	29	30	5e-05	R	FPGQLNADLR	K			9	File5332 Spectrum5842 scans: 8240
16	TBB4A_HUMAN	Tubulin beta-4A chain OS=Homo sapiens GN=TUBB4A PE=1 SV=2	1321	50010	47	42	21	19	63.5	4.78	2458	1	0	565.803	1129.59	2	1129.59	0.0045	0	58.54		30	8.1e-05	R	FPGQLNADLR	K			9	File5332 Spectrum5556 scans: 7940
16	TBB4A_HUMAN	Tubulin beta-4A chain OS=Homo sapiens GN=TUBB4A PE=1 SV=2	1321	50010	47	42	21	19	63.5	4.78	2459	1	0	565.804	1129.59	2	1129.59	0.0049	0	45.38	28	30	0.0016	R	FPGQLNADLR	K			9	File5332 Spectrum5654 scans: 8043
16	TBB4A_HUMAN	Tubulin beta-4A chain OS=Homo sapiens GN=TUBB4A PE=1 SV=2	1321	50010	47	42	21	19	63.5	4.78	2461	1	0	565.805	1129.6	2	1129.59	0.0073	0	51.07	28	30	0.00046	R	FPGQLNADLR	K			9	File5332 Spectrum5751 scans: 8145
16	TBB4A_HUMAN	Tubulin beta-4A chain OS=Homo sapiens GN=TUBB4A PE=1 SV=2	1321	50010	47	42	21	19	63.5	4.78	2558	1	0	572.322	1142.63	2	1142.63	0.0019	0	56.24		30	0.00013	K	LAVNMVPFPR	L			9	File5332 Spectrum7427 scans: 9912
16	TBB4A_HUMAN	Tubulin beta-4A chain OS=Homo sapiens GN=TUBB4A PE=1 SV=2	1321	50010	47	42	21	19	63.5	4.78	2695	1	0	580.32	1158.63	2	1158.62	0.0038	0	53.36	22	30	0.00026	K	LAVNMVPFPR	L	Oxidation (M)	0.0000100000.0	9	File5332 Spectrum6225 scans: 8642
16	TBB4A_HUMAN	Tubulin beta-4A chain OS=Homo sapiens GN=TUBB4A PE=1 SV=2	1321	50010	47	42	21	19	63.5	4.78	3187	1	0	615.305	1228.6	2	1228.59	0.004	0	73.87	27	27	1.3e-06	R	ISEQFTAMFR	R			8	File5332 Spectrum7534 scans: 10024
16	TBB4A_HUMAN	Tubulin beta-4A chain OS=Homo sapiens GN=TUBB4A PE=1 SV=2	1321	50010	47	42	21	19	63.5	4.78	3421	1	0	420.236	1257.69	3	1257.68	0.0047	1	41.58		30	0.0037	R	FPGQLNADLRK	L			6	File5332 Spectrum4436 scans: 6763
16	TBB4A_HUMAN	Tubulin beta-4A chain OS=Homo sapiens GN=TUBB4A PE=1 SV=2	1321	50010	47	42	21	19	63.5	4.78	3853	1	0	660.357	1318.7	2	1318.7	0.0049	0	72.18	17	30	3.2e-06	R	IMNTFSVVPSPK	V			10	File5332 Spectrum6455 scans: 8884
16	TBB4A_HUMAN	Tubulin beta-4A chain OS=Homo sapiens GN=TUBB4A PE=1 SV=2	1321	50010	47	42	21	19	63.5	4.78	3942	1	0	668.355	1334.7	2	1334.69	0.0057	0	49.84	26	29	0.0005	R	IMNTFSVVPSPK	V	Oxidation (M)	0.010000000000.0	9	File5332 Spectrum5569 scans: 7953
16	TBB4A_HUMAN	Tubulin beta-4A chain OS=Homo sapiens GN=TUBB4A PE=1 SV=2	1321	50010	47	42	21	19	63.5	4.78	3943	1	0	668.356	1334.7	2	1334.69	0.0063	0	0.71	13	29	41	R	IMNTFSVVPSPK	V	Oxidation (M)	0.010000000000.0	5	File5332 Spectrum5651 scans: 8040
16	TBB4A_HUMAN	Tubulin beta-4A chain OS=Homo sapiens GN=TUBB4A PE=1 SV=2	1321	50010	47	42	21	19	63.5	4.78	5604	1	0	801.416	1600.82	2	1600.81	0.0048	0	71.55		29	3.5e-06	R	AVLVDLEPGTMDSVR	S			10	File5332 Spectrum7271 scans: 9748
16	TBB4A_HUMAN	Tubulin beta-4A chain OS=Homo sapiens GN=TUBB4A PE=1 SV=2	1321	50010	47	42	21	19	63.5	4.78	5691	1	0	809.416	1616.82	2	1616.81	0.0088	0	65.7	28	29	1.3e-05	R	AVLVDLEPGTMDSVR	S	Oxidation (M)	0.000000000010000.0	13	File5332 Spectrum6366 scans: 8790
16	TBB4A_HUMAN	Tubulin beta-4A chain OS=Homo sapiens GN=TUBB4A PE=1 SV=2	1321	50010	47	42	21	19	63.5	4.78	5706	1	0	540.952	1619.83	3	1619.83	0.0047	0	64.2	23	30	1.9e-05	R	LHFFMPGFAPLTSR	G			15	File5332 Spectrum8817 scans: 11380
16	TBB4A_HUMAN	Tubulin beta-4A chain OS=Homo sapiens GN=TUBB4A PE=1 SV=2	1321	50010	47	42	21	19	63.5	4.78	5795	1	0	818.921	1635.83	2	1635.82	0.0044	0	41.89	20	29	0.003	R	LHFFMPGFAPLTSR	G	Oxidation (M)	0.00001000000000.0	11	File5332 Spectrum7784 scans: 10287
16	TBB4A_HUMAN	Tubulin beta-4A chain OS=Homo sapiens GN=TUBB4A PE=1 SV=2	1321	50010	47	42	21	19	63.5	4.78	5796	1	0	546.283	1635.83	3	1635.82	0.0048	0	60.13		29	4.5e-05	R	LHFFMPGFAPLTSR	G	Oxidation (M)	0.00001000000000.0	13	File5332 Spectrum7783 scans: 10286
16	TBB4A_HUMAN	Tubulin beta-4A chain OS=Homo sapiens GN=TUBB4A PE=1 SV=2	1321	50010	47	42	21	19	63.5	4.78	6079	1	0	848.923	1695.83	2	1695.83	0.0059	0	54.91	20	29	0.00015	K	NSSYFVEWIPNNVK	T			9	File5332 Spectrum8376 scans: 10909
16	TBB4A_HUMAN	Tubulin beta-4A chain OS=Homo sapiens GN=TUBB4A PE=1 SV=2	1321	50010	47	42	21	19	63.5	4.78	6080	1	0	566.285	1695.83	3	1695.83	0.0065	0	9.96	15	29	4.8	K	NSSYFVEWIPNNVK	T			5	File5332 Spectrum8406 scans: 10940
16	TBB4A_HUMAN	Tubulin beta-4A chain OS=Homo sapiens GN=TUBB4A PE=1 SV=2	1321	50010	47	42	21	19	63.5	4.78	6123	1	0	854.439	1706.86	2	1706.85	0.0088	0	39.62		29	0.0053	R	ALTVPELTQQMFDAK	N	Oxidation (M)	0.000000000010000.0	10	File5332 Spectrum6990 scans: 9449
16	TBB4A_HUMAN	Tubulin beta-4A chain OS=Homo sapiens GN=TUBB4A PE=1 SV=2	1321	50010	47	42	21	19	63.5	4.78	6576	1	0	911.968	1821.92	2	1821.92	0.0052	0	63.04	22	29	2.4e-05	R	EIVHLQAGQCGNQIGAK	F			19	File5332 Spectrum3926 scans: 6201
16	TBB4A_HUMAN	Tubulin beta-4A chain OS=Homo sapiens GN=TUBB4A PE=1 SV=2	1321	50010	47	42	21	19	63.5	4.78	6578	1	0	608.314	1821.92	3	1821.92	0.006	0	63.66	28	29	2.1e-05	R	EIVHLQAGQCGNQIGAK	F			19	File5332 Spectrum3905 scans: 6179
16	TBB4A_HUMAN	Tubulin beta-4A chain OS=Homo sapiens GN=TUBB4A PE=1 SV=2	1321	50010	47	42	21	19	63.5	4.78	6579	1	0	608.315	1821.92	3	1821.92	0.0069	0	40.59	29	29	0.0043	R	EIVHLQAGQCGNQIGAK	F			12	File5332 Spectrum3997 scans: 6278
16	TBB4A_HUMAN	Tubulin beta-4A chain OS=Homo sapiens GN=TUBB4A PE=1 SV=2	1321	50010	47	42	21	19	63.5	4.78	6860	7	1	634.629	1900.87	3	1900.86	0.0083	1	0.18	14	26	23	R	MSMKEVDEQMLSVQSK	N	2 Oxidation (M)	0.0010000001000000.0	4	File5332 Spectrum4260 scans: 6560
16	TBB4A_HUMAN	Tubulin beta-4A chain OS=Homo sapiens GN=TUBB4A PE=1 SV=2	1321	50010	47	42	21	19	63.5	4.78	7648	1	0	532.273	2125.06	4	2125.05	0.0118	1	36.14	26	29	0.011	-	MREIVHLQAGQCGNQIGAK	F	Oxidation (M)	0.1000000000000000000.0	12	File5332 Spectrum3396 scans: 5642
16	TBB4A_HUMAN	Tubulin beta-4A chain OS=Homo sapiens GN=TUBB4A PE=1 SV=2	1321	50010	47	42	21	19	63.5	4.78	7649	1	0	709.362	2125.06	3	2125.05	0.0125	1	59.21	22	29	5.4e-05	-	MREIVHLQAGQCGNQIGAK	F	Oxidation (M)	0.1000000000000000000.0	10	File5332 Spectrum3391 scans: 5637
16	TBB4A_HUMAN	Tubulin beta-4A chain OS=Homo sapiens GN=TUBB4A PE=1 SV=2	1321	50010	47	42	21	19	63.5	4.78	8647	1	0	903.453	2707.34	3	2707.33	0.0075	0	48.25		29	0.00064	K	LTTPTYGDLNHLVSATMSGVTTCLR	F			10	File5332 Spectrum9096 scans: 11715
16	TBB4A_HUMAN	Tubulin beta-4A chain OS=Homo sapiens GN=TUBB4A PE=1 SV=2	1321	50010	47	42	21	19	63.5	4.78	8648	1	0	1354.68	2707.35	2	2707.33	0.0185	0	57.7		29	7.6e-05	K	LTTPTYGDLNHLVSATMSGVTTCLR	F			14	File5332 Spectrum9101 scans: 11720
16	TBB4A_HUMAN	Tubulin beta-4A chain OS=Homo sapiens GN=TUBB4A PE=1 SV=2	1321	50010	47	42	21	19	63.5	4.78	8672	1	0	908.783	2723.33	3	2723.33	0.0012	0	51.24	16	28	0.00029	K	LTTPTYGDLNHLVSATMSGVTTCLR	F	Oxidation (M)	0.0000000000000000100000000.0	10	File5332 Spectrum8109 scans: 10628
16	TBB4A_HUMAN	Tubulin beta-4A chain OS=Homo sapiens GN=TUBB4A PE=1 SV=2	1321	50010	47	42	21	19	63.5	4.78	8673	1	0	908.787	2723.34	3	2723.33	0.0145	0	61.85		29	2.7e-05	K	LTTPTYGDLNHLVSATMSGVTTCLR	F	Oxidation (M)	0.0000000000000000100000000.0	11	File5332 Spectrum8229 scans: 10754
16	TBB4A_HUMAN	Tubulin beta-4A chain OS=Homo sapiens GN=TUBB4A PE=1 SV=2	1321	50010	47	42	21	19	63.5	4.78	8759	1	0	1399.68	2797.34	2	2797.34	0.008	0	88.41		28	5.3e-08	R	SGPFGQIFRPDNFVFGQSGAGNNWAK	G			29	File5332 Spectrum8908 scans: 11478
16	TBB4A_HUMAN	Tubulin beta-4A chain OS=Homo sapiens GN=TUBB4A PE=1 SV=2	1321	50010	47	42	21	19	63.5	4.78	8760	1	0	933.456	2797.35	3	2797.34	0.01	0	73.36	25	28	1.7e-06	R	SGPFGQIFRPDNFVFGQSGAGNNWAK	G			25	File5332 Spectrum8923 scans: 11496
16	TBB4A_HUMAN	Tubulin beta-4A chain OS=Homo sapiens GN=TUBB4A PE=1 SV=2	1321	50010	47	42	21	19	63.5	4.78	8761	1	0	933.456	2797.35	3	2797.34	0.0111	0	55.7	25	28	0.0001	R	SGPFGQIFRPDNFVFGQSGAGNNWAK	G			19	File5332 Spectrum8859 scans: 11426
16	TBB4A_HUMAN	Tubulin beta-4A chain OS=Homo sapiens GN=TUBB4A PE=1 SV=2	1321	50010	47	42	21	19	63.5	4.78	9017	1	0	1039.48	3115.42	3	3115.42	0.0007	0	26.89	15	24	0.031	K	FWEVISDEHGIDPTGTYHGDSDLQLER	I			11	File5332 Spectrum7456 scans: 9942
16	TBB4A_HUMAN	Tubulin beta-4A chain OS=Homo sapiens GN=TUBB4A PE=1 SV=2	1321	50010	47	42	21	19	63.5	4.78	9018	1	0	779.864	3115.43	4	3115.42	0.0098	0	38.62	16	25	0.0022	K	FWEVISDEHGIDPTGTYHGDSDLQLER	I			10	File5332 Spectrum7412 scans: 9896
16	TBB4A_HUMAN	Tubulin beta-4A chain OS=Homo sapiens GN=TUBB4A PE=1 SV=2	1321	50010	47	42	21	19	63.5	4.78	9149	1	0	1104.52	3310.54	3	3310.53	0.0169	0	94.55	22	26	8.2e-09	K	EAESCDCLQGFQLTHSLGGGTGSGMGTLLISK	I			28	File5332 Spectrum8221 scans: 10746
16	TBB4A_HUMAN	Tubulin beta-4A chain OS=Homo sapiens GN=TUBB4A PE=1 SV=2	1321	50010	47	42	21	19	63.5	4.78	9166	1	0	1109.85	3326.53	3	3326.52	0.0129	0	89.58		26	2.4e-08	K	EAESCDCLQGFQLTHSLGGGTGSGMGTLLISK	I	Oxidation (M)	0.00000000000000000000000010000000.0	26	File5332 Spectrum7526 scans: 10016
16	TBB4A_HUMAN	Tubulin beta-4A chain OS=Homo sapiens GN=TUBB4A PE=1 SV=2	1321	50010	47	42	21	19	63.5	4.78	9332	1	0	864.666	3454.63	4	3454.62	0.017	1	68.66	19	27	3.5e-06	R	KEAESCDCLQGFQLTHSLGGGTGSGMGTLLISK	I	Oxidation (M)	0.000000000000000000000000010000000.0	23	File5332 Spectrum6961 scans: 9418
16	TBB4A_HUMAN	Tubulin beta-4A chain OS=Homo sapiens GN=TUBB4A PE=1 SV=2	1321	50010	47	42	21	19	63.5	4.78	9333	1	0	1152.55	3454.63	3	3454.62	0.0171	1	80.17	21	27	2.5e-07	R	KEAESCDCLQGFQLTHSLGGGTGSGMGTLLISK	I	Oxidation (M)	0.000000000000000000000000010000000.0	23	File5332 Spectrum6973 scans: 9431
17	ACTB_HUMAN	Actin, cytoplasmic 1 OS=Homo sapiens GN=ACTB PE=1 SV=1	1289	42052	47	37	20	18	67.7	5.29	295	1	0	389.183	776.351	2	776.349	0.0027	0	47.83		27	0.00049	K	CDVDIR	K			5	File5332 Spectrum2431 scans: 4625
17	ACTB_HUMAN	Actin, cytoplasmic 1 OS=Homo sapiens GN=ACTB PE=1 SV=1	1289	42052	47	37	20	18	67.7	5.29	375	1	0	398.241	794.467	2	794.465	0.0018	0	20.89		25	0.14	K	IIAPPER	K			4	File5332 Spectrum3005 scans: 5230
17	ACTB_HUMAN	Actin, cytoplasmic 1 OS=Homo sapiens GN=ACTB PE=1 SV=1	1289	42052	47	37	20	18	67.7	5.29	376	1	0	398.241	794.468	2	794.465	0.0029	0	36.94		25	0.0032	K	IIAPPER	K			6	File5332 Spectrum2901 scans: 5121
17	ACTB_HUMAN	Actin, cytoplasmic 1 OS=Homo sapiens GN=ACTB PE=1 SV=1	1289	42052	47	37	20	18	67.7	5.29	393	1	0	400.772	799.53	2	799.528	0.0018	1	29.89		25	0.018	K	RGILTLK	Y			5	File5332 Spectrum4043 scans: 6326
17	ACTB_HUMAN	Actin, cytoplasmic 1 OS=Homo sapiens GN=ACTB PE=1 SV=1	1289	42052	47	37	20	18	67.7	5.29	1029	1	0	462.288	922.562	2	922.56	0.0018	1	2.96	14	23	6	K	IIAPPERK	Y			4	File5332 Spectrum1824 scans: 3988
17	ACTB_HUMAN	Actin, cytoplasmic 1 OS=Homo sapiens GN=ACTB PE=1 SV=1	1289	42052	47	37	20	18	67.7	5.29	1380	1	0	488.729	975.443	2	975.441	0.0025	0	28.46	24	27	0.038	K	AGFAGDDAPR	A			5	File5332 Spectrum2820 scans: 5036
17	ACTB_HUMAN	Actin, cytoplasmic 1 OS=Homo sapiens GN=ACTB PE=1 SV=1	1289	42052	47	37	20	18	67.7	5.29	1381	1	0	488.729	975.444	2	975.441	0.0035	0	46.44	24	27	0.0006	K	AGFAGDDAPR	A			7	File5332 Spectrum2725 scans: 4936
17	ACTB_HUMAN	Actin, cytoplasmic 1 OS=Homo sapiens GN=ACTB PE=1 SV=1	1289	42052	47	37	20	18	67.7	5.29	1502	1	0	499.748	997.482	2	997.479	0.0031	0	25.15	23	27	0.081	R	DLTDYLMK	I			6	File5332 Spectrum7532 scans: 10022
17	ACTB_HUMAN	Actin, cytoplasmic 1 OS=Homo sapiens GN=ACTB PE=1 SV=1	1289	42052	47	37	20	18	67.7	5.29	1603	1	0	507.746	1013.48	2	1013.47	0.0039	0	24.43	17	26	0.076	R	DLTDYLMK	I	Oxidation (M)	0.00000010.0	5	File5332 Spectrum6293 scans: 8714
17	ACTB_HUMAN	Actin, cytoplasmic 1 OS=Homo sapiens GN=ACTB PE=1 SV=1	1289	42052	47	37	20	18	67.7	5.29	2477	1	1	566.768	1131.52	2	1131.52	0.0023	0	33.47	19	26	0.011	R	GYSFTTTAER	E			6	File5332 Spectrum4271 scans: 6574
17	ACTB_HUMAN	Actin, cytoplasmic 1 OS=Homo sapiens GN=ACTB PE=1 SV=1	1289	42052	47	37	20	18	67.7	5.29	2478	1	1	566.768	1131.52	2	1131.52	0.0024	0	38.14	24	26	0.0037	R	GYSFTTTAER	E			8	File5332 Spectrum4200 scans: 6491
17	ACTB_HUMAN	Actin, cytoplasmic 1 OS=Homo sapiens GN=ACTB PE=1 SV=1	1289	42052	47	37	20	18	67.7	5.29	2769	1	0	586.29	1170.57	2	1170.56	0.0021	0	57.28		27	5.5e-05	R	HQGVMVGMGQK	D			7	File5332 Spectrum2644 scans: 4850
17	ACTB_HUMAN	Actin, cytoplasmic 1 OS=Homo sapiens GN=ACTB PE=1 SV=1	1289	42052	47	37	20	18	67.7	5.29	2810	1	0	589.313	1176.61	2	1176.61	0.0053	0	43.1		29	0.0024	K	EITALAPSTMK	I	Oxidation (M)	0.00000000010.0	7	File5332 Spectrum3828 scans: 6098
17	ACTB_HUMAN	Actin, cytoplasmic 1 OS=Homo sapiens GN=ACTB PE=1 SV=1	1289	42052	47	37	20	18	67.7	5.29	2887	1	0	594.289	1186.56	2	1186.56	0.0047	0	50.2		27	0.00028	R	HQGVMVGMGQK	D	Oxidation (M)	0.00000001000.0	9	File5332 Spectrum1212 scans: 3343
17	ACTB_HUMAN	Actin, cytoplasmic 1 OS=Homo sapiens GN=ACTB PE=1 SV=1	1289	42052	47	37	20	18	67.7	5.29	2968	1	0	599.767	1197.52	2	1197.52	0.0037	0	41.17	17	24	0.0011	K	DSYVGDEAQSK	R			6	File5332 Spectrum2108 scans: 4286
17	ACTB_HUMAN	Actin, cytoplasmic 1 OS=Homo sapiens GN=ACTB PE=1 SV=1	1289	42052	47	37	20	18	67.7	5.29	2969	1	0	599.767	1197.52	2	1197.52	0.0041	0	38.73	15	24	0.002	K	DSYVGDEAQSK	R			6	File5332 Spectrum1797 scans: 3959
17	ACTB_HUMAN	Actin, cytoplasmic 1 OS=Homo sapiens GN=ACTB PE=1 SV=1	1289	42052	47	37	20	18	67.7	5.29	2977	1	0	400.241	1197.7	3	1197.7	0.0028	0	35.27	20	27	0.0083	R	AVFPSIVGRPR	H			8	File5332 Spectrum5369 scans: 7743
17	ACTB_HUMAN	Actin, cytoplasmic 1 OS=Homo sapiens GN=ACTB PE=1 SV=1	1289	42052	47	37	20	18	67.7	5.29	2978	1	0	400.241	1197.7	3	1197.7	0.0029	0	26.83	19	27	0.055	R	AVFPSIVGRPR	H			11	File5332 Spectrum5472 scans: 7852
17	ACTB_HUMAN	Actin, cytoplasmic 1 OS=Homo sapiens GN=ACTB PE=1 SV=1	1289	42052	47	37	20	18	67.7	5.29	2979	1	0	599.858	1197.7	2	1197.7	0.0038	0	48.18	24	27	0.0004	R	AVFPSIVGRPR	H			9	File5332 Spectrum5434 scans: 7812
17	ACTB_HUMAN	Actin, cytoplasmic 1 OS=Homo sapiens GN=ACTB PE=1 SV=1	1289	42052	47	37	20	18	67.7	5.29	3016	1	0	401.859	1202.56	3	1202.55	0.0026	0	21.26	19	26	0.18	R	HQGVMVGMGQK	D	2 Oxidation (M)	0.00001001000.0	9	File5332 Spectrum670 scans: 2768
17	ACTB_HUMAN	Actin, cytoplasmic 1 OS=Homo sapiens GN=ACTB PE=1 SV=1	1289	42052	47	37	20	18	67.7	5.29	3017	1	0	602.286	1202.56	2	1202.55	0.0034	0	43.1	20	26	0.0012	R	HQGVMVGMGQK	D	2 Oxidation (M)	0.00001001000.0	9	File5332 Spectrum663 scans: 2761
17	ACTB_HUMAN	Actin, cytoplasmic 1 OS=Homo sapiens GN=ACTB PE=1 SV=1	1289	42052	47	37	20	18	67.7	5.29	5044	2	0	379.693	1514.74	4	1514.74	0.0027	0	11.13	22	29	3.1	K	IWHHTFYNELR	V			6	File5332 Spectrum4745 scans: 7088
17	ACTB_HUMAN	Actin, cytoplasmic 1 OS=Homo sapiens GN=ACTB PE=1 SV=1	1289	42052	47	37	20	18	67.7	5.29	5045	1	0	758.38	1514.75	2	1514.74	0.0041	0	39.83	20	28	0.004	K	IWHHTFYNELR	V			8	File5332 Spectrum4738 scans: 7081
17	ACTB_HUMAN	Actin, cytoplasmic 1 OS=Homo sapiens GN=ACTB PE=1 SV=1	1289	42052	47	37	20	18	67.7	5.29	5046	1	0	505.923	1514.75	3	1514.74	0.0046	0	37.17	17	28	0.0076	K	IWHHTFYNELR	V			6	File5332 Spectrum4735 scans: 7078
17	ACTB_HUMAN	Actin, cytoplasmic 1 OS=Homo sapiens GN=ACTB PE=1 SV=1	1289	42052	47	37	20	18	67.7	5.29	5052	1	0	758.857	1515.7	2	1515.7	0.005	0	99.15		27	3.3e-09	K	QEYDESGPSIVHR	K			12	File5332 Spectrum3354 scans: 5598
17	ACTB_HUMAN	Actin, cytoplasmic 1 OS=Homo sapiens GN=ACTB PE=1 SV=1	1289	42052	47	37	20	18	67.7	5.29	5053	1	0	506.241	1515.7	3	1515.7	0.0072	0	69.09	23	27	3.5e-06	K	QEYDESGPSIVHR	K			9	File5332 Spectrum3362 scans: 5607
17	ACTB_HUMAN	Actin, cytoplasmic 1 OS=Homo sapiens GN=ACTB PE=1 SV=1	1289	42052	47	37	20	18	67.7	5.29	6445	1	0	895.952	1789.89	2	1789.88	0.0054	0	62.86		29	2.6e-05	K	SYELPDGQVITIGNER	F			8	File5332 Spectrum7467 scans: 9954
17	ACTB_HUMAN	Actin, cytoplasmic 1 OS=Homo sapiens GN=ACTB PE=1 SV=1	1289	42052	47	37	20	18	67.7	5.29	6446	1	0	597.638	1789.89	3	1789.88	0.0068	0	17.61	22	29	0.85	K	SYELPDGQVITIGNER	F			5	File5332 Spectrum7580 scans: 10072
17	ACTB_HUMAN	Actin, cytoplasmic 1 OS=Homo sapiens GN=ACTB PE=1 SV=1	1289	42052	47	37	20	18	67.7	5.29	6447	1	0	895.953	1789.89	2	1789.88	0.0076	0	112.51		29	2.7e-10	K	SYELPDGQVITIGNER	F			11	File5332 Spectrum7561 scans: 10053
17	ACTB_HUMAN	Actin, cytoplasmic 1 OS=Homo sapiens GN=ACTB PE=1 SV=1	1289	42052	47	37	20	18	67.7	5.29	6448	1	0	895.953	1789.89	2	1789.88	0.0079	0	71.91	25	29	3.2e-06	K	SYELPDGQVITIGNER	F			11	File5332 Spectrum6841 scans: 9291
17	ACTB_HUMAN	Actin, cytoplasmic 1 OS=Homo sapiens GN=ACTB PE=1 SV=1	1289	42052	47	37	20	18	67.7	5.29	7067	1	0	977.539	1953.06	2	1953.06	0.0065	0	43.23		27	0.0013	R	VAPEEHPVLLTEAPLNPK	A			19	File5332 Spectrum6052 scans: 8461
17	ACTB_HUMAN	Actin, cytoplasmic 1 OS=Homo sapiens GN=ACTB PE=1 SV=1	1289	42052	47	37	20	18	67.7	5.29	7068	1	0	652.029	1953.07	3	1953.06	0.0079	0	19.25	27	27	0.32	R	VAPEEHPVLLTEAPLNPK	A			8	File5332 Spectrum6071 scans: 8481
17	ACTB_HUMAN	Actin, cytoplasmic 1 OS=Homo sapiens GN=ACTB PE=1 SV=1	1289	42052	47	37	20	18	67.7	5.29	7069	1	0	977.54	1953.07	2	1953.06	0.0087	0	59.36		27	3.2e-05	R	VAPEEHPVLLTEAPLNPK	A			14	File5332 Spectrum5957 scans: 8361
17	ACTB_HUMAN	Actin, cytoplasmic 1 OS=Homo sapiens GN=ACTB PE=1 SV=1	1289	42052	47	37	20	18	67.7	5.29	7070	1	0	652.03	1953.07	3	1953.06	0.0102	0	40.13		27	0.0026	R	VAPEEHPVLLTEAPLNPK	A			10	File5332 Spectrum5973 scans: 8378
17	ACTB_HUMAN	Actin, cytoplasmic 1 OS=Homo sapiens GN=ACTB PE=1 SV=1	1289	42052	47	37	20	18	67.7	5.29	7834	1	1	1108.05	2214.08	2	2214.06	0.0155	0	118.78	24	29	5.3e-11	K	DLYANTVLSGGTTMYPGIADR	M			15	File5332 Spectrum8043 scans: 10559
17	ACTB_HUMAN	Actin, cytoplasmic 1 OS=Homo sapiens GN=ACTB PE=1 SV=1	1289	42052	47	37	20	18	67.7	5.29	7875	1	1	1116.03	2230.05	2	2230.06	-0.0026	0	31.31		28	0.026	K	DLYANTVLSGGTTMYPGIADR	M	Oxidation (M)	0.000000000000010000000.0	8	File5332 Spectrum7401 scans: 9885
17	ACTB_HUMAN	Actin, cytoplasmic 1 OS=Homo sapiens GN=ACTB PE=1 SV=1	1289	42052	47	37	20	18	67.7	5.29	7876	1	1	1116.04	2230.07	2	2230.06	0.0106	0	104.73		28	1.2e-09	K	DLYANTVLSGGTTMYPGIADR	M	Oxidation (M)	0.000000000000010000000.0	16	File5332 Spectrum7326 scans: 9806
17	ACTB_HUMAN	Actin, cytoplasmic 1 OS=Homo sapiens GN=ACTB PE=1 SV=1	1289	42052	47	37	20	18	67.7	5.29	8153	1	1	787.061	2358.16	3	2358.15	0.0089	1	43.06	20	29	0.0021	R	KDLYANTVLSGGTTMYPGIADR	M	Oxidation (M)	0.0000000000000010000000.0	14	File5332 Spectrum6244 scans: 8662
17	ACTB_HUMAN	Actin, cytoplasmic 1 OS=Homo sapiens GN=ACTB PE=1 SV=1	1289	42052	47	37	20	18	67.7	5.29	8524	1	0	856.064	2565.17	3	2565.16	0.0086	0	74.29		26	8.3e-07	K	LCYVALDFEQEMATAASSSSLEK	S	Oxidation (M)	0.00000000000100000000000.0	17	File5332 Spectrum7870 scans: 10377
17	ACTB_HUMAN	Actin, cytoplasmic 1 OS=Homo sapiens GN=ACTB PE=1 SV=1	1289	42052	47	37	20	18	67.7	5.29	8525	1	0	1283.59	2565.17	2	2565.16	0.0125	0	116.88	20	26	4.7e-11	K	LCYVALDFEQEMATAASSSSLEK	S	Oxidation (M)	0.00000000000100000000000.0	19	File5332 Spectrum7865 scans: 10372
17	ACTB_HUMAN	Actin, cytoplasmic 1 OS=Homo sapiens GN=ACTB PE=1 SV=1	1289	42052	47	37	20	18	67.7	5.29	9064	1	1	796.661	3182.62	4	3182.61	0.0081	0	62.84	18	28	1.8e-05	R	TTGIVMDSGDGVTHTVPIYEGYALPHAILR	L			12	File5332 Spectrum7923 scans: 10433
17	ACTB_HUMAN	Actin, cytoplasmic 1 OS=Homo sapiens GN=ACTB PE=1 SV=1	1289	42052	47	37	20	18	67.7	5.29	9070	1	1	1067.21	3198.61	3	3198.6	0.0064	0	21.33	17	28	0.28	R	TTGIVMDSGDGVTHTVPIYEGYALPHAILR	L	Oxidation (M)	0.000001000000000000000000000000.0	7	File5332 Spectrum7738 scans: 10238
17	ACTB_HUMAN	Actin, cytoplasmic 1 OS=Homo sapiens GN=ACTB PE=1 SV=1	1289	42052	47	37	20	18	67.7	5.29	9071	1	1	800.662	3198.62	4	3198.6	0.0149	0	59.04	17	28	4.7e-05	R	TTGIVMDSGDGVTHTVPIYEGYALPHAILR	L	Oxidation (M)	0.000001000000000000000000000000.0	10	File5332 Spectrum7564 scans: 10056
17	ACTB_HUMAN	Actin, cytoplasmic 1 OS=Homo sapiens GN=ACTB PE=1 SV=1	1289	42052	47	37	20	18	67.7	5.29	9072	1	1	1067.21	3198.62	3	3198.6	0.0189	0	82.05		28	2.3e-07	R	TTGIVMDSGDGVTHTVPIYEGYALPHAILR	L	Oxidation (M)	0.000001000000000000000000000000.0	14	File5332 Spectrum7566 scans: 10058
17	ACTB_HUMAN	Actin, cytoplasmic 1 OS=Homo sapiens GN=ACTB PE=1 SV=1	1289	42052	47	37	20	18	67.7	5.29	9103	1	1	1077.83	3230.48	3	3230.45	0.0212	0	67.17	19	25	3.5e-06	R	CPEALFQPSFLGMESCGIHETTFNSIMK	C			20	File5332 Spectrum9027 scans: 11636
17	ACTB_HUMAN	Actin, cytoplasmic 1 OS=Homo sapiens GN=ACTB PE=1 SV=1	1289	42052	47	37	20	18	67.7	5.29	9113	1	1	1083.16	3246.46	3	3246.45	0.0129	0	47.43		24	0.00028	R	CPEALFQPSFLGMESCGIHETTFNSIMK	C	Oxidation (M)	0.0000000000001000000000000000.0	20	File5332 Spectrum8737 scans: 11294
17	ACTB_HUMAN	Actin, cytoplasmic 1 OS=Homo sapiens GN=ACTB PE=1 SV=1	1289	42052	47	37	20	18	67.7	5.29	9124	1	1	1088.49	3262.46	3	3262.44	0.013	0	55.45		25	4.8e-05	R	CPEALFQPSFLGMESCGIHETTFNSIMK	C	2 Oxidation (M)	0.0000000000001000000000000010.0	19	File5332 Spectrum8178 scans: 10700
18	TBA1C_HUMAN	Tubulin alpha-1C chain OS=Homo sapiens GN=TUBA1C PE=1 SV=1	1241	50548	39	34	21	20	61.5	4.96	310	1	0	391.209	780.404	2	780.402	0.0025	0	30.03		27	0.026	R	LSVDYGK	K			5	File5332 Spectrum3222 scans: 5460
18	TBA1C_HUMAN	Tubulin alpha-1C chain OS=Homo sapiens GN=TUBA1C PE=1 SV=1	1241	50548	39	34	21	20	61.5	4.96	940	1	0	453.717	905.419	2	905.416	0.0027	0	31.9	25	27	0.017	R	EDMAALEK	D			6	File5332 Spectrum3427 scans: 5675
18	TBA1C_HUMAN	Tubulin alpha-1C chain OS=Homo sapiens GN=TUBA1C PE=1 SV=1	1241	50548	39	34	21	20	61.5	4.96	955	1	0	455.257	908.5	2	908.497	0.0028	1	37.52	24	27	0.0053	R	LSVDYGKK	S			6	File5332 Spectrum2264 scans: 4450
18	TBA1C_HUMAN	Tubulin alpha-1C chain OS=Homo sapiens GN=TUBA1C PE=1 SV=1	1241	50548	39	34	21	20	61.5	4.96	1023	1	0	461.714	921.414	2	921.411	0.0024	0	25.85	25	27	0.077	R	EDMAALEK	D	Oxidation (M)	0.00100000.0	5	File5332 Spectrum1431 scans: 3575
18	TBA1C_HUMAN	Tubulin alpha-1C chain OS=Homo sapiens GN=TUBA1C PE=1 SV=1	1241	50548	39	34	21	20	61.5	4.96	1614	1	0	508.294	1014.57	2	1014.57	0.0034	0	46.48		30	0.0013	K	DVNAAIATIK	T			8	File5332 Spectrum5275 scans: 7645
18	TBA1C_HUMAN	Tubulin alpha-1C chain OS=Homo sapiens GN=TUBA1C PE=1 SV=1	1241	50548	39	34	21	20	61.5	4.96	1671	1	0	512.23	1022.44	2	1022.44	0.0027	0	57.01	21	25	3.3e-05	K	EDAANNYAR	G			7	File5332 Spectrum1286 scans: 3423
18	TBA1C_HUMAN	Tubulin alpha-1C chain OS=Homo sapiens GN=TUBA1C PE=1 SV=1	1241	50548	39	34	21	20	61.5	4.96	2088	1	0	543.316	1084.62	2	1084.61	0.0039	0	56.48		29	9.8e-05	K	EIIDLVLDR	I			8	File5332 Spectrum8266 scans: 10793
18	TBA1C_HUMAN	Tubulin alpha-1C chain OS=Homo sapiens GN=TUBA1C PE=1 SV=1	1241	50548	39	34	21	20	61.5	4.96	2089	1	0	543.316	1084.62	2	1084.61	0.0044	0	57.57	29	29	7.5e-05	K	EIIDLVLDR	I			7	File5332 Spectrum8339 scans: 10870
18	TBA1C_HUMAN	Tubulin alpha-1C chain OS=Homo sapiens GN=TUBA1C PE=1 SV=1	1241	50548	39	34	21	20	61.5	4.96	3329	1	0	625.283	1248.55	2	1248.55	0.0069	0	45.19	16	25	0.00059	K	YMACCLLYR	G			8	File5332 Spectrum6416 scans: 8843
18	TBA1C_HUMAN	Tubulin alpha-1C chain OS=Homo sapiens GN=TUBA1C PE=1 SV=1	1241	50548	39	34	21	20	61.5	4.96	3464	1	0	633.28	1264.55	2	1264.54	0.0061	0	55.01	21	23	3.6e-05	K	YMACCLLYR	G	Oxidation (M)	0.010000000.0	8	File5332 Spectrum5695 scans: 8086
18	TBA1C_HUMAN	Tubulin alpha-1C chain OS=Homo sapiens GN=TUBA1C PE=1 SV=1	1241	50548	39	34	21	20	61.5	4.96	4236	1	0	460.906	1379.7	3	1379.69	0.0061	1	46.65	24	29	0.00099	R	LDHKFDLMYAK	R			8	File5332 Spectrum5097 scans: 7458
18	TBA1C_HUMAN	Tubulin alpha-1C chain OS=Homo sapiens GN=TUBA1C PE=1 SV=1	1241	50548	39	34	21	20	61.5	4.96	4306	1	0	698.851	1395.69	2	1395.69	0.0027	1	38.19	19	29	0.0069	R	LDHKFDLMYAK	R	Oxidation (M)	0.00000001000.0	7	File5332 Spectrum4255 scans: 6554
18	TBA1C_HUMAN	Tubulin alpha-1C chain OS=Homo sapiens GN=TUBA1C PE=1 SV=1	1241	50548	39	34	21	20	61.5	4.96	4307	1	0	466.237	1395.69	3	1395.69	0.004	1	40.67	20	29	0.0038	R	LDHKFDLMYAK	R	Oxidation (M)	0.00000001000.0	8	File5332 Spectrum4247 scans: 6545
18	TBA1C_HUMAN	Tubulin alpha-1C chain OS=Homo sapiens GN=TUBA1C PE=1 SV=1	1241	50548	39	34	21	20	61.5	4.96	4389	1	0	470.932	1409.77	3	1409.77	0.0059	0	30.28	19	28	0.031	R	QLFHPEQLITGK	E			5	File5332 Spectrum6441 scans: 8869
18	TBA1C_HUMAN	Tubulin alpha-1C chain OS=Homo sapiens GN=TUBA1C PE=1 SV=1	1241	50548	39	34	21	20	61.5	4.96	4390	1	0	705.894	1409.77	2	1409.77	0.0064	0	47.87	20	28	0.00054	R	QLFHPEQLITGK	E			15	File5332 Spectrum6439 scans: 8867
18	TBA1C_HUMAN	Tubulin alpha-1C chain OS=Homo sapiens GN=TUBA1C PE=1 SV=1	1241	50548	39	34	21	20	61.5	4.96	4880	1	0	496.632	1486.88	3	1486.87	0.0037	0	20.93	19	25	0.13	R	LISQIVSSITASLR	F			4	File5332 Spectrum9254 scans: 11881
18	TBA1C_HUMAN	Tubulin alpha-1C chain OS=Homo sapiens GN=TUBA1C PE=1 SV=1	1241	50548	39	34	21	20	61.5	4.96	4881	1	0	744.445	1486.88	2	1486.87	0.004	0	72.1		25	1e-06	R	LISQIVSSITASLR	F			11	File5332 Spectrum9245 scans: 11872
18	TBA1C_HUMAN	Tubulin alpha-1C chain OS=Homo sapiens GN=TUBA1C PE=1 SV=1	1241	50548	39	34	21	20	61.5	4.96	5581	1	0	799.889	1597.76	2	1597.76	0.0042	0	50.76	28	28	0.00032	R	TIQFVDWCPTGFK	V			11	File5332 Spectrum8573 scans: 11117
18	TBA1C_HUMAN	Tubulin alpha-1C chain OS=Homo sapiens GN=TUBA1C PE=1 SV=1	1241	50548	39	34	21	20	61.5	4.96	6099	1	0	567.974	1700.9	3	1700.9	0.0022	0	74.97		29	1.5e-06	R	AVFVDLEPTVIDEVR	T			9	File5332 Spectrum8613 scans: 11159
18	TBA1C_HUMAN	Tubulin alpha-1C chain OS=Homo sapiens GN=TUBA1C PE=1 SV=1	1241	50548	39	34	21	20	61.5	4.96	6100	1	0	851.458	1700.9	2	1700.9	0.0022	0	75.08	28	29	1.5e-06	R	AVFVDLEPTVIDEVR	T			13	File5332 Spectrum8607 scans: 11153
18	TBA1C_HUMAN	Tubulin alpha-1C chain OS=Homo sapiens GN=TUBA1C PE=1 SV=1	1241	50548	39	34	21	20	61.5	4.96	6163	1	0	573.634	1717.88	3	1717.87	0.0052	0	43.39	20	30	0.0025	R	NLDIERPTYTNLNR	L			16	File5332 Spectrum5056 scans: 7415
18	TBA1C_HUMAN	Tubulin alpha-1C chain OS=Homo sapiens GN=TUBA1C PE=1 SV=1	1241	50548	39	34	21	20	61.5	4.96	6164	1	0	859.948	1717.88	2	1717.87	0.0073	0	59.75	27	30	5.7e-05	R	NLDIERPTYTNLNR	L			12	File5332 Spectrum5049 scans: 7407
18	TBA1C_HUMAN	Tubulin alpha-1C chain OS=Homo sapiens GN=TUBA1C PE=1 SV=1	1241	50548	39	34	21	20	61.5	4.96	6311	1	0	586.327	1755.96	3	1755.96	0.0037	0	42.05	16	28	0.0022	R	IHFPLATYAPVISAEK	A			16	File5332 Spectrum7750 scans: 10251
18	TBA1C_HUMAN	Tubulin alpha-1C chain OS=Homo sapiens GN=TUBA1C PE=1 SV=1	1241	50548	39	34	21	20	61.5	4.96	6312	1	0	586.328	1755.96	3	1755.96	0.0052	0	55.28	19	28	0.0001	R	IHFPLATYAPVISAEK	A			17	File5332 Spectrum7658 scans: 10154
18	TBA1C_HUMAN	Tubulin alpha-1C chain OS=Homo sapiens GN=TUBA1C PE=1 SV=1	1241	50548	39	34	21	20	61.5	4.96	6313	2	0	586.328	1755.96	3	1755.96	0.0066	0	8.92	22	28	4.2	R	IHFPLATYAPVISAEK	A			5	File5332 Spectrum7900 scans: 10409
18	TBA1C_HUMAN	Tubulin alpha-1C chain OS=Homo sapiens GN=TUBA1C PE=1 SV=1	1241	50548	39	34	21	20	61.5	4.96	6314	1	0	586.328	1755.96	3	1755.96	0.0079	0	49	18	28	0.00041	R	IHFPLATYAPVISAEK	A			13	File5332 Spectrum7826 scans: 10331
18	TBA1C_HUMAN	Tubulin alpha-1C chain OS=Homo sapiens GN=TUBA1C PE=1 SV=1	1241	50548	39	34	21	20	61.5	4.96	6590	1	0	913	1823.98	2	1823.98	0.0063	0	31.48	18	28	0.023	K	VGINYQPPTVVPGGDLAK	V			10	File5332 Spectrum6589 scans: 9025
18	TBA1C_HUMAN	Tubulin alpha-1C chain OS=Homo sapiens GN=TUBA1C PE=1 SV=1	1241	50548	39	34	21	20	61.5	4.96	6591	1	0	913.003	1823.99	2	1823.98	0.0133	0	21.49	15	27	0.21	K	VGINYQPPTVVPGGDLAK	V			5	File5332 Spectrum6502 scans: 8933
18	TBA1C_HUMAN	Tubulin alpha-1C chain OS=Homo sapiens GN=TUBA1C PE=1 SV=1	1241	50548	39	34	21	20	61.5	4.96	6680	1	1	925.951	1849.89	2	1849.88	0.006	0	95.53		29	1.2e-08	R	AVCMLSNTTAVAEAWAR	L			11	File5332 Spectrum8149 scans: 10670
18	TBA1C_HUMAN	Tubulin alpha-1C chain OS=Homo sapiens GN=TUBA1C PE=1 SV=1	1241	50548	39	34	21	20	61.5	4.96	6739	1	1	933.95	1865.89	2	1865.88	0.0092	0	107.45	23	28	6.8e-10	R	AVCMLSNTTAVAEAWAR	L	Oxidation (M)	0.00010000000000000.0	14	File5332 Spectrum6915 scans: 9370
18	TBA1C_HUMAN	Tubulin alpha-1C chain OS=Homo sapiens GN=TUBA1C PE=1 SV=1	1241	50548	39	34	21	20	61.5	4.96	7270	1	0	1004.45	2006.89	2	2006.89	0.0059	0	127.74	24	26	3.4e-12	K	TIGGGDDSFNTFFSETGAGK	H			13	File5332 Spectrum8081 scans: 10599
18	TBA1C_HUMAN	Tubulin alpha-1C chain OS=Homo sapiens GN=TUBA1C PE=1 SV=1	1241	50548	39	34	21	20	61.5	4.96	8068	1	0	777.348	2329.02	3	2329.01	0.0124	0	57.45	21	23	2.1e-05	R	AFVHWYVGEGMEEGEFSEAR	E			14	File5332 Spectrum7692 scans: 10190
18	TBA1C_HUMAN	Tubulin alpha-1C chain OS=Homo sapiens GN=TUBA1C PE=1 SV=1	1241	50548	39	34	21	20	61.5	4.96	8112	1	0	1173.51	2345.01	2	2345.01	0.0045	0	65.62		22	2.7e-06	R	AFVHWYVGEGMEEGEFSEAR	E	Oxidation (M)	0.00000000001000000000.0	15	File5332 Spectrum6921 scans: 9376
18	TBA1C_HUMAN	Tubulin alpha-1C chain OS=Homo sapiens GN=TUBA1C PE=1 SV=1	1241	50548	39	34	21	20	61.5	4.96	8113	1	0	782.679	2345.02	3	2345.01	0.0099	0	66.72	17	23	2.2e-06	R	AFVHWYVGEGMEEGEFSEAR	E	Oxidation (M)	0.00000000001000000000.0	21	File5332 Spectrum6903 scans: 9357
18	TBA1C_HUMAN	Tubulin alpha-1C chain OS=Homo sapiens GN=TUBA1C PE=1 SV=1	1241	50548	39	34	21	20	61.5	4.96	8252	1	0	803.745	2408.21	3	2408.2	0.0103	0	32.43		29	0.027	R	FDGALNVDLTEFQTNLVPYPR	I			15	File5332 Spectrum9135 scans: 11756
18	TBA1C_HUMAN	Tubulin alpha-1C chain OS=Homo sapiens GN=TUBA1C PE=1 SV=1	1241	50548	39	34	21	20	61.5	4.96	8253	1	0	1205.11	2408.21	2	2408.2	0.013	0	99.84	23	29	4.8e-09	R	FDGALNVDLTEFQTNLVPYPR	I			15	File5332 Spectrum9128 scans: 11749
18	TBA1C_HUMAN	Tubulin alpha-1C chain OS=Homo sapiens GN=TUBA1C PE=1 SV=1	1241	50548	39	34	21	20	61.5	4.96	8267	1	0	1208.11	2414.2	2	2414.2	0.0059	1	64.23	17	29	1.8e-05	R	QLFHPEQLITGKEDAANNYAR	G			14	File5332 Spectrum6070 scans: 8479
18	TBA1C_HUMAN	Tubulin alpha-1C chain OS=Homo sapiens GN=TUBA1C PE=1 SV=1	1241	50548	39	34	21	20	61.5	4.96	8268	1	0	805.743	2414.21	3	2414.2	0.0082	1	92.62	21	29	2.6e-08	R	QLFHPEQLITGKEDAANNYAR	G			16	File5332 Spectrum6056 scans: 8465
18	TBA1C_HUMAN	Tubulin alpha-1C chain OS=Homo sapiens GN=TUBA1C PE=1 SV=1	1241	50548	39	34	21	20	61.5	4.96	9237	1	0	1130.89	3389.64	3	3389.62	0.0214	0	20.98	18	27	0.24	K	LADQCTGLQGFLVFHSFGGGTGSGFTSLLMER	L			17	File5332 Spectrum9213 scans: 11838
19	TBB2A_HUMAN	Tubulin beta-2A chain OS=Homo sapiens GN=TUBB2A PE=1 SV=1	1203	50274	49	39	24	19	65.4	4.78	429	1	0	404.685	807.355	2	807.34	0.0155	0	38.38		25	0.0028	R	EEYPDR	I			4	File5332 Spectrum1284 scans: 3420
19	TBB2A_HUMAN	Tubulin beta-2A chain OS=Homo sapiens GN=TUBB2A PE=1 SV=1	1203	50274	49	39	24	19	65.4	4.78	1697	1	0	514.764	1027.51	2	1027.51	0.0015	0	39.78	23	28	0.0036	K	TAVCDIPPR	G			6	File5332 Spectrum4537 scans: 6869
19	TBB2A_HUMAN	Tubulin beta-2A chain OS=Homo sapiens GN=TUBB2A PE=1 SV=1	1203	50274	49	39	24	19	65.4	4.78	1698	1	0	514.765	1027.52	2	1027.51	0.0029	0	29.97		28	0.033	K	TAVCDIPPR	G			10	File5332 Spectrum2942 scans: 5164
19	TBB2A_HUMAN	Tubulin beta-2A chain OS=Homo sapiens GN=TUBB2A PE=1 SV=1	1203	50274	49	39	24	19	65.4	4.78	1699	1	0	514.765	1027.52	2	1027.51	0.0043	0	39.74	26	28	0.0035	K	TAVCDIPPR	G			5	File5332 Spectrum3043 scans: 5270
19	TBB2A_HUMAN	Tubulin beta-2A chain OS=Homo sapiens GN=TUBB2A PE=1 SV=1	1203	50274	49	39	24	19	65.4	4.78	1700	1	0	514.765	1027.52	2	1027.51	0.0044	0	38.84	23	28	0.0043	K	TAVCDIPPR	G			6	File5332 Spectrum3253 scans: 5492
19	TBB2A_HUMAN	Tubulin beta-2A chain OS=Homo sapiens GN=TUBB2A PE=1 SV=1	1203	50274	49	39	24	19	65.4	4.78	2031	1	0	359.849	1076.53	3	1076.53	0.0011	1	26.55	26	29	0.095	K	IREEYPDR	I			8	File5332 Spectrum1687 scans: 3844
19	TBB2A_HUMAN	Tubulin beta-2A chain OS=Homo sapiens GN=TUBB2A PE=1 SV=1	1203	50274	49	39	24	19	65.4	4.78	2032	1	0	539.271	1076.53	2	1076.53	0.0015	1	28.92	23	29	0.055	K	IREEYPDR	I			5	File5332 Spectrum1684 scans: 3841
19	TBB2A_HUMAN	Tubulin beta-2A chain OS=Homo sapiens GN=TUBB2A PE=1 SV=1	1203	50274	49	39	24	19	65.4	4.78	2202	1	0	549.214	1096.41	2	1096.41	0.0043	0	25.2		17	0.0094	K	NMMAACDPR	H	2 Oxidation (M)	0.011000000.0	4	File5332 Spectrum625 scans: 2718
19	TBB2A_HUMAN	Tubulin beta-2A chain OS=Homo sapiens GN=TUBB2A PE=1 SV=1	1203	50274	49	39	24	19	65.4	4.78	2454	1	0	565.802	1129.59	2	1129.59	0.0015	0	57.9	26	30	8.9e-05	R	FPGQLNADLR	K			9	File5332 Spectrum5941 scans: 8344
19	TBB2A_HUMAN	Tubulin beta-2A chain OS=Homo sapiens GN=TUBB2A PE=1 SV=1	1203	50274	49	39	24	19	65.4	4.78	2457	1	0	565.803	1129.59	2	1129.59	0.0039	0	60.65	29	30	5e-05	R	FPGQLNADLR	K			9	File5332 Spectrum5842 scans: 8240
19	TBB2A_HUMAN	Tubulin beta-2A chain OS=Homo sapiens GN=TUBB2A PE=1 SV=1	1203	50274	49	39	24	19	65.4	4.78	2458	1	0	565.803	1129.59	2	1129.59	0.0045	0	58.54		30	8.1e-05	R	FPGQLNADLR	K			9	File5332 Spectrum5556 scans: 7940
19	TBB2A_HUMAN	Tubulin beta-2A chain OS=Homo sapiens GN=TUBB2A PE=1 SV=1	1203	50274	49	39	24	19	65.4	4.78	2459	1	0	565.804	1129.59	2	1129.59	0.0049	0	45.38	28	30	0.0016	R	FPGQLNADLR	K			9	File5332 Spectrum5654 scans: 8043
19	TBB2A_HUMAN	Tubulin beta-2A chain OS=Homo sapiens GN=TUBB2A PE=1 SV=1	1203	50274	49	39	24	19	65.4	4.78	2461	1	0	565.805	1129.6	2	1129.59	0.0073	0	51.07	28	30	0.00046	R	FPGQLNADLR	K			9	File5332 Spectrum5751 scans: 8145
19	TBB2A_HUMAN	Tubulin beta-2A chain OS=Homo sapiens GN=TUBB2A PE=1 SV=1	1203	50274	49	39	24	19	65.4	4.78	2558	1	0	572.322	1142.63	2	1142.63	0.0019	0	56.24		30	0.00013	K	LAVNMVPFPR	L			9	File5332 Spectrum7427 scans: 9912
19	TBB2A_HUMAN	Tubulin beta-2A chain OS=Homo sapiens GN=TUBB2A PE=1 SV=1	1203	50274	49	39	24	19	65.4	4.78	2695	1	0	580.32	1158.63	2	1158.62	0.0038	0	53.36	22	30	0.00026	K	LAVNMVPFPR	L	Oxidation (M)	0.0000100000.0	9	File5332 Spectrum6225 scans: 8642
19	TBB2A_HUMAN	Tubulin beta-2A chain OS=Homo sapiens GN=TUBB2A PE=1 SV=1	1203	50274	49	39	24	19	65.4	4.78	3187	1	0	615.305	1228.6	2	1228.59	0.004	0	73.87	27	27	1.3e-06	R	ISEQFTAMFR	R			8	File5332 Spectrum7534 scans: 10024
19	TBB2A_HUMAN	Tubulin beta-2A chain OS=Homo sapiens GN=TUBB2A PE=1 SV=1	1203	50274	49	39	24	19	65.4	4.78	3421	1	0	420.236	1257.69	3	1257.68	0.0047	1	41.58		30	0.0037	R	FPGQLNADLRK	L			6	File5332 Spectrum4436 scans: 6763
19	TBB2A_HUMAN	Tubulin beta-2A chain OS=Homo sapiens GN=TUBB2A PE=1 SV=1	1203	50274	49	39	24	19	65.4	4.78	4247	10	0	692.334	1382.65	2	1382.66	-0.0045	0	2.61	26	27	17	R	IMNTFSVMPSPK	V	2 Oxidation (M)	0.010000010000.0	5	File5332 Spectrum4381 scans: 6701
19	TBB2A_HUMAN	Tubulin beta-2A chain OS=Homo sapiens GN=TUBB2A PE=1 SV=1	1203	50274	49	39	24	19	65.4	4.78	4624	1	0	723.852	1445.69	2	1445.68	0.0078	0	44.14		28	0.0014	K	EVDEQMLNVQNK	N			10	File5332 Spectrum4620 scans: 6957
19	TBB2A_HUMAN	Tubulin beta-2A chain OS=Homo sapiens GN=TUBB2A PE=1 SV=1	1203	50274	49	39	24	19	65.4	4.78	4712	1	0	731.847	1461.68	2	1461.68	0.0034	0	47.13	24	27	0.00051	K	EVDEQMLNVQNK	N	Oxidation (M)	0.000001000000.0	10	File5332 Spectrum3158 scans: 5392
19	TBB2A_HUMAN	Tubulin beta-2A chain OS=Homo sapiens GN=TUBB2A PE=1 SV=1	1203	50274	49	39	24	19	65.4	4.78	5706	1	0	540.952	1619.83	3	1619.83	0.0047	0	64.2	23	30	1.9e-05	R	LHFFMPGFAPLTSR	G			15	File5332 Spectrum8817 scans: 11380
19	TBB2A_HUMAN	Tubulin beta-2A chain OS=Homo sapiens GN=TUBB2A PE=1 SV=1	1203	50274	49	39	24	19	65.4	4.78	5764	1	0	816.422	1630.83	2	1630.82	0.0056	0	53.01	17	30	0.00026	R	AILVDLEPGTMDSVR	S	Oxidation (M)	0.000000000010000.0	11	File5332 Spectrum6852 scans: 9303
19	TBB2A_HUMAN	Tubulin beta-2A chain OS=Homo sapiens GN=TUBB2A PE=1 SV=1	1203	50274	49	39	24	19	65.4	4.78	5765	1	0	816.425	1630.83	2	1630.82	0.0113	0	5.5	16	30	14	R	AILVDLEPGTMDSVR	S	Oxidation (M)	0.000000000010000.0	6	File5332 Spectrum6941 scans: 9397
19	TBB2A_HUMAN	Tubulin beta-2A chain OS=Homo sapiens GN=TUBB2A PE=1 SV=1	1203	50274	49	39	24	19	65.4	4.78	5795	1	0	818.921	1635.83	2	1635.82	0.0044	0	41.89	20	29	0.003	R	LHFFMPGFAPLTSR	G	Oxidation (M)	0.00001000000000.0	11	File5332 Spectrum7784 scans: 10287
19	TBB2A_HUMAN	Tubulin beta-2A chain OS=Homo sapiens GN=TUBB2A PE=1 SV=1	1203	50274	49	39	24	19	65.4	4.78	5796	1	0	546.283	1635.83	3	1635.82	0.0048	0	60.13		29	4.5e-05	R	LHFFMPGFAPLTSR	G	Oxidation (M)	0.00001000000000.0	13	File5332 Spectrum7783 scans: 10286
19	TBB2A_HUMAN	Tubulin beta-2A chain OS=Homo sapiens GN=TUBB2A PE=1 SV=1	1203	50274	49	39	24	19	65.4	4.78	6079	1	0	848.923	1695.83	2	1695.83	0.0059	0	54.91	20	29	0.00015	K	NSSYFVEWIPNNVK	T			9	File5332 Spectrum8376 scans: 10909
19	TBB2A_HUMAN	Tubulin beta-2A chain OS=Homo sapiens GN=TUBB2A PE=1 SV=1	1203	50274	49	39	24	19	65.4	4.78	6080	1	0	566.285	1695.83	3	1695.83	0.0065	0	9.96	15	29	4.8	K	NSSYFVEWIPNNVK	T			5	File5332 Spectrum8406 scans: 10940
19	TBB2A_HUMAN	Tubulin beta-2A chain OS=Homo sapiens GN=TUBB2A PE=1 SV=1	1203	50274	49	39	24	19	65.4	4.78	6123	2	1	854.439	1706.86	2	1706.85	0.0088	0	18.3		29	0.72	R	ALTVPELTQQMFDSK	N			5	File5332 Spectrum6990 scans: 9449
19	TBB2A_HUMAN	Tubulin beta-2A chain OS=Homo sapiens GN=TUBB2A PE=1 SV=1	1203	50274	49	39	24	19	65.4	4.78	6576	1	0	911.968	1821.92	2	1821.92	0.0052	0	63.04	22	29	2.4e-05	R	EIVHIQAGQCGNQIGAK	F			19	File5332 Spectrum3926 scans: 6201
19	TBB2A_HUMAN	Tubulin beta-2A chain OS=Homo sapiens GN=TUBB2A PE=1 SV=1	1203	50274	49	39	24	19	65.4	4.78	6578	1	0	608.314	1821.92	3	1821.92	0.006	0	63.66	28	29	2.1e-05	R	EIVHIQAGQCGNQIGAK	F			19	File5332 Spectrum3905 scans: 6179
19	TBB2A_HUMAN	Tubulin beta-2A chain OS=Homo sapiens GN=TUBB2A PE=1 SV=1	1203	50274	49	39	24	19	65.4	4.78	6579	1	0	608.315	1821.92	3	1821.92	0.0069	0	40.59	29	29	0.0043	R	EIVHIQAGQCGNQIGAK	F			12	File5332 Spectrum3997 scans: 6278
19	TBB2A_HUMAN	Tubulin beta-2A chain OS=Homo sapiens GN=TUBB2A PE=1 SV=1	1203	50274	49	39	24	19	65.4	4.78	7090	1	0	653.667	1957.98	3	1957.97	0.0044	0	88.2		29	6.8e-08	K	GHYTEGAELVDSVLDVVR	K			20	File5332 Spectrum9059 scans: 11671
19	TBB2A_HUMAN	Tubulin beta-2A chain OS=Homo sapiens GN=TUBB2A PE=1 SV=1	1203	50274	49	39	24	19	65.4	4.78	7091	1	0	979.997	1957.98	2	1957.97	0.0046	0	127.61		29	7.9e-12	K	GHYTEGAELVDSVLDVVR	K			16	File5332 Spectrum9060 scans: 11672
19	TBB2A_HUMAN	Tubulin beta-2A chain OS=Homo sapiens GN=TUBB2A PE=1 SV=1	1203	50274	49	39	24	19	65.4	4.78	7140	1	0	657.967	1970.88	3	1970.87	0.0059	1	60.15	19	25	1.7e-05	R	MSMKEVDEQMLNVQNK	N	3 Oxidation (M)	0.1010000001000000.0	15	File5332 Spectrum2652 scans: 4858
19	TBB2A_HUMAN	Tubulin beta-2A chain OS=Homo sapiens GN=TUBB2A PE=1 SV=1	1203	50274	49	39	24	19	65.4	4.78	7538	1	0	696.365	2086.07	3	2086.07	0.004	1	73.44		29	2.2e-06	K	GHYTEGAELVDSVLDVVRK	E			20	File5332 Spectrum8690 scans: 11244
19	TBB2A_HUMAN	Tubulin beta-2A chain OS=Homo sapiens GN=TUBB2A PE=1 SV=1	1203	50274	49	39	24	19	65.4	4.78	7648	1	0	532.273	2125.06	4	2125.05	0.0118	1	36.14	26	29	0.011	-	MREIVHIQAGQCGNQIGAK	F	Oxidation (M)	0.1000000000000000000.0	12	File5332 Spectrum3396 scans: 5642
19	TBB2A_HUMAN	Tubulin beta-2A chain OS=Homo sapiens GN=TUBB2A PE=1 SV=1	1203	50274	49	39	24	19	65.4	4.78	7649	1	0	709.362	2125.06	3	2125.05	0.0125	1	59.21	22	29	5.4e-05	-	MREIVHIQAGQCGNQIGAK	F	Oxidation (M)	0.1000000000000000000.0	10	File5332 Spectrum3391 scans: 5637
19	TBB2A_HUMAN	Tubulin beta-2A chain OS=Homo sapiens GN=TUBB2A PE=1 SV=1	1203	50274	49	39	24	19	65.4	4.78	8647	1	0	903.453	2707.34	3	2707.33	0.0075	0	48.25		29	0.00064	K	LTTPTYGDLNHLVSATMSGVTTCLR	F			10	File5332 Spectrum9096 scans: 11715
[truncated: 10,896 more rows]

## Sheet: 备注说明
Total protein表格中列出了实验检索出的所有蛋白，其中有很多蛋白有共用序列，为了简化实验结果，使用Protein family的形式对含有公用序列的蛋白进行归类，简单而言，归类后的蛋白数即是鉴定的蛋白数。
[truncated: 2 more rows]
