# Supplementary material for: NAP1L1 promotes tumor proliferation through HDGF/C-JUN signaling in ovarian cancer
Source: BMC Cancer. 2022 Mar 29;22:339. doi: 10.1186/s12885-022-09356-z (PMC8962469; doi:10.1186/s12885-022-09356-z)
Supplement: Supplementary file 6 — Additional file 6. Mass spectrometry assays raw data F016122 [file 12885_2022_9356_MOESM6_ESM.xlsx]

## Sheet: Protein family
Quantitation overview (242 proteins)
归组后蛋白编号	数据库中蛋白登录号	蛋白得分	蛋白质量	匹配上蛋白的二级谱数	匹配上蛋白的肽段数	蛋白丰度	蛋白描述
PF Number	Accession	Score	Mass	Matches	Sequences	emPAI	Protein description
1	D2CGD1_HUMAN	3582	83084	167 (124)	34 (30)	10.88	Fibroblast growth factor receptor OS=Homo sapiens GN=FGFR2 PE=1 SV=1
2.1	K2C1_HUMAN	2281	66170	70 (61)	43 (39)	12.05	Keratin, type II cytoskeletal 1 OS=Homo sapiens GN=KRT1 PE=1 SV=6
2.2	K22E_HUMAN	1628	65678	50 (40)	33 (31)	6.04	Keratin, type II cytoskeletal 2 epidermal OS=Homo sapiens GN=KRT2 PE=1 SV=2
2.3	K2C8_HUMAN	962	53671	49 (33)	32 (25)	5.32	Keratin, type II cytoskeletal 8 OS=Homo sapiens GN=KRT8 PE=1 SV=7
2.4	K2C5_HUMAN	575	62568	35 (28)	31 (25)	3.19	Keratin, type II cytoskeletal 5 OS=Homo sapiens GN=KRT5 PE=1 SV=3
2.5	K2C6A_HUMAN	350	60293	22 (20)	20 (18)	1.89	Keratin, type II cytoskeletal 6A OS=Homo sapiens GN=KRT6A PE=1 SV=3
2.6	K2C7_HUMAN	108	51411	10 (5)	8 (4)	0.28	Keratin, type II cytoskeletal 7 OS=Homo sapiens GN=KRT7 PE=1 SV=5
3	K1C9_HUMAN	2254	62255	59 (49)	34 (30)	9.13	Keratin, type I cytoskeletal 9 OS=Homo sapiens GN=KRT9 PE=1 SV=3
4.1	K1C10_HUMAN	2121	59020	54 (44)	33 (29)	8.75	Keratin, type I cytoskeletal 10 OS=Homo sapiens GN=KRT10 PE=1 SV=6
4.2	K1C14_HUMAN	556	51872	30 (19)	25 (19)	2.22	Keratin, type I cytoskeletal 14 OS=Homo sapiens GN=KRT14 PE=1 SV=4
4.3	K1C19_HUMAN	515	44079	28 (20)	24 (18)	3.24	Keratin, type I cytoskeletal 19 OS=Homo sapiens GN=KRT19 PE=1 SV=4
4.4	K1C16_HUMAN	492	51578	26 (14)	21 (14)	1.38	Keratin, type I cytoskeletal 16 OS=Homo sapiens GN=KRT16 PE=1 SV=4
4.5	F8VZY9_HUMAN	463	43747	23 (15)	19 (14)	1.98	Keratin, type I cytoskeletal 18 OS=Homo sapiens GN=KRT18 PE=1 SV=1
4.6	K1C17_HUMAN	220	48361	21 (11)	16 (10)	1.07	Keratin, type I cytoskeletal 17 OS=Homo sapiens GN=KRT17 PE=1 SV=2
5.1	GRP78_HUMAN	1079	72402	39 (30)	32 (26)	2.78	78 kDa glucose-regulated protein OS=Homo sapiens GN=HSPA5 PE=1 SV=2
5.2	HSP7C_HUMAN	892	71082	34 (30)	24 (22)	2.71	Heat shock cognate 71 kDa protein OS=Homo sapiens GN=HSPA8 PE=1 SV=1
5.3	GRP75_HUMAN	854	73920	34 (20)	30 (19)	1.38	Stress-70 protein, mitochondrial OS=Homo sapiens GN=HSPA9 PE=1 SV=2
5.4	A0A0G2JIW1_HUMAN	269	70351	13 (9)	12 (8)	0.44	Heat shock 70 kDa protein 1B OS=Homo sapiens GN=HSPA1B PE=1 SV=1
6	G3P_HUMAN	1063	36201	37 (32)	19 (18)	9.65	Glyceraldehyde-3-phosphate dehydrogenase OS=Homo sapiens GN=GAPDH PE=1 SV=3
7.1	A0A075B730_HUMAN	1021	555243	52 (30)	42 (29)	0.19	Epiplakin OS=Homo sapiens GN=EPPK1 PE=1 SV=2
7.2	EPIPL_HUMAN	1012	557674	48 (28)	40 (27)	0.18	Epiplakin OS=Homo sapiens GN=EPPK1 PE=1 SV=2
7.3	PLEC_HUMAN	330	533462	50 (16)	48 (15)	0.1	Plectin OS=Homo sapiens GN=PLEC PE=1 SV=3
8.1	TBB5_HUMAN	973	50095	35 (32)	20 (18)	4.25	Tubulin beta chain OS=Homo sapiens GN=TUBB PE=1 SV=2
8.2	TBB4B_HUMAN	964	50255	36 (33)	20 (18)	4.55	Tubulin beta-4B chain OS=Homo sapiens GN=TUBB4B PE=1 SV=1
8.3	TBB2A_HUMAN	673	50274	29 (27)	16 (15)	3.04	Tubulin beta-2A chain OS=Homo sapiens GN=TUBB2A PE=1 SV=1
9.1	TBA1B_HUMAN	940	50804	30 (25)	19 (17)	3.24	Tubulin alpha-1B chain OS=Homo sapiens GN=TUBA1B PE=1 SV=1
9.2	V9GZ17_HUMAN	297	31508	10 (7)	6 (5)	0.82	Tubulin alpha-8 chain (Fragment) OS=Homo sapiens GN=TUBA8 PE=1 SV=1
10	HDGF_HUMAN	825	26886	27 (23)	19 (18)	13.76	Hepatoma-derived growth factor OS=Homo sapiens GN=HDGF PE=1 SV=1
11	CH60_HUMAN	755	61187	19 (15)	15 (12)	1.19	60 kDa heat shock protein, mitochondrial OS=Homo sapiens GN=HSPD1 PE=1 SV=2
12.1	ACTB_HUMAN	722	42052	25 (23)	17 (15)	4.69	Actin, cytoplasmic 1 OS=Homo sapiens GN=ACTB PE=1 SV=1
12.2	ACTC_HUMAN	257	42334	18 (14)	12 (9)	1.87	Actin, alpha cardiac muscle 1 OS=Homo sapiens GN=ACTC1 PE=1 SV=1
13	E9PB61_HUMAN	636	27541	17 (10)	10 (7)	2.14	THO complex subunit 4 OS=Homo sapiens GN=ALYREF PE=1 SV=1
14	ALBU_HUMAN	567	71317	36 (22)	18 (13)	1.06	Serum albumin OS=Homo sapiens GN=ALB PE=1 SV=2
15	KPYM_HUMAN	511	58470	23 (18)	22 (17)	1.68	Pyruvate kinase PKM OS=Homo sapiens GN=PKM PE=1 SV=4
16	EF1A1_HUMAN	502	50451	26 (18)	19 (12)	1.93	Elongation factor 1-alpha 1 OS=Homo sapiens GN=EEF1A1 PE=1 SV=1
17.1	HS90B_HUMAN	490	83554	29 (18)	26 (17)	0.92	Heat shock protein HSP 90-beta OS=Homo sapiens GN=HSP90AB1 PE=1 SV=4
17.2	HS90A_HUMAN	478	85006	24 (17)	22 (16)	0.83	Heat shock protein HSP 90-alpha OS=Homo sapiens GN=HSP90AA1 PE=1 SV=5
18	RLA0_HUMAN	479	34423	21 (12)	16 (9)	2.02	60S acidic ribosomal protein P0 OS=Homo sapiens GN=RPLP0 PE=1 SV=1
19	H0YN42_HUMAN	441	28921	18 (13)	16 (11)	3.11	Annexin (Fragment) OS=Homo sapiens GN=ANXA2 PE=1 SV=1
20	TCPQ_HUMAN	394	60153	19 (11)	18 (11)	0.8	T-complex protein 1 subunit theta OS=Homo sapiens GN=CCT8 PE=1 SV=4
21	LRC59_HUMAN	376	35308	14 (12)	12 (10)	1.94	Leucine-rich repeat-containing protein 59 OS=Homo sapiens GN=LRRC59 PE=1 SV=1
22	TCPZ_HUMAN	367	58444	13 (9)	12 (8)	0.64	T-complex protein 1 subunit zeta OS=Homo sapiens GN=CCT6A PE=1 SV=3
23	MYH9_HUMAN	364	227646	17 (6)	15 (6)	0.09	Myosin-9 OS=Homo sapiens GN=MYH9 PE=1 SV=4
24.1	E9PCA1_HUMAN	364	57564	12 (8)	10 (7)	0.56	T-complex protein 1 subunit epsilon OS=Homo sapiens GN=CCT5 PE=1 SV=1
24.2	TCPD_HUMAN	193	58401	20 (7)	15 (7)	0.47	T-complex protein 1 subunit delta OS=Homo sapiens GN=CCT4 PE=1 SV=4
25	RPN2_HUMAN	315	69355	9 (7)	9 (7)	0.38	Dolichyl-diphosphooligosaccharide--protein glycosyltransferase subunit 2 OS=Homo sapiens GN=RPN2 PE=1 SV=3
26	HORN_HUMAN	289	283140	10 (6)	7 (5)	0.07	Hornerin OS=Homo sapiens GN=HRNR PE=1 SV=2
27	TCPG_HUMAN	265	61066	16 (7)	15 (7)	0.44	T-complex protein 1 subunit gamma OS=Homo sapiens GN=CCT3 PE=1 SV=4
28	TCPA_HUMAN	256	60819	11 (8)	11 (8)	0.52	T-complex protein 1 subunit alpha OS=Homo sapiens GN=TCP1 PE=1 SV=1
29	FUS_HUMAN	254	53622	9 (7)	7 (5)	0.52	RNA-binding protein FUS OS=Homo sapiens GN=FUS PE=1 SV=1
30.1	NONO_HUMAN	246	54311	12 (5)	9 (4)	0.34	Non-POU domain-containing octamer-binding protein OS=Homo sapiens GN=NONO PE=1 SV=4
30.2	SFPQ_HUMAN	122	76216	9 (5)	8 (5)	0.23	Splicing factor, proline- and glutamine-rich OS=Homo sapiens GN=SFPQ PE=1 SV=2
31	CBR1_HUMAN	245	30641	9 (6)	9 (6)	0.86	Carbonyl reductase [NADPH] 1 OS=Homo sapiens GN=CBR1 PE=1 SV=3
32	EZRI_HUMAN	242	69484	16 (7)	16 (7)	0.38	Ezrin OS=Homo sapiens GN=EZR PE=1 SV=4
33	RS3A_HUMAN	235	30154	18 (12)	15 (10)	2.5	40S ribosomal protein S3a OS=Homo sapiens GN=RPS3A PE=1 SV=2
34	CKAP4_HUMAN	222	66097	15 (5)	14 (5)	0.27	Cytoskeleton-associated protein 4 OS=Homo sapiens GN=CKAP4 PE=1 SV=2
35.1	LDHB_HUMAN	209	36900	13 (7)	9 (6)	0.83	L-lactate dehydrogenase B chain OS=Homo sapiens GN=LDHB PE=1 SV=2
35.2	LDHA_HUMAN	133	36950	8 (5)	6 (5)	0.54	L-lactate dehydrogenase A chain OS=Homo sapiens GN=LDHA PE=1 SV=2
36	ALDOA_HUMAN	202	39851	14 (10)	11 (9)	1.22	Fructose-bisphosphate aldolase A OS=Homo sapiens GN=ALDOA PE=1 SV=2
37	TCPB_HUMAN	200	57794	15 (6)	15 (6)	0.39	T-complex protein 1 subunit beta OS=Homo sapiens GN=CCT2 PE=1 SV=4
38	ENOA_HUMAN	196	47481	7 (5)	7 (5)	0.4	Alpha-enolase OS=Homo sapiens GN=ENO1 PE=1 SV=2
39	A0A087WTT1_HUMAN	195	58727	15 (7)	12 (7)	0.46	Polyadenylate-binding protein OS=Homo sapiens GN=PABPC1 PE=1 SV=1
40	PAIRB_HUMAN	194	44995	12 (7)	11 (6)	0.64	Plasminogen activator inhibitor 1 RNA-binding protein OS=Homo sapiens GN=SERBP1 PE=1 SV=2
41	TCPH_HUMAN	183	59842	13 (6)	10 (6)	0.38	T-complex protein 1 subunit eta OS=Homo sapiens GN=CCT7 PE=1 SV=2
42	HNRPK_HUMAN	183	51230	5 (4)	5 (4)	0.28	Heterogeneous nuclear ribonucleoprotein K OS=Homo sapiens GN=HNRNPK PE=1 SV=1
43	ATPB_HUMAN	174	56525	8 (5)	7 (5)	0.33	ATP synthase subunit beta, mitochondrial OS=Homo sapiens GN=ATP5B PE=1 SV=3
44	PCNA_HUMAN	167	29092	6 (4)	5 (4)	0.54	Proliferating cell nuclear antigen OS=Homo sapiens GN=PCNA PE=1 SV=1
45	SF3A3_HUMAN	167	59154	10 (4)	8 (4)	0.24	Splicing factor 3A subunit 3 OS=Homo sapiens GN=SF3A3 PE=1 SV=1
46	NUCL_HUMAN	166	76625	10 (5)	9 (5)	0.23	Nucleolin OS=Homo sapiens GN=NCL PE=1 SV=3
47	PSMD2_HUMAN	159	100877	3 (3)	2 (2)	0.1	26S proteasome non-ATPase regulatory subunit 2 OS=Homo sapiens GN=PSMD2 PE=1 SV=3
48	EF1B_HUMAN	156	24919	4 (4)	4 (4)	0.66	Elongation factor 1-beta OS=Homo sapiens GN=EEF1B2 PE=1 SV=3
49	G6PI_HUMAN	152	63335	13 (4)	13 (4)	0.22	Glucose-6-phosphate isomerase OS=Homo sapiens GN=GPI PE=1 SV=4
50	ANXA1_HUMAN	151	38918	4 (3)	4 (3)	0.28	Annexin A1 OS=Homo sapiens GN=ANXA1 PE=1 SV=2
51	DESP_HUMAN	143	334021	21 (3)	20 (3)	0.03	Desmoplakin OS=Homo sapiens GN=DSP PE=1 SV=3
52	RS3_HUMAN	140	26842	6 (6)	6 (6)	1.02	40S ribosomal protein S3 OS=Homo sapiens GN=RPS3 PE=1 SV=2
53	HEXB_HUMAN	135	63527	5 (4)	5 (4)	0.22	Beta-hexosaminidase subunit beta OS=Homo sapiens GN=HEXB PE=1 SV=3
54	H13_HUMAN	131	22336	16 (5)	13 (5)	1.01	Histone H1.3 OS=Homo sapiens GN=HIST1H1D PE=1 SV=2
55.1	F8VZ49_HUMAN	124	25842	5 (3)	4 (3)	0.44	Heterogeneous nuclear ribonucleoprotein A1 (Fragment) OS=Homo sapiens GN=HNRNPA1 PE=1 SV=1
55.2	ROA0_HUMAN	33	30993	3 (2)	3 (2)	0.23	Heterogeneous nuclear ribonucleoprotein A0 OS=Homo sapiens GN=HNRNPA0 PE=1 SV=1
56	PHB2_HUMAN	118	33276	5 (3)	4 (3)	0.33	Prohibitin-2 OS=Homo sapiens GN=PHB2 PE=1 SV=2
57	A0A087WVQ6_HUMAN	114	193703	5 (1)	5 (1)	0.02	Clathrin heavy chain OS=Homo sapiens GN=CLTC PE=1 SV=1
58	RL5_HUMAN	112	34569	10 (4)	9 (3)	0.44	60S ribosomal protein L5 OS=Homo sapiens GN=RPL5 PE=1 SV=3
59	HNRPQ_HUMAN	111	69788	9 (2)	8 (2)	0.1	Heterogeneous nuclear ribonucleoprotein Q OS=Homo sapiens GN=SYNCRIP PE=1 SV=2
60	ADT3_HUMAN	109	33073	6 (5)	6 (5)	0.61	ADP/ATP translocase 3 OS=Homo sapiens GN=SLC25A6 PE=1 SV=4
61	H0YEM1_HUMAN	109	35924	5 (3)	5 (3)	0.3	Poly(U)-binding-splicing factor PUF60 (Fragment) OS=Homo sapiens GN=PUF60 PE=1 SV=1
62	CALX_HUMAN	103	67982	8 (4)	8 (4)	0.21	Calnexin OS=Homo sapiens GN=CANX PE=1 SV=2
63	EF2_HUMAN	102	96246	11 (5)	10 (5)	0.18	Elongation factor 2 OS=Homo sapiens GN=EEF2 PE=1 SV=4
64	FKBP4_HUMAN	99	52057	5 (2)	5 (2)	0.13	Peptidyl-prolyl cis-trans isomerase FKBP4 OS=Homo sapiens GN=FKBP4 PE=1 SV=3
65	ECH1_HUMAN	95	36136	5 (4)	5 (4)	0.42	Delta(3,5)-Delta(2,4)-dienoyl-CoA isomerase, mitochondrial OS=Homo sapiens GN=ECH1 PE=1 SV=2
66	H0Y4R1_HUMAN	95	51549	5 (2)	4 (2)	0.13	Inosine-5'-monophosphate dehydrogenase 2 (Fragment) OS=Homo sapiens GN=IMPDH2 PE=1 SV=1
67	A0A0G2JMB2_HUMAN	94	37283	3 (2)	3 (2)	0.19	Ig alpha-2 chain C region (Fragment) OS=Homo sapiens GN=IGHA2 PE=1 SV=1
68	ATPG_HUMAN	92	33032	5 (3)	5 (3)	0.33	ATP synthase subunit gamma, mitochondrial OS=Homo sapiens GN=ATP5C1 PE=1 SV=1
69	ACTN4_HUMAN	92	105245	12 (7)	11 (7)	0.24	Alpha-actinin-4 OS=Homo sapiens GN=ACTN4 PE=1 SV=2
70	B9A067_HUMAN	92	79324	13 (3)	11 (3)	0.13	MICOS complex subunit MIC60 OS=Homo sapiens GN=IMMT PE=1 SV=2
71	RUVB1_HUMAN	91	50538	6 (3)	6 (3)	0.21	RuvB-like 1 OS=Homo sapiens GN=RUVBL1 PE=1 SV=1
72	B0QYK0_HUMAN	90	65174	4 (2)	4 (2)	0.1	RNA-binding protein EWS OS=Homo sapiens GN=EWSR1 PE=1 SV=1
73	RPN1_HUMAN	90	68641	12 (3)	11 (3)	0.15	Dolichyl-diphosphooligosaccharide--protein glycosyltransferase subunit 1 OS=Homo sapiens GN=RPN1 PE=1 SV=1
74	DCD_HUMAN	90	11391	3 (2)	3 (2)	0.69	Dermcidin OS=Homo sapiens GN=DCD PE=1 SV=2
75	NACAM_HUMAN	84	205979	6 (2)	5 (2)	0.03	Nascent polypeptide-associated complex subunit alpha, muscle-specific form OS=Homo sapiens GN=NACA PE=1 SV=1
76	TKT_HUMAN	84	68519	6 (3)	6 (3)	0.15	Transketolase OS=Homo sapiens GN=TKT PE=1 SV=3
77	GTR1_HUMAN	82	54391	7 (4)	6 (4)	0.27	Solute carrier family 2, facilitated glucose transporter member 1 OS=Homo sapiens GN=SLC2A1 PE=1 SV=2
78	PDIP2_HUMAN	80	42235	3 (2)	3 (2)	0.16	Polymerase delta-interacting protein 2 OS=Homo sapiens GN=POLDIP2 PE=1 SV=1
79	SYRC_HUMAN	80	76129	8 (2)	7 (2)	0.09	Arginine--tRNA ligase, cytoplasmic OS=Homo sapiens GN=RARS PE=1 SV=2
80	ENPL_HUMAN	80	92696	7 (2)	7 (2)	0.07	Endoplasmin OS=Homo sapiens GN=HSP90B1 PE=1 SV=1
81	XRCC5_HUMAN	77	83222	3 (1)	3 (1)	0.04	X-ray repair cross-complementing protein 5 OS=Homo sapiens GN=XRCC5 PE=1 SV=3
82	J3KTA4_HUMAN	76	69557	6 (2)	6 (2)	0.1	Probable ATP-dependent RNA helicase DDX5 OS=Homo sapiens GN=DDX5 PE=1 SV=1
83	A0A075B6Z2_HUMAN	74	2220	8 (7)	1 (1)	1.81	Protein TRAJ56 (Fragment) OS=Homo sapiens GN=TRAJ56 PE=4 SV=1
84	ARF4_HUMAN	73	20612	4 (2)	3 (2)	0.35	ADP-ribosylation factor 4 OS=Homo sapiens GN=ARF4 PE=1 SV=3
85.1	PRDX2_HUMAN	73	22049	4 (2)	4 (2)	0.33	Peroxiredoxin-2 OS=Homo sapiens GN=PRDX2 PE=1 SV=5
85.2	A0A0A0MSI0_HUMAN	72	19135	4 (3)	4 (3)	0.63	Peroxiredoxin-1 (Fragment) OS=Homo sapiens GN=PRDX1 PE=1 SV=1
86	FILA2_HUMAN	72	249296	4 (1)	4 (1)	0.01	Filaggrin-2 OS=Homo sapiens GN=FLG2 PE=1 SV=1
87	G3BP2_HUMAN	70	54145	5 (2)	5 (2)	0.13	Ras GTPase-activating protein-binding protein 2 OS=Homo sapiens GN=G3BP2 PE=1 SV=2
88	S10A9_HUMAN	70	13291	4 (2)	2 (1)	0.58	Protein S100-A9 OS=Homo sapiens GN=S100A9 PE=1 SV=1
89	EFTU_HUMAN	70	49852	3 (2)	3 (2)	0.14	Elongation factor Tu, mitochondrial OS=Homo sapiens GN=TUFM PE=1 SV=2
90	A0A0G2JPR0_HUMAN	68	194351	3 (1)	3 (1)	0.02	Complement C4-A OS=Homo sapiens GN=C4A PE=1 SV=1
91	PDIA1_HUMAN	68	57480	5 (3)	5 (3)	0.18	Protein disulfide-isomerase OS=Homo sapiens GN=P4HB PE=1 SV=3
92	H0YHC3_HUMAN	66	23517	2 (1)	2 (1)	0.14	Nucleosome assembly protein 1-like 1 (Fragment) OS=Homo sapiens GN=NAP1L1 PE=1 SV=1
93	A0A087WZZ5_HUMAN	64	97639	6 (1)	6 (1)	0.03	Splicing factor 3B subunit 2 OS=Homo sapiens GN=SF3B2 PE=1 SV=1
94	MPCP_HUMAN	64	40525	5 (1)	5 (1)	0.08	Phosphate carrier protein, mitochondrial OS=Homo sapiens GN=SLC25A3 PE=1 SV=2
95	HP1B3_HUMAN	64	61454	7 (1)	5 (1)	0.05	Heterochromatin protein 1-binding protein 3 OS=Homo sapiens GN=HP1BP3 PE=1 SV=1
96	IF5A1_HUMAN	63	17049	3 (1)	3 (1)	0.2	Eukaryotic translation initiation factor 5A-1 OS=Homo sapiens GN=EIF5A PE=1 SV=2
97	RL40_HUMAN	61	15004	4 (1)	4 (1)	0.23	Ubiquitin-60S ribosomal protein L40 OS=Homo sapiens GN=UBA52 PE=1 SV=2
98	A0A0D9SGF6_HUMAN	61	288226	16 (1)	16 (1)	0.01	Spectrin alpha chain, non-erythrocytic 1 OS=Homo sapiens GN=SPTAN1 PE=1 SV=1
99	ILVBL_HUMAN	59	68452	4 (1)	2 (1)	0.05	Acetolactate synthase-like protein OS=Homo sapiens GN=ILVBL PE=1 SV=2
100	B0YIW6_HUMAN	59	62157	5 (1)	5 (1)	0.05	Archain 1, isoform CRA_a OS=Homo sapiens GN=ARCN1 PE=1 SV=1
101	TPM3_HUMAN	59	32987	10 (1)	9 (1)	0.1	Tropomyosin alpha-3 chain OS=Homo sapiens GN=TPM3 PE=1 SV=2
102	AIMP1_HUMAN	52	34616	3 (2)	3 (2)	0.2	Aminoacyl tRNA synthase complex-interacting multifunctional protein 1 OS=Homo sapiens GN=AIMP1 PE=1 SV=2
103	IF4A1_HUMAN	51	46353	4 (2)	4 (2)	0.15	Eukaryotic initiation factor 4A-I OS=Homo sapiens GN=EIF4A1 PE=1 SV=1
104	SRSF2_HUMAN	50	25461	3 (1)	3 (1)	0.13	Serine/arginine-rich splicing factor 2 OS=Homo sapiens GN=SRSF2 PE=1 SV=4
105	DSG1_HUMAN	50	114702	4 (2)	4 (2)	0.06	Desmoglein-1 OS=Homo sapiens GN=DSG1 PE=1 SV=2
106	TRFL_HUMAN	49	80014	5 (1)	5 (1)	0.04	Lactotransferrin OS=Homo sapiens GN=LTF PE=1 SV=6
107	SBSN_HUMAN	49	60562	3 (2)	3 (2)	0.11	Suprabasin OS=Homo sapiens GN=SBSN PE=1 SV=2
108	SERA_HUMAN	49	57356	4 (2)	4 (2)	0.12	D-3-phosphoglycerate dehydrogenase OS=Homo sapiens GN=PHGDH PE=1 SV=4
109	E7ENN3_HUMAN	48	970856	46 (2)	29 (2)	0.01	Nesprin-1 OS=Homo sapiens GN=SYNE1 PE=1 SV=2
110	PBDC1_HUMAN	48	26155	1 (1)	1 (1)	0.13	Protein PBDC1 OS=Homo sapiens GN=PBDC1 PE=1 SV=1
111	EF1G_HUMAN	47	50429	4 (1)	2 (1)	0.07	Elongation factor 1-gamma OS=Homo sapiens GN=EEF1G PE=1 SV=3
112	ANT3_HUMAN	46	53025	4 (1)	4 (1)	0.06	Antithrombin-III OS=Homo sapiens GN=SERPINC1 PE=1 SV=1
113	ODP2_HUMAN	46	69466	3 (1)	3 (1)	0.05	Dihydrolipoyllysine-residue acetyltransferase component of pyruvate dehydrogenase complex, mitochondrial OS=Homo sapiens GN=DLAT PE=1 SV=3
114	C9JEV0_HUMAN	45	26508	4 (2)	3 (1)	0.27	Zinc-alpha-2-glycoprotein OS=Homo sapiens GN=AZGP1 PE=1 SV=1
115	H3BND9_HUMAN	45	12425	4 (1)	3 (1)	0.28	Poly(rC)-binding protein 2 (Fragment) OS=Homo sapiens GN=PCBP2 PE=1 SV=1
116	RL8_HUMAN	44	28235	3 (1)	3 (1)	0.12	60S ribosomal protein L8 OS=Homo sapiens GN=RPL8 PE=1 SV=2
117	TR150_HUMAN	43	108658	10 (1)	10 (1)	0.03	Thyroid hormone receptor-associated protein 3 OS=Homo sapiens GN=THRAP3 PE=1 SV=2
118	CTNA1_HUMAN	43	100693	6 (1)	4 (1)	0.03	Catenin alpha-1 OS=Homo sapiens GN=CTNNA1 PE=1 SV=1
119	S10A7_HUMAN	43	11578	1 (1)	1 (1)	0.3	Protein S100-A7 OS=Homo sapiens GN=S100A7 PE=1 SV=4
120	LIMA1_HUMAN	42	85630	8 (1)	6 (1)	0.04	LIM domain and actin-binding protein 1 OS=Homo sapiens GN=LIMA1 PE=1 SV=1
121	CAZA1_HUMAN	42	33073	1 (1)	1 (1)	0.1	F-actin-capping protein subunit alpha-1 OS=Homo sapiens GN=CAPZA1 PE=1 SV=3
122	H0YB22_HUMAN	41	13220	2 (1)	2 (1)	0.26	40S ribosomal protein S14 (Fragment) OS=Homo sapiens GN=RPS14 PE=1 SV=1
123	MAEA_HUMAN	41	45942	2 (1)	2 (1)	0.07	Macrophage erythroblast attacher OS=Homo sapiens GN=MAEA PE=1 SV=1
124	THIK_HUMAN	41	44834	3 (2)	3 (2)	0.15	3-ketoacyl-CoA thiolase, peroxisomal OS=Homo sapiens GN=ACAA1 PE=1 SV=2
125	J3QRS9_HUMAN	40	52849	3 (1)	3 (1)	0.06	BUB3-interacting and GLEBS motif-containing protein ZNF207 OS=Homo sapiens GN=ZNF207 PE=1 SV=1
126	ECHA_HUMAN	39	83688	5 (1)	4 (1)	0.04	Trifunctional enzyme subunit alpha, mitochondrial OS=Homo sapiens GN=HADHA PE=1 SV=2
127	A0A0K0K1E9_HUMAN	38	13021	1 (1)	1 (1)	0.26	Protein TRBV7-7 (Fragment) OS=Homo sapiens GN=TRBV7-7 PE=4 SV=2
128	PIGR_HUMAN	37	84429	2 (1)	2 (1)	0.04	Polymeric immunoglobulin receptor OS=Homo sapiens GN=PIGR PE=1 SV=4
129	PDIA3_HUMAN	37	57146	4 (1)	4 (1)	0.06	Protein disulfide-isomerase A3 OS=Homo sapiens GN=PDIA3 PE=1 SV=4
130	HBA_HUMAN	37	15305	3 (1)	3 (1)	0.22	Hemoglobin subunit alpha OS=Homo sapiens GN=HBA1 PE=1 SV=2
131	MDHM_HUMAN	36	35937	5 (1)	3 (1)	0.09	Malate dehydrogenase, mitochondrial OS=Homo sapiens GN=MDH2 PE=1 SV=3
132	A0A087X2G1_HUMAN	36	74898	5 (2)	5 (2)	0.09	ATP-dependent RNA helicase DDX1 OS=Homo sapiens GN=DDX1 PE=1 SV=1
133	CATD_HUMAN	36	45037	4 (1)	4 (1)	0.07	Cathepsin D OS=Homo sapiens GN=CTSD PE=1 SV=1
134	RFC5_HUMAN	36	38757	3 (1)	3 (1)	0.09	Replication factor C subunit 5 OS=Homo sapiens GN=RFC5 PE=1 SV=1
135	CTNB1_HUMAN	36	86069	12 (1)	6 (1)	0.04	Catenin beta-1 OS=Homo sapiens GN=CTNNB1 PE=1 SV=1
136	E5RK06_HUMAN	35	6056	2 (1)	2 (1)	0.59	Kinesin-like protein KIF13B OS=Homo sapiens GN=KIF13B PE=4 SV=1
137	H3BV73_HUMAN	35	14993	1 (1)	1 (1)	0.23	Protein kinase C beta type (Fragment) OS=Homo sapiens GN=PRKCB PE=1 SV=1
138	THRB_HUMAN	35	71475	1 (1)	1 (1)	0.05	Prothrombin OS=Homo sapiens GN=F2 PE=1 SV=2
139	COPB2_HUMAN	35	103278	3 (1)	3 (1)	0.03	Coatomer subunit beta' OS=Homo sapiens GN=COPB2 PE=1 SV=2
140	GIMA1_HUMAN	35	34690	4 (1)	4 (1)	0.1	GTPase IMAP family member 1 OS=Homo sapiens GN=GIMAP1 PE=1 SV=1
141	M0QY38_HUMAN	34	12095	3 (1)	3 (1)	0.28	Troponin T, slow skeletal muscle (Fragment) OS=Homo sapiens GN=TNNT1 PE=1 SV=1
142	RS6_HUMAN	33	28834	7 (1)	6 (1)	0.12	40S ribosomal protein S6 OS=Homo sapiens GN=RPS6 PE=1 SV=1
143	A0A0J9YY16_HUMAN	33	20059	7 (1)	5 (1)	0.17	Disks large-associated protein 2 (Fragment) OS=Homo sapiens GN=DLGAP2 PE=1 SV=1
144	E7ESW6_HUMAN	33	340017	28 (2)	15 (1)	0.01	WD repeat-containing protein 87 OS=Homo sapiens GN=WDR87 PE=1 SV=2
145	ZN638_HUMAN	32	221914	10 (1)	9 (1)	0.01	Zinc finger protein 638 OS=Homo sapiens GN=ZNF638 PE=1 SV=2
146	H0YLK1_HUMAN	32	28823	1 (1)	1 (1)	0.12	Homeobox protein SIX5 (Fragment) OS=Homo sapiens GN=SIX5 PE=1 SV=2
147	B0QY89_HUMAN	32	71085	4 (1)	4 (1)	0.05	Eukaryotic translation initiation factor 3 subunit L OS=Homo sapiens GN=EIF3L PE=1 SV=1
148	NAR4_HUMAN	32	36197	4 (1)	2 (1)	0.09	Ecto-ADP-ribosyltransferase 4 OS=Homo sapiens GN=ART4 PE=2 SV=2
149	C9JDL1_HUMAN	32	31343	3 (1)	3 (1)	0.11	Ketohexokinase (Fragment) OS=Homo sapiens GN=KHK PE=1 SV=1
150	SF3A2_HUMAN	32	49338	2 (1)	2 (1)	0.07	Splicing factor 3A subunit 2 OS=Homo sapiens GN=SF3A2 PE=1 SV=2
151	RL6_HUMAN	31	32765	5 (1)	5 (1)	0.1	60S ribosomal protein L6 OS=Homo sapiens GN=RPL6 PE=1 SV=3
152	ARMX5_HUMAN	31	62649	3 (1)	2 (1)	0.05	Armadillo repeat-containing X-linked protein 5 OS=Homo sapiens GN=ARMCX5 PE=1 SV=1
153	H7C121_HUMAN	31	141846	6 (1)	6 (1)	0.02	Uncharacterized protein KIAA1109 (Fragment) OS=Homo sapiens GN=KIAA1109 PE=1 SV=1
154	U2AF2_HUMAN	31	53809	4 (1)	4 (1)	0.06	Splicing factor U2AF 65 kDa subunit OS=Homo sapiens GN=U2AF2 PE=1 SV=4
155	NLRC3_HUMAN	31	115897	4 (1)	4 (1)	0.03	Protein NLRC3 OS=Homo sapiens GN=NLRC3 PE=2 SV=2
156	SHRM3_HUMAN	31	218321	9 (1)	7 (1)	0.01	Protein Shroom3 OS=Homo sapiens GN=SHROOM3 PE=1 SV=2
157	ITIH4_HUMAN	31	103521	4 (1)	4 (1)	0.03	Inter-alpha-trypsin inhibitor heavy chain H4 OS=Homo sapiens GN=ITIH4 PE=1 SV=4
158	G3V312_HUMAN	31	11228	2 (1)	2 (1)	0.31	Diacylglycerol kinase alpha (Fragment) OS=Homo sapiens GN=DGKA PE=1 SV=7
159	ELL2_HUMAN	30	72736	8 (1)	7 (1)	0.05	RNA polymerase II elongation factor ELL2 OS=Homo sapiens GN=ELL2 PE=1 SV=2
160	DOCK3_HUMAN	30	235006	5 (1)	5 (1)	0.01	Dedicator of cytokinesis protein 3 OS=Homo sapiens GN=DOCK3 PE=1 SV=1
161	H6UYS7_HUMAN	30	10014	2 (1)	2 (1)	0.35	Alpha-synuclein OS=Homo sapiens GN=SNCA PE=1 SV=1
162	TEKT2_HUMAN	30	50155	3 (1)	2 (1)	0.07	Tektin-2 OS=Homo sapiens GN=TEKT2 PE=1 SV=1
163	TITIN_HUMAN	29	3842904	99 (1)	88 (1)		Titin OS=Homo sapiens GN=TTN PE=1 SV=4
164	PDK3_HUMAN	29	47080	2 (1)	2 (1)	0.07	[Pyruvate dehydrogenase (acetyl-transferring)] kinase isozyme 3, mitochondrial OS=Homo sapiens GN=PDK3 PE=1 SV=1
165	PLSL_HUMAN	28	70814	6 (1)	5 (1)	0.05	Plastin-2 OS=Homo sapiens GN=LCP1 PE=1 SV=6
166	M2OM_HUMAN	28	34211	2 (1)	2 (1)	0.1	Mitochondrial 2-oxoglutarate/malate carrier protein OS=Homo sapiens GN=SLC25A11 PE=1 SV=3
167	MINT_HUMAN	28	403030	17 (1)	12 (1)	0.01	Msx2-interacting protein OS=Homo sapiens GN=SPEN PE=1 SV=1
168	SYK_HUMAN	27	68461	3 (1)	3 (1)	0.05	Lysine--tRNA ligase OS=Homo sapiens GN=KARS PE=1 SV=3
169	DHX29_HUMAN	27	156222	14 (1)	12 (1)	0.02	ATP-dependent RNA helicase DHX29 OS=Homo sapiens GN=DHX29 PE=1 SV=2
170	BASP1_HUMAN	27	22680	2 (1)	2 (1)	0.15	Brain acid soluble protein 1 OS=Homo sapiens GN=BASP1 PE=1 SV=2
171	CAR19_HUMAN	27	26029	1 (1)	1 (1)	0.13	Caspase recruitment domain-containing protein 19 OS=Homo sapiens GN=CARD19 PE=1 SV=1
172	VP13D_HUMAN	26	495369	20 (1)	19 (1)	0.01	Vacuolar protein sorting-associated protein 13D OS=Homo sapiens GN=VPS13D PE=1 SV=2
173	DYH5_HUMAN	26	532504	22 (1)	17 (1)	0.01	Dynein heavy chain 5, axonemal OS=Homo sapiens GN=DNAH5 PE=1 SV=3
174	DHX8_HUMAN	25	140082	6 (1)	6 (1)	0.02	ATP-dependent RNA helicase DHX8 OS=Homo sapiens GN=DHX8 PE=1 SV=1
175	NCALD_HUMAN	25	22345	1 (1)	1 (1)	0.15	Neurocalcin-delta OS=Homo sapiens GN=NCALD PE=1 SV=2
176	STAG3_HUMAN	24	140257	7 (1)	6 (1)	0.02	Cohesin subunit SA-3 OS=Homo sapiens GN=STAG3 PE=1 SV=2
177	J3KN18_HUMAN	24	66647	5 (1)	4 (1)	0.05	Cytoplasmic polyadenylation element-binding protein 2 OS=Homo sapiens GN=CPEB2 PE=1 SV=1
178	EPN4_HUMAN	24	68273	4 (1)	4 (1)	0.05	Clathrin interactor 1 OS=Homo sapiens GN=CLINT1 PE=1 SV=1
179	TBK1_HUMAN	24	84216	3 (1)	3 (1)	0.04	Serine/threonine-protein kinase TBK1 OS=Homo sapiens GN=TBK1 PE=1 SV=1
180	F8WD08_HUMAN	24	9229	2 (1)	2 (1)	0.38	Uncharacterized protein KIAA0930 OS=Homo sapiens GN=KIAA0930 PE=4 SV=1
181	FANCG_HUMAN	24	69423	2 (1)	2 (1)	0.05	Fanconi anemia group G protein OS=Homo sapiens GN=FANCG PE=1 SV=1
182	D6RE94_HUMAN	24	5648	2 (1)	2 (1)	0.64	Ethanolamine-phosphate phospho-lyase OS=Homo sapiens GN=ETNPPL PE=4 SV=1
183	A0A087WX26_HUMAN	24	89556	8 (1)	5 (1)	0.04	Kinesin-like protein OS=Homo sapiens GN=KIF3C PE=1 SV=1
184	J3KTJ3_HUMAN	24	8951	3 (1)	1 (1)	0.39	60S ribosomal protein L23 OS=Homo sapiens GN=RPL23 PE=1 SV=1
185	A0A087WV47_HUMAN	23	51863	6 (1)	5 (1)	0.06	Ig gamma-1 chain C region OS=Homo sapiens GN=IGHG1 PE=1 SV=1
186	SPB3_HUMAN	23	44594	3 (1)	3 (1)	0.07	Serpin B3 OS=Homo sapiens GN=SERPINB3 PE=1 SV=2
187	ABHGB_HUMAN	23	53205	3 (1)	3 (1)	0.06	Protein ABHD16B OS=Homo sapiens GN=ABHD16B PE=3 SV=1
188	RAD50_HUMAN	23	154823	15 (1)	11 (1)	0.02	DNA repair protein RAD50 OS=Homo sapiens GN=RAD50 PE=1 SV=1
189	PCCB_HUMAN	23	58806	3 (1)	2 (1)	0.06	Propionyl-CoA carboxylase beta chain, mitochondrial OS=Homo sapiens GN=PCCB PE=1 SV=3
190	A0A087WZ27_HUMAN	23	14557	1 (1)	1 (1)	0.23	Zinc finger protein 90 OS=Homo sapiens GN=ZNF90 PE=4 SV=2
191	RHG06_HUMAN	22	106624	2 (1)	2 (1)	0.03	Rho GTPase-activating protein 6 OS=Homo sapiens GN=ARHGAP6 PE=1 SV=3
192	GOGA1_HUMAN	22	88244	4 (1)	4 (1)	0.04	Golgin subfamily A member 1 OS=Homo sapiens GN=GOLGA1 PE=1 SV=3
193	MABP1_HUMAN	22	165541	6 (1)	5 (1)	0.02	Mitogen-activated protein kinase-binding protein 1 OS=Homo sapiens GN=MAPKBP1 PE=1 SV=4
194	MDHC_HUMAN	22	36631	4 (1)	4 (1)	0.09	Malate dehydrogenase, cytoplasmic OS=Homo sapiens GN=MDH1 PE=1 SV=4
195	PSMD3_HUMAN	22	61054	6 (1)	4 (1)	0.05	26S proteasome non-ATPase regulatory subunit 3 OS=Homo sapiens GN=PSMD3 PE=1 SV=2
196	A0A087WVH3_HUMAN	22	60119	2 (1)	1 (1)	0.05	Patched domain-containing protein 3 OS=Homo sapiens GN=PTCHD3 PE=4 SV=1
197	NEK4_HUMAN	22	95337	9 (1)	4 (1)	0.03	Serine/threonine-protein kinase Nek4 OS=Homo sapiens GN=NEK4 PE=1 SV=2
198	RYR2_HUMAN	21	569338	18 (1)	16 (1)	0.01	Ryanodine receptor 2 OS=Homo sapiens GN=RYR2 PE=1 SV=3
199	VN1R5_HUMAN	21	41265	1 (1)	1 (1)	0.08	Vomeronasal type-1 receptor 5 OS=Homo sapiens GN=VN1R5 PE=2 SV=2
200	A0A0G2JRA5_HUMAN	21	41217	2 (1)	2 (1)	0.08	RNA-binding protein fox-1 homolog 2 (Fragment) OS=Homo sapiens GN=RBFOX2 PE=1 SV=1
201	BEX5_HUMAN	20	12651	4 (1)	1 (1)	0.27	Protein BEX5 OS=Homo sapiens GN=BEX5 PE=1 SV=1
202	I3L537_HUMAN	20	16163	4 (1)	4 (1)	0.21	Leucine carboxyl methyltransferase 1 (Fragment) OS=Homo sapiens GN=LCMT1 PE=1 SV=1
203	P4K2A_HUMAN	19	54388	5 (1)	4 (1)	0.06	Phosphatidylinositol 4-kinase type 2-alpha OS=Homo sapiens GN=PI4K2A PE=1 SV=1
204	MA2C1_HUMAN	19	116959	2 (1)	2 (1)	0.03	Alpha-mannosidase 2C1 OS=Homo sapiens GN=MAN2C1 PE=1 SV=1
205	NUDC2_HUMAN	18	17836	8 (1)	2 (1)	0.19	NudC domain-containing protein 2 OS=Homo sapiens GN=NUDCD2 PE=1 SV=1
206	IF4B_HUMAN	18	69167	3 (1)	3 (1)	0.05	Eukaryotic translation initiation factor 4B OS=Homo sapiens GN=EIF4B PE=1 SV=2
207	3HIDH_HUMAN	18	35705	3 (1)	1 (1)	0.09	3-hydroxyisobutyrate dehydrogenase, mitochondrial OS=Homo sapiens GN=HIBADH PE=1 SV=2
208	T10IP_HUMAN	18	62800	8 (1)	6 (1)	0.05	Testis-specific protein 10-interacting protein OS=Homo sapiens GN=TSGA10IP PE=1 SV=2
209	ACACB_HUMAN	17	278361	10 (1)	8 (1)	0.01	Acetyl-CoA carboxylase 2 OS=Homo sapiens GN=ACACB PE=1 SV=3
210	WBP11_HUMAN	16	69954	4 (1)	4 (1)	0.05	WW domain-binding protein 11 OS=Homo sapiens GN=WBP11 PE=1 SV=1
211	APLP2_HUMAN	16	87927	4 (1)	4 (1)	0.04	Amyloid-like protein 2 OS=Homo sapiens GN=APLP2 PE=1 SV=2
212	A0A087WY61_HUMAN	16	237388	25 (1)	21 (1)	0.01	Nuclear mitotic apparatus protein 1 OS=Homo sapiens GN=NUMA1 PE=1 SV=1
213	FRIH_HUMAN	16	21383	4 (1)	2 (1)	0.16	Ferritin heavy chain OS=Homo sapiens GN=FTH1 PE=1 SV=2
214	H3BTV5_HUMAN	15	12495	2 (1)	2 (1)	0.27	Hematological and neurological-expressed 1-like protein (Fragment) OS=Homo sapiens GN=HN1L PE=1 SV=1
215	MA1A1_HUMAN	14	73150	4 (1)	3 (1)	0.04	Mannosyl-oligosaccharide 1,2-alpha-mannosidase IA OS=Homo sapiens GN=MAN1A1 PE=1 SV=3
216	F8WAQ3_HUMAN	14	4765	2 (1)	2 (1)	0.77	Abl interactor 2 (Fragment) OS=Homo sapiens GN=ABI2 PE=4 SV=2
217	EXTL1_HUMAN	14	75391	4 (1)	2 (1)	0.04	Exostosin-like 1 OS=Homo sapiens GN=EXTL1 PE=2 SV=2

## Sheet: Total protein
Header	--------------------------------------------------------
Search title
Timestamp	2016-09-02T06:08:20Z
User
Email
Report URI	http://fitgene-cell-pc/mascot/cgi/master_results.pl?file=../data/20160902/F016122.dat
Peak list data path	JS_2.mgf
Peak list format	Mascot generic
Search type	MIS
Mascot version	2.3.02
Database	Human_UniProt
Fasta file	Human_UniProt_2016.6.07.fasta
Total sequences	70237
Total residues	23751215
Sequences after taxonomy filter	70237
Number of queries	9526
Decoy	--------------------------------------------------------
Number of matches above identity threshold in search of real database	1127
Number of matches above identity threshold in search of decoy database	41
Number of matches above homology threshold in search of real database	1269
Number of matches above homology threshold in search of decoy database	80
Fixed modifications	--------------------------------------------------------
Identifier	Name	Delta	Neutral loss
1	Carbamidomethyl (C)	57.0215
Variable modifications	--------------------------------------------------------
Identifier	Name	Delta	Neutral loss(es)
1	Oxidation (M)	15.9949	0	63.9983
Search Parameters	--------------------------------------------------------
Taxonomy filter	All entries
Enzyme	Trypsin
Maximum Missed Cleavages	2
Fixed modifications	Carbamidomethyl (C)
Quantitation method	None
Variable modifications	Oxidation (M)
Peptide Mass Tolerance	20
Peptide Mass Tolerance Units	ppm
Fragment Mass Tolerance	0.6
Fragment Mass Tolerance Units	Da
Mass values	Monoisotopic
Instrument type	ESI-FTICR
Isotope error mode	0
Decoy database also searched	1
Format parameters	--------------------------------------------------------
Significance threshold	0.05
Max. number of hits	0
Use MudPIT protein scoring	1
Ions score cut-off	0
Include same-set proteins
Include sub-set proteins	0
Include unassigned	1
Require bold red	0
Use homology threshold	0
Group protein families	0
Re-score using Percolator	0
Protein hits	--------------------------------------------------------
检索出的蛋白编号	数据库中蛋白登录号	蛋白描述	蛋白得分	蛋白质量	匹配上蛋白的二级谱数	得分高于阈值的二级谱数	匹配上蛋白的肽段数	得分高于阈值的肽段数	肽段覆盖率	蛋白等电点	二级谱的提交编号	肽段在二级谱中的排名	肽段是否是独有肽段	肽段表观质荷比	肽段表观质量	肽段表观电荷数	肽段理论质量	肽段质量偏差	遗漏酶切位点	肽段得分	肽段置信度阈值（同源）	肽段置信度阈值（特性）	肽段得分期望值	在此肽段之前的氨基酸	肽段序列	在此肽段制后的氨基酸	可变修饰类型	可变修饰位点	同个二级谱检索出的肽段数量	二级谱扫描编号
prot_hit_num	prot_acc	prot_desc	prot_score	prot_mass	prot_matches	prot_matches_sig	prot_sequences	prot_sequences_sig	prot_cover	prot_pi	pep_query	pep_rank	pep_isunique	pep_exp_mz	pep_exp_mr	pep_exp_z	pep_calc_mr	pep_delta	pep_miss	pep_score	pep_homol	pep_ident	pep_expect	pep_res_before	pep_seq	pep_res_after	pep_var_mod	pep_var_mod_pos	pep_num_match	pep_scan_title
prot_hit_num	prot_acc	prot_desc	prot_score	prot_mass	prot_matches	prot_matches_sig	prot_sequences	prot_sequences_sig	prot_cover	prot_pi	pep_query	pep_rank	pep_isunique	pep_exp_mz	pep_exp_mr	pep_exp_z	pep_calc_mr	pep_delta	pep_miss	pep_score	pep_homol	pep_ident	pep_expect	pep_res_before	pep_seq	pep_res_after	pep_var_mod	pep_var_mod_pos	pep_num_match	pep_scan_title
1	D2CGD1_HUMAN	Fibroblast growth factor receptor OS=Homo sapiens GN=FGFR2 PE=1 SV=1	3582	83084	167	117	34	30	16.9	5.65	76	1	1	361.696	721.377	2	721.376	0.0012	1	21.84		28	0.24	K	NGKEFK	Q			5	File5334 Spectrum43 scans: 2092
1	D2CGD1_HUMAN	Fibroblast growth factor receptor OS=Homo sapiens GN=FGFR2 PE=1 SV=1	3582	83084	167	117	34	30	16.9	5.65	153	1	0	373.222	744.429	2	744.428	0.0006	1	24.19	26	30	0.22	R	WLKNGK	E			5	File5334 Spectrum948 scans: 3111
1	D2CGD1_HUMAN	Fibroblast growth factor receptor OS=Homo sapiens GN=FGFR2 PE=1 SV=1	3582	83084	167	117	34	30	16.9	5.65	154	1	0	373.222	744.429	2	744.428	0.0006	1	23.07	24	30	0.28	R	WLKNGK	E			5	File5334 Spectrum1008 scans: 3186
1	D2CGD1_HUMAN	Fibroblast growth factor receptor OS=Homo sapiens GN=FGFR2 PE=1 SV=1	3582	83084	167	117	34	30	16.9	5.65	155	1	0	373.223	744.431	2	744.428	0.0028	1	15.98	22	30	1.4	R	WLKNGK	E			3	File5334 Spectrum892 scans: 3040
1	D2CGD1_HUMAN	Fibroblast growth factor receptor OS=Homo sapiens GN=FGFR2 PE=1 SV=1	3582	83084	167	117	34	30	16.9	5.65	369	1	0	396.741	791.468	2	791.465	0.0022	1	50.81		27	0.00022	R	IGGYKVR	N			6	File5334 Spectrum1620 scans: 3849
1	D2CGD1_HUMAN	Fibroblast growth factor receptor OS=Homo sapiens GN=FGFR2 PE=1 SV=1	3582	83084	167	117	34	30	16.9	5.65	370	1	0	396.741	791.468	2	791.465	0.0024	1	35.08		27	0.0084	R	IGGYKVR	N			5	File5334 Spectrum1790 scans: 4031
1	D2CGD1_HUMAN	Fibroblast growth factor receptor OS=Homo sapiens GN=FGFR2 PE=1 SV=1	3582	83084	167	117	34	30	16.9	5.65	371	1	0	396.741	791.468	2	791.465	0.0026	1	40.19		27	0.0026	R	IGGYKVR	N			5	File5334 Spectrum1699 scans: 3935
1	D2CGD1_HUMAN	Fibroblast growth factor receptor OS=Homo sapiens GN=FGFR2 PE=1 SV=1	3582	83084	167	117	34	30	16.9	5.65	1278	1	1	487.248	972.481	2	972.478	0.0028	1	38.79		28	0.0047	K	EFKQEHR	I			5	File5334 Spectrum40 scans: 2089
1	D2CGD1_HUMAN	Fibroblast growth factor receptor OS=Homo sapiens GN=FGFR2 PE=1 SV=1	3582	83084	167	117	34	30	16.9	5.65	1280	3	1	487.249	972.483	2	972.478	0.0051	1	7.66	21	28	5.7	K	EFKQEHR	I			3	File5334 Spectrum2249 scans: 4527
1	D2CGD1_HUMAN	Fibroblast growth factor receptor OS=Homo sapiens GN=FGFR2 PE=1 SV=1	3582	83084	167	117	34	30	16.9	5.65	1576	1	1	517.8	1033.59	2	1033.58	0.0053	0	31.69	23	28	0.023	K	EIEVLYIR	N			6	File5334 Spectrum6938 scans: 9515
1	D2CGD1_HUMAN	Fibroblast growth factor receptor OS=Homo sapiens GN=FGFR2 PE=1 SV=1	3582	83084	167	117	34	30	16.9	5.65	1836	1	1	363.193	1086.56	3	1086.56	0.0008	1	7.46	18	30	10	K	QEHRIGGYK	V			7	File5334 Spectrum639 scans: 2756
1	D2CGD1_HUMAN	Fibroblast growth factor receptor OS=Homo sapiens GN=FGFR2 PE=1 SV=1	3582	83084	167	117	34	30	16.9	5.65	1837	1	1	544.287	1086.56	2	1086.56	0.0018	1	20.86	29	30	0.47	K	QEHRIGGYK	V			4	File5334 Spectrum665 scans: 2784
1	D2CGD1_HUMAN	Fibroblast growth factor receptor OS=Homo sapiens GN=FGFR2 PE=1 SV=1	3582	83084	167	117	34	30	16.9	5.65	2003	1	1	555.267	1108.52	2	1108.52	0.0006	0	22.15	15	27	0.18	R	APYWTNTEK	M			7	File5334 Spectrum3780 scans: 6148
1	D2CGD1_HUMAN	Fibroblast growth factor receptor OS=Homo sapiens GN=FGFR2 PE=1 SV=1	3582	83084	167	117	34	30	16.9	5.65	2004	1	1	555.268	1108.52	2	1108.52	0.0028	0	27.79	17	27	0.05	R	APYWTNTEK	M			7	File5334 Spectrum3861 scans: 6234
1	D2CGD1_HUMAN	Fibroblast growth factor receptor OS=Homo sapiens GN=FGFR2 PE=1 SV=1	3582	83084	167	117	34	30	16.9	5.65	2005	1	1	555.268	1108.52	2	1108.52	0.0032	0	27.23	22	27	0.056	R	APYWTNTEK	M			7	File5334 Spectrum3880 scans: 6254
1	D2CGD1_HUMAN	Fibroblast growth factor receptor OS=Homo sapiens GN=FGFR2 PE=1 SV=1	3582	83084	167	117	34	30	16.9	5.65	2064	1	1	560.824	1119.63	2	1119.64	-0.006	0	29.12	23	27	0.033	R	LHAVPAANTVK	F			6	File5334 Spectrum2004 scans: 4262
1	D2CGD1_HUMAN	Fibroblast growth factor receptor OS=Homo sapiens GN=FGFR2 PE=1 SV=1	3582	83084	167	117	34	30	16.9	5.65	2065	1	1	374.221	1119.64	3	1119.64	0.0024	0	39.72		26	0.0022	R	LHAVPAANTVK	F			6	File5334 Spectrum2005 scans: 4263
1	D2CGD1_HUMAN	Fibroblast growth factor receptor OS=Homo sapiens GN=FGFR2 PE=1 SV=1	3582	83084	167	117	34	30	16.9	5.65	2066	1	1	374.222	1119.64	3	1119.64	0.0036	0	40.7		26	0.0019	R	LHAVPAANTVK	F			8	File5334 Spectrum1917 scans: 4165
1	D2CGD1_HUMAN	Fibroblast growth factor receptor OS=Homo sapiens GN=FGFR2 PE=1 SV=1	3582	83084	167	117	34	30	16.9	5.65	2067	1	1	560.83	1119.64	2	1119.64	0.0045	0	39.85		26	0.0023	R	LHAVPAANTVK	F			8	File5334 Spectrum1915 scans: 4163
1	D2CGD1_HUMAN	Fibroblast growth factor receptor OS=Homo sapiens GN=FGFR2 PE=1 SV=1	3582	83084	167	117	34	30	16.9	5.65	2068	1	1	374.222	1119.65	3	1119.64	0.0052	0	35.09	25	26	0.0066	R	LHAVPAANTVK	F			10	File5334 Spectrum2092 scans: 4360
1	D2CGD1_HUMAN	Fibroblast growth factor receptor OS=Homo sapiens GN=FGFR2 PE=1 SV=1	3582	83084	167	117	34	30	16.9	5.65	2069	1	1	560.83	1119.65	2	1119.64	0.0058	0	10.43	22	26	1.9	R	LHAVPAANTVK	F			3	File5334 Spectrum2090 scans: 4358
1	D2CGD1_HUMAN	Fibroblast growth factor receptor OS=Homo sapiens GN=FGFR2 PE=1 SV=1	3582	83084	167	117	34	30	16.9	5.65	2085	1	1	561.796	1121.58	2	1121.58	0.0019	0	31.41	26	30	0.037	K	YGPDGLPYLK	V			5	File5334 Spectrum6502 scans: 9052
1	D2CGD1_HUMAN	Fibroblast growth factor receptor OS=Homo sapiens GN=FGFR2 PE=1 SV=1	3582	83084	167	117	34	30	16.9	5.65	2086	1	1	561.796	1121.58	2	1121.58	0.0025	0	37.02	23	30	0.01	K	YGPDGLPYLK	V			7	File5334 Spectrum6428 scans: 8972
1	D2CGD1_HUMAN	Fibroblast growth factor receptor OS=Homo sapiens GN=FGFR2 PE=1 SV=1	3582	83084	167	117	34	30	16.9	5.65	2087	1	1	561.797	1121.58	2	1121.58	0.0031	0	50.17	23	30	0.00049	K	YGPDGLPYLK	V			9	File5334 Spectrum6341 scans: 8879
1	D2CGD1_HUMAN	Fibroblast growth factor receptor OS=Homo sapiens GN=FGFR2 PE=1 SV=1	3582	83084	167	117	34	30	16.9	5.65	2088	1	1	561.797	1121.58	2	1121.58	0.0036	0	34.6	22	30	0.018	K	YGPDGLPYLK	V			7	File5334 Spectrum6692 scans: 9256
1	D2CGD1_HUMAN	Fibroblast growth factor receptor OS=Homo sapiens GN=FGFR2 PE=1 SV=1	3582	83084	167	117	34	30	16.9	5.65	2243	1	1	383.887	1148.64	3	1148.63	0.0035	2	19.34	25	29	0.47	R	WLKNGKEFK	Q			9	File5334 Spectrum2245 scans: 4523
1	D2CGD1_HUMAN	Fibroblast growth factor receptor OS=Homo sapiens GN=FGFR2 PE=1 SV=1	3582	83084	167	117	34	30	16.9	5.65	2244	1	1	383.887	1148.64	3	1148.63	0.0044	2	16.97	23	28	0.8	R	WLKNGKEFK	Q			4	File5334 Spectrum2107 scans: 4376
1	D2CGD1_HUMAN	Fibroblast growth factor receptor OS=Homo sapiens GN=FGFR2 PE=1 SV=1	3582	83084	167	117	34	30	16.9	5.65	2245	1	1	575.327	1148.64	2	1148.63	0.0047	2	42.97	26	28	0.002	R	WLKNGKEFK	Q			8	File5334 Spectrum2108 scans: 4377
1	D2CGD1_HUMAN	Fibroblast growth factor receptor OS=Homo sapiens GN=FGFR2 PE=1 SV=1	3582	83084	167	117	34	30	16.9	5.65	2672	1	1	608.849	1215.68	2	1215.68	0.0016	1	67.95	23	29	7.8e-06	K	VLKAAGVNTTDK	E			10	File5334 Spectrum1497 scans: 3718
1	D2CGD1_HUMAN	Fibroblast growth factor receptor OS=Homo sapiens GN=FGFR2 PE=1 SV=1	3582	83084	167	117	34	30	16.9	5.65	2673	1	1	406.235	1215.68	3	1215.68	0.0022	1	45.34	27	30	0.0015	K	VLKAAGVNTTDK	E			7	File5334 Spectrum1496 scans: 3717
1	D2CGD1_HUMAN	Fibroblast growth factor receptor OS=Homo sapiens GN=FGFR2 PE=1 SV=1	3582	83084	167	117	34	30	16.9	5.65	2772	3	0	618.305	1234.6	2	1234.58	0.015	0	4	25	28	16	K	WMAPEALFDR	V			4	File5334 Spectrum3825 scans: 6196
1	D2CGD1_HUMAN	Fibroblast growth factor receptor OS=Homo sapiens GN=FGFR2 PE=1 SV=1	3582	83084	167	117	34	30	16.9	5.65	2916	3	1	633.318	1264.62	2	1264.62	0.0008	1	9.21	23	29	5.3	K	RAPYWTNTEK	M			6	File5334 Spectrum3056 scans: 5385
1	D2CGD1_HUMAN	Fibroblast growth factor receptor OS=Homo sapiens GN=FGFR2 PE=1 SV=1	3582	83084	167	117	34	30	16.9	5.65	2917	1	1	633.319	1264.62	2	1264.62	0.004	1	48		29	0.00072	K	RAPYWTNTEK	M			7	File5334 Spectrum2941 scans: 5264
1	D2CGD1_HUMAN	Fibroblast growth factor receptor OS=Homo sapiens GN=FGFR2 PE=1 SV=1	3582	83084	167	117	34	30	16.9	5.65	2918	1	1	633.321	1264.63	2	1264.62	0.0064	1	50.3		29	0.00043	K	RAPYWTNTEK	M			7	File5334 Spectrum2839 scans: 5157
1	D2CGD1_HUMAN	Fibroblast growth factor receptor OS=Homo sapiens GN=FGFR2 PE=1 SV=1	3582	83084	167	117	34	30	16.9	5.65	2945	1	1	636.826	1271.64	2	1271.64	0.001	2	28.29	23	29	0.061	K	NGKEFKQEHR	I			7	File5334 Spectrum1341 scans: 3550
1	D2CGD1_HUMAN	Fibroblast growth factor receptor OS=Homo sapiens GN=FGFR2 PE=1 SV=1	3582	83084	167	117	34	30	16.9	5.65	2947	1	1	424.887	1271.64	3	1271.64	0.0014	2	50.51		29	0.00037	K	NGKEFKQEHR	I			7	File5334 Spectrum92 scans: 2149
1	D2CGD1_HUMAN	Fibroblast growth factor receptor OS=Homo sapiens GN=FGFR2 PE=1 SV=1	3582	83084	167	117	34	30	16.9	5.65	2948	1	1	424.887	1271.64	3	1271.64	0.0015	2	50.98		29	0.00033	K	NGKEFKQEHR	I			7	File5334 Spectrum30 scans: 2075
1	D2CGD1_HUMAN	Fibroblast growth factor receptor OS=Homo sapiens GN=FGFR2 PE=1 SV=1	3582	83084	167	117	34	30	16.9	5.65	2949	1	1	424.887	1271.64	3	1271.64	0.0016	2	40.66	25	29	0.0036	K	NGKEFKQEHR	I			11	File5334 Spectrum229 scans: 2303
1	D2CGD1_HUMAN	Fibroblast growth factor receptor OS=Homo sapiens GN=FGFR2 PE=1 SV=1	3582	83084	167	117	34	30	16.9	5.65	2950	1	1	424.887	1271.64	3	1271.64	0.0017	2	35.95	24	29	0.011	K	NGKEFKQEHR	I			11	File5334 Spectrum284 scans: 2368
1	D2CGD1_HUMAN	Fibroblast growth factor receptor OS=Homo sapiens GN=FGFR2 PE=1 SV=1	3582	83084	167	117	34	30	16.9	5.65	2951	1	1	636.827	1271.64	2	1271.64	0.0019	2	10.53	22	29	3.7	K	NGKEFKQEHR	I			5	File5334 Spectrum38 scans: 2084
1	D2CGD1_HUMAN	Fibroblast growth factor receptor OS=Homo sapiens GN=FGFR2 PE=1 SV=1	3582	83084	167	117	34	30	16.9	5.65	2953	1	1	424.887	1271.64	3	1271.64	0.0027	2	38.44		29	0.0059	K	NGKEFKQEHR	I			6	File5334 Spectrum454 scans: 2557
1	D2CGD1_HUMAN	Fibroblast growth factor receptor OS=Homo sapiens GN=FGFR2 PE=1 SV=1	3582	83084	167	117	34	30	16.9	5.65	2954	2	1	636.827	1271.64	2	1271.64	0.0031	2	5.35	19	29	12	K	NGKEFKQEHR	I			5	File5334 Spectrum103 scans: 2161
1	D2CGD1_HUMAN	Fibroblast growth factor receptor OS=Homo sapiens GN=FGFR2 PE=1 SV=1	3582	83084	167	117	34	30	16.9	5.65	2955	1	1	424.887	1271.64	3	1271.64	0.0033	2	31.8	24	29	0.028	K	NGKEFKQEHR	I			6	File5334 Spectrum385 scans: 2478
1	D2CGD1_HUMAN	Fibroblast growth factor receptor OS=Homo sapiens GN=FGFR2 PE=1 SV=1	3582	83084	167	117	34	30	16.9	5.65	2956	1	1	636.828	1271.64	2	1271.64	0.0048	2	11.99	23	29	2.7	K	NGKEFKQEHR	I			5	File5334 Spectrum410 scans: 2507
1	D2CGD1_HUMAN	Fibroblast growth factor receptor OS=Homo sapiens GN=FGFR2 PE=1 SV=1	3582	83084	167	117	34	30	16.9	5.65	2957	1	1	424.888	1271.64	3	1271.64	0.0048	2	14.73	23	29	1.4	K	NGKEFKQEHR	I			6	File5334 Spectrum808 scans: 2941
1	D2CGD1_HUMAN	Fibroblast growth factor receptor OS=Homo sapiens GN=FGFR2 PE=1 SV=1	3582	83084	167	117	34	30	16.9	5.65	2958	1	1	424.888	1271.64	3	1271.64	0.0049	2	32.95	26	29	0.021	K	NGKEFKQEHR	I			6	File5334 Spectrum611 scans: 2725
1	D2CGD1_HUMAN	Fibroblast growth factor receptor OS=Homo sapiens GN=FGFR2 PE=1 SV=1	3582	83084	167	117	34	30	16.9	5.65	2959	1	1	636.828	1271.64	2	1271.64	0.005	2	22.97	23	29	0.21	K	NGKEFKQEHR	I			6	File5334 Spectrum634 scans: 2749
1	D2CGD1_HUMAN	Fibroblast growth factor receptor OS=Homo sapiens GN=FGFR2 PE=1 SV=1	3582	83084	167	117	34	30	16.9	5.65	2960	1	1	636.83	1271.64	2	1271.64	0.0075	2	19.12	25	29	0.52	K	NGKEFKQEHR	I			5	File5334 Spectrum519 scans: 2627
1	D2CGD1_HUMAN	Fibroblast growth factor receptor OS=Homo sapiens GN=FGFR2 PE=1 SV=1	3582	83084	167	117	34	30	16.9	5.65	2982	1	1	426.255	1275.74	3	1275.74	0.0023	1	10.48	23	25	1.7	K	RLHAVPAANTVK	F			8	File5334 Spectrum1598 scans: 3826
1	D2CGD1_HUMAN	Fibroblast growth factor receptor OS=Homo sapiens GN=FGFR2 PE=1 SV=1	3582	83084	167	117	34	30	16.9	5.65	2983	1	1	638.879	1275.74	2	1275.74	0.0025	1	27.81	24	25	0.032	K	RLHAVPAANTVK	F			11	File5334 Spectrum1462 scans: 3680
1	D2CGD1_HUMAN	Fibroblast growth factor receptor OS=Homo sapiens GN=FGFR2 PE=1 SV=1	3582	83084	167	117	34	30	16.9	5.65	2984	1	1	426.256	1275.74	3	1275.74	0.0037	1	25.57	15	25	0.045	K	RLHAVPAANTVK	F			9	File5334 Spectrum1517 scans: 3740
1	D2CGD1_HUMAN	Fibroblast growth factor receptor OS=Homo sapiens GN=FGFR2 PE=1 SV=1	3582	83084	167	117	34	30	16.9	5.65	2985	1	1	426.256	1275.74	3	1275.74	0.0038	1	25.3	15	25	0.048	K	RLHAVPAANTVK	F			10	File5334 Spectrum1427 scans: 3643
1	D2CGD1_HUMAN	Fibroblast growth factor receptor OS=Homo sapiens GN=FGFR2 PE=1 SV=1	3582	83084	167	117	34	30	16.9	5.65	2986	1	1	638.88	1275.74	2	1275.74	0.0038	1	54.81	22	25	5.3e-05	K	RLHAVPAANTVK	F			10	File5334 Spectrum1378 scans: 3589
1	D2CGD1_HUMAN	Fibroblast growth factor receptor OS=Homo sapiens GN=FGFR2 PE=1 SV=1	3582	83084	167	117	34	30	16.9	5.65	3344	1	1	671.873	1341.73	2	1341.73	0.0047	2	37.84	28	29	0.0072	K	QEHRIGGYKVR	N			8	File5334 Spectrum1296 scans: 3501
1	D2CGD1_HUMAN	Fibroblast growth factor receptor OS=Homo sapiens GN=FGFR2 PE=1 SV=1	3582	83084	167	117	34	30	16.9	5.65	3345	1	1	448.252	1341.73	3	1341.73	0.0075	2	29.26		29	0.052	K	QEHRIGGYKVR	N			11	File5334 Spectrum1287 scans: 3492
1	D2CGD1_HUMAN	Fibroblast growth factor receptor OS=Homo sapiens GN=FGFR2 PE=1 SV=1	3582	83084	167	117	34	30	16.9	5.65	3780	1	1	475.279	1422.81	3	1422.81	0.0048	1	57.84		25	2.6e-05	R	LHAVPAANTVKFR	C			8	File5334 Spectrum3467 scans: 5819
1	D2CGD1_HUMAN	Fibroblast growth factor receptor OS=Homo sapiens GN=FGFR2 PE=1 SV=1	3582	83084	167	117	34	30	16.9	5.65	3781	1	1	712.414	1422.81	2	1422.81	0.005	1	4	16	25	6.4	R	LHAVPAANTVKFR	C			3	File5334 Spectrum3528 scans: 5883
1	D2CGD1_HUMAN	Fibroblast growth factor receptor OS=Homo sapiens GN=FGFR2 PE=1 SV=1	3582	83084	167	117	34	30	16.9	5.65	3782	1	1	356.711	1422.81	4	1422.81	0.0051	1	64.73		25	5.4e-06	R	LHAVPAANTVKFR	C			7	File5334 Spectrum3433 scans: 5783
1	D2CGD1_HUMAN	Fibroblast growth factor receptor OS=Homo sapiens GN=FGFR2 PE=1 SV=1	3582	83084	167	117	34	30	16.9	5.65	3783	1	1	712.415	1422.82	2	1422.81	0.0063	1	50.21	19	24	0.00015	R	LHAVPAANTVKFR	C			11	File5334 Spectrum3431 scans: 5781
1	D2CGD1_HUMAN	Fibroblast growth factor receptor OS=Homo sapiens GN=FGFR2 PE=1 SV=1	3582	83084	167	117	34	30	16.9	5.65	4006	1	1	731.92	1461.83	2	1461.82	0.0028	1	60.64	24	26	2e-05	K	YGPDGLPYLKVLK	A			11	File5334 Spectrum7173 scans: 9762
1	D2CGD1_HUMAN	Fibroblast growth factor receptor OS=Homo sapiens GN=FGFR2 PE=1 SV=1	3582	83084	167	117	34	30	16.9	5.65	4007	1	1	488.283	1461.83	3	1461.82	0.003	1	19.91	23	26	0.23	K	YGPDGLPYLKVLK	A			7	File5334 Spectrum7172 scans: 9761
1	D2CGD1_HUMAN	Fibroblast growth factor receptor OS=Homo sapiens GN=FGFR2 PE=1 SV=1	3582	83084	167	117	34	30	16.9	5.65	4008	1	1	488.284	1461.83	3	1461.82	0.0054	1	16.82	18	26	0.45	K	YGPDGLPYLKVLK	A			7	File5334 Spectrum7082 scans: 9666
1	D2CGD1_HUMAN	Fibroblast growth factor receptor OS=Homo sapiens GN=FGFR2 PE=1 SV=1	3582	83084	167	117	34	30	16.9	5.65	4010	1	1	731.922	1461.83	2	1461.82	0.0064	1	46.66		26	0.00047	K	YGPDGLPYLKVLK	A			11	File5334 Spectrum7258 scans: 9852
1	D2CGD1_HUMAN	Fibroblast growth factor receptor OS=Homo sapiens GN=FGFR2 PE=1 SV=1	3582	83084	167	117	34	30	16.9	5.65	4011	1	1	731.922	1461.83	2	1461.82	0.007	1	64.66		26	7.4e-06	K	YGPDGLPYLKVLK	A			12	File5334 Spectrum7087 scans: 9671
1	D2CGD1_HUMAN	Fibroblast growth factor receptor OS=Homo sapiens GN=FGFR2 PE=1 SV=1	3582	83084	167	117	34	30	16.9	5.65	4228	1	1	499.908	1496.7	3	1496.7	0.0041	1	45.73	20	28	0.00089	R	APYWTNTEKMEK	R			7	File5334 Spectrum3842 scans: 6214
1	D2CGD1_HUMAN	Fibroblast growth factor receptor OS=Homo sapiens GN=FGFR2 PE=1 SV=1	3582	83084	167	117	34	30	16.9	5.65	4229	1	1	749.358	1496.7	2	1496.7	0.0042	1	56.65	20	28	7.1e-05	R	APYWTNTEKMEK	R			10	File5334 Spectrum3841 scans: 6213
1	D2CGD1_HUMAN	Fibroblast growth factor receptor OS=Homo sapiens GN=FGFR2 PE=1 SV=1	3582	83084	167	117	34	30	16.9	5.65	4230	1	1	499.908	1496.7	3	1496.7	0.0048	1	50.97	23	28	0.00026	R	APYWTNTEKMEK	R			9	File5334 Spectrum3938 scans: 6315
1	D2CGD1_HUMAN	Fibroblast growth factor receptor OS=Homo sapiens GN=FGFR2 PE=1 SV=1	3582	83084	167	117	34	30	16.9	5.65	4231	1	1	749.358	1496.7	2	1496.7	0.0048	1	64.16	21	27	1.2e-05	R	APYWTNTEKMEK	R			10	File5334 Spectrum3939 scans: 6316
1	D2CGD1_HUMAN	Fibroblast growth factor receptor OS=Homo sapiens GN=FGFR2 PE=1 SV=1	3582	83084	167	117	34	30	16.9	5.65	4284	4	1	754.885	1507.75	2	1507.77	-0.0122	1	12.56	28	30	2.9	K	NGSKYGPDGLPYLK	V			8	File5334 Spectrum5707 scans: 8212
1	D2CGD1_HUMAN	Fibroblast growth factor receptor OS=Homo sapiens GN=FGFR2 PE=1 SV=1	3582	83084	167	117	34	30	16.9	5.65	4285	1	1	503.598	1507.77	3	1507.77	0.0037	1	53.42	23	30	0.00024	K	NGSKYGPDGLPYLK	V			9	File5334 Spectrum5320 scans: 7805
1	D2CGD1_HUMAN	Fibroblast growth factor receptor OS=Homo sapiens GN=FGFR2 PE=1 SV=1	3582	83084	167	117	34	30	16.9	5.65	4286	1	1	503.598	1507.77	3	1507.77	0.0041	1	52.92	24	30	0.00027	K	NGSKYGPDGLPYLK	V			7	File5334 Spectrum5227 scans: 7707
1	D2CGD1_HUMAN	Fibroblast growth factor receptor OS=Homo sapiens GN=FGFR2 PE=1 SV=1	3582	83084	167	117	34	30	16.9	5.65	4287	1	1	754.893	1507.77	2	1507.77	0.0041	1	71.21	28	30	4e-06	K	NGSKYGPDGLPYLK	V			18	File5334 Spectrum5319 scans: 7804
1	D2CGD1_HUMAN	Fibroblast growth factor receptor OS=Homo sapiens GN=FGFR2 PE=1 SV=1	3582	83084	167	117	34	30	16.9	5.65	4288	1	1	754.893	1507.77	2	1507.77	0.0052	1	70.47	29	30	4.6e-06	K	NGSKYGPDGLPYLK	V			9	File5334 Spectrum5231 scans: 7711
1	D2CGD1_HUMAN	Fibroblast growth factor receptor OS=Homo sapiens GN=FGFR2 PE=1 SV=1	3582	83084	167	117	34	30	16.9	5.65	4289	1	1	503.598	1507.77	3	1507.77	0.0057	1	62.42	23	30	2.9e-05	K	NGSKYGPDGLPYLK	V			9	File5334 Spectrum5421 scans: 7912
1	D2CGD1_HUMAN	Fibroblast growth factor receptor OS=Homo sapiens GN=FGFR2 PE=1 SV=1	3582	83084	167	117	34	30	16.9	5.65	4290	1	1	754.895	1507.78	2	1507.77	0.0085	1	62.44	24	29	2.8e-05	K	NGSKYGPDGLPYLK	V			10	File5334 Spectrum5437 scans: 7929
1	D2CGD1_HUMAN	Fibroblast growth factor receptor OS=Homo sapiens GN=FGFR2 PE=1 SV=1	3582	83084	167	117	34	30	16.9	5.65	4315	1	1	757.355	1512.7	2	1512.69	0.0039	1	54.29	19	27	9.8e-05	R	APYWTNTEKMEK	R	Oxidation (M)	0.000000000100.0	10	File5334 Spectrum2938 scans: 5261
1	D2CGD1_HUMAN	Fibroblast growth factor receptor OS=Homo sapiens GN=FGFR2 PE=1 SV=1	3582	83084	167	117	34	30	16.9	5.65	4316	1	1	505.239	1512.7	3	1512.69	0.0046	1	36.34	21	27	0.0061	R	APYWTNTEKMEK	R	Oxidation (M)	0.000000000100.0	8	File5334 Spectrum2937 scans: 5260
1	D2CGD1_HUMAN	Fibroblast growth factor receptor OS=Homo sapiens GN=FGFR2 PE=1 SV=1	3582	83084	167	117	34	30	16.9	5.65	4317	3	1	505.24	1512.7	3	1512.69	0.0058	1	8.5	22	27	3.6	R	APYWTNTEKMEK	R	Oxidation (M)	0.000000000100.0	5	File5334 Spectrum3235 scans: 5574
1	D2CGD1_HUMAN	Fibroblast growth factor receptor OS=Homo sapiens GN=FGFR2 PE=1 SV=1	3582	83084	167	117	34	30	16.9	5.65	4318	1	1	757.356	1512.7	2	1512.69	0.006	1	13.59	17	27	1.1	R	APYWTNTEKMEK	R	Oxidation (M)	0.000000000100.0	10	File5334 Spectrum3355 scans: 5700
1	D2CGD1_HUMAN	Fibroblast growth factor receptor OS=Homo sapiens GN=FGFR2 PE=1 SV=1	3582	83084	167	117	34	30	16.9	5.65	4320	1	1	757.357	1512.7	2	1512.69	0.0082	1	10.31	17	27	2.5	R	APYWTNTEKMEK	R	Oxidation (M)	0.000000000100.0	6	File5334 Spectrum3241 scans: 5580
1	D2CGD1_HUMAN	Fibroblast growth factor receptor OS=Homo sapiens GN=FGFR2 PE=1 SV=1	3582	83084	167	117	34	30	16.9	5.65	4797	1	1	527.311	1578.91	3	1578.91	0.0006	2	24.2		24	0.051	K	RLHAVPAANTVKFR	C			7	File5334 Spectrum2977 scans: 5302
1	D2CGD1_HUMAN	Fibroblast growth factor receptor OS=Homo sapiens GN=FGFR2 PE=1 SV=1	3582	83084	167	117	34	30	16.9	5.65	4798	1	1	395.736	1578.91	4	1578.91	0.0038	2	65.45		24	3.6e-06	K	RLHAVPAANTVKFR	C			14	File5334 Spectrum2958 scans: 5282
1	D2CGD1_HUMAN	Fibroblast growth factor receptor OS=Homo sapiens GN=FGFR2 PE=1 SV=1	3582	83084	167	117	34	30	16.9	5.65	4799	1	1	790.465	1578.92	2	1578.91	0.0046	2	55.26		24	3.8e-05	K	RLHAVPAANTVKFR	C			8	File5334 Spectrum2901 scans: 5222
1	D2CGD1_HUMAN	Fibroblast growth factor receptor OS=Homo sapiens GN=FGFR2 PE=1 SV=1	3582	83084	167	117	34	30	16.9	5.65	4800	1	1	395.736	1578.92	4	1578.91	0.0057	2	55.25		23	3.5e-05	K	RLHAVPAANTVKFR	C			12	File5334 Spectrum2861 scans: 5180
1	D2CGD1_HUMAN	Fibroblast growth factor receptor OS=Homo sapiens GN=FGFR2 PE=1 SV=1	3582	83084	167	117	34	30	16.9	5.65	4801	1	1	527.313	1578.92	3	1578.91	0.0078	2	54.97	17	23	3.7e-05	K	RLHAVPAANTVKFR	C			8	File5334 Spectrum2872 scans: 5191
1	D2CGD1_HUMAN	Fibroblast growth factor receptor OS=Homo sapiens GN=FGFR2 PE=1 SV=1	3582	83084	167	117	34	30	16.9	5.65	4832	1	1	792.914	1583.81	2	1583.81	0.0035	0	51.82	24	29	0.00028	K	VYSDAQPHIQWIK	H			10	File5334 Spectrum5774 scans: 8283
1	D2CGD1_HUMAN	Fibroblast growth factor receptor OS=Homo sapiens GN=FGFR2 PE=1 SV=1	3582	83084	167	117	34	30	16.9	5.65	4833	1	1	528.945	1583.81	3	1583.81	0.0036	0	18.03	19	29	0.67	K	VYSDAQPHIQWIK	H			7	File5334 Spectrum5773 scans: 8282
1	D2CGD1_HUMAN	Fibroblast growth factor receptor OS=Homo sapiens GN=FGFR2 PE=1 SV=1	3582	83084	167	117	34	30	16.9	5.65	4834	1	1	792.915	1583.81	2	1583.81	0.0051	0	57.67	25	29	7.8e-05	K	VYSDAQPHIQWIK	H			12	File5334 Spectrum5679 scans: 8183
1	D2CGD1_HUMAN	Fibroblast growth factor receptor OS=Homo sapiens GN=FGFR2 PE=1 SV=1	3582	83084	167	117	34	30	16.9	5.65	4835	1	1	528.946	1583.82	3	1583.81	0.006	0	25.81	18	29	0.12	K	VYSDAQPHIQWIK	H			9	File5334 Spectrum5676 scans: 8180
1	D2CGD1_HUMAN	Fibroblast growth factor receptor OS=Homo sapiens GN=FGFR2 PE=1 SV=1	3582	83084	167	117	34	30	16.9	5.65	4836	4	1	528.946	1583.82	3	1583.81	0.0069	0	1.88	16	29	28	K	VYSDAQPHIQWIK	H			8	File5334 Spectrum5894 scans: 8409
1	D2CGD1_HUMAN	Fibroblast growth factor receptor OS=Homo sapiens GN=FGFR2 PE=1 SV=1	3582	83084	167	117	34	30	16.9	5.65	5201	1	1	551.94	1652.8	3	1652.8	0.0009	2	31.27	19	29	0.031	K	RAPYWTNTEKMEK	R			15	File5334 Spectrum3081 scans: 5412
1	D2CGD1_HUMAN	Fibroblast growth factor receptor OS=Homo sapiens GN=FGFR2 PE=1 SV=1	3582	83084	167	117	34	30	16.9	5.65	5202	1	1	551.941	1652.8	3	1652.8	0.004	2	55.77	25	29	0.00011	R	APYWTNTEKMEKR	L			18	File5334 Spectrum3190 scans: 5527
1	D2CGD1_HUMAN	Fibroblast growth factor receptor OS=Homo sapiens GN=FGFR2 PE=1 SV=1	3582	83084	167	117	34	30	16.9	5.65	5203	1	1	827.409	1652.8	2	1652.8	0.0057	2	87.62	25	29	7.5e-08	R	APYWTNTEKMEKR	L			9	File5334 Spectrum3187 scans: 5523
1	D2CGD1_HUMAN	Fibroblast growth factor receptor OS=Homo sapiens GN=FGFR2 PE=1 SV=1	3582	83084	167	117	34	30	16.9	5.65	5204	1	1	827.409	1652.8	2	1652.8	0.0063	2	69.24		29	5.3e-06	K	RAPYWTNTEKMEK	R			11	File5334 Spectrum3061 scans: 5391
1	D2CGD1_HUMAN	Fibroblast growth factor receptor OS=Homo sapiens GN=FGFR2 PE=1 SV=1	3582	83084	167	117	34	30	16.9	5.65	5205	5	1	551.942	1652.81	3	1652.8	0.0069	2	2.8	18	29	24	R	APYWTNTEKMEKR	L			5	File5334 Spectrum3287 scans: 5629
1	D2CGD1_HUMAN	Fibroblast growth factor receptor OS=Homo sapiens GN=FGFR2 PE=1 SV=1	3582	83084	167	117	34	30	16.9	5.65	5206	1	1	414.209	1652.81	4	1652.8	0.0072	2	47.03		29	0.00091	R	APYWTNTEKMEKR	L			10	File5334 Spectrum3267 scans: 5608
1	D2CGD1_HUMAN	Fibroblast growth factor receptor OS=Homo sapiens GN=FGFR2 PE=1 SV=1	3582	83084	167	117	34	30	16.9	5.65	5207	1	1	827.41	1652.81	2	1652.8	0.0072	2	62.13	26	29	2.8e-05	R	APYWTNTEKMEKR	L			10	File5334 Spectrum3290 scans: 5632
1	D2CGD1_HUMAN	Fibroblast growth factor receptor OS=Homo sapiens GN=FGFR2 PE=1 SV=1	3582	83084	167	117	34	30	16.9	5.65	5208	1	1	414.209	1652.81	4	1652.8	0.0081	2	57.4	26	29	8.2e-05	R	APYWTNTEKMEKR	L			9	File5334 Spectrum3181 scans: 5517
1	D2CGD1_HUMAN	Fibroblast growth factor receptor OS=Homo sapiens GN=FGFR2 PE=1 SV=1	3582	83084	167	117	34	30	16.9	5.65	5261	1	1	832.968	1663.92	2	1663.92	0.0015	2	33.68	22	27	0.013	K	MEKRLHAVPAANTVK	F			9	File5334 Spectrum1660 scans: 3891
1	D2CGD1_HUMAN	Fibroblast growth factor receptor OS=Homo sapiens GN=FGFR2 PE=1 SV=1	3582	83084	167	117	34	30	16.9	5.65	5262	1	1	416.988	1663.92	4	1663.92	0.0023	2	38.14	23	27	0.0047	K	MEKRLHAVPAANTVK	F			12	File5334 Spectrum1655 scans: 3886
1	D2CGD1_HUMAN	Fibroblast growth factor receptor OS=Homo sapiens GN=FGFR2 PE=1 SV=1	3582	83084	167	117	34	30	16.9	5.65	5263	1	1	555.649	1663.92	3	1663.92	0.0047	2	22.14	27	27	0.18	K	MEKRLHAVPAANTVK	F			16	File5334 Spectrum1629 scans: 3858
1	D2CGD1_HUMAN	Fibroblast growth factor receptor OS=Homo sapiens GN=FGFR2 PE=1 SV=1	3582	83084	167	117	34	30	16.9	5.65	5296	1	1	835.406	1668.8	2	1668.79	0.0037	2	43.95	26	28	0.0015	K	RAPYWTNTEKMEK	R	Oxidation (M)	0.0000000000100.0	9	File5334 Spectrum2151 scans: 4422
1	D2CGD1_HUMAN	Fibroblast growth factor receptor OS=Homo sapiens GN=FGFR2 PE=1 SV=1	3582	83084	167	117	34	30	16.9	5.65	5298	1	1	835.406	1668.8	2	1668.79	0.0044	2	52.47	16	28	0.00021	R	APYWTNTEKMEKR	L	Oxidation (M)	0.0000000001000.0	10	File5334 Spectrum2274 scans: 4554
1	D2CGD1_HUMAN	Fibroblast growth factor receptor OS=Homo sapiens GN=FGFR2 PE=1 SV=1	3582	83084	167	117	34	30	16.9	5.65	5299	1	1	835.406	1668.8	2	1668.79	0.0044	2	16.98		28	0.76	R	APYWTNTEKMEKR	L	Oxidation (M)	0.0000000001000.0	4	File5334 Spectrum2653 scans: 4959
1	D2CGD1_HUMAN	Fibroblast growth factor receptor OS=Homo sapiens GN=FGFR2 PE=1 SV=1	3582	83084	167	117	34	30	16.9	5.65	5300	2	1	557.273	1668.8	3	1668.79	0.0048	2	3.03	16	28	19	R	APYWTNTEKMEKR	L	Oxidation (M)	0.0000000001000.0	3	File5334 Spectrum2347 scans: 4634
1	D2CGD1_HUMAN	Fibroblast growth factor receptor OS=Homo sapiens GN=FGFR2 PE=1 SV=1	3582	83084	167	117	34	30	16.9	5.65	5302	1	1	557.273	1668.8	3	1668.79	0.0055	2	11.54	23	28	2.7	R	APYWTNTEKMEKR	L	Oxidation (M)	0.0000000001000.0	11	File5334 Spectrum2645 scans: 4951
1	D2CGD1_HUMAN	Fibroblast growth factor receptor OS=Homo sapiens GN=FGFR2 PE=1 SV=1	3582	83084	167	117	34	30	16.9	5.65	5303	1	1	418.207	1668.8	4	1668.79	0.0057	2	36.81	19	28	0.0079	R	APYWTNTEKMEKR	L	Oxidation (M)	0.0000000001000.0	6	File5334 Spectrum2254 scans: 4533
1	D2CGD1_HUMAN	Fibroblast growth factor receptor OS=Homo sapiens GN=FGFR2 PE=1 SV=1	3582	83084	167	117	34	30	16.9	5.65	5304	1	1	557.274	1668.8	3	1668.79	0.0057	2	28.65	22	28	0.052	K	RAPYWTNTEKMEK	R	Oxidation (M)	0.0000000000100.0	10	File5334 Spectrum2137 scans: 4407
1	D2CGD1_HUMAN	Fibroblast growth factor receptor OS=Homo sapiens GN=FGFR2 PE=1 SV=1	3582	83084	167	117	34	30	16.9	5.65	5305	1	1	557.274	1668.8	3	1668.79	0.0063	2	26.94	21	28	0.077	R	APYWTNTEKMEKR	L	Oxidation (M)	0.0000000001000.0	9	File5334 Spectrum2253 scans: 4532
1	D2CGD1_HUMAN	Fibroblast growth factor receptor OS=Homo sapiens GN=FGFR2 PE=1 SV=1	3582	83084	167	117	34	30	16.9	5.65	5306	3	1	418.207	1668.8	4	1668.79	0.0072	2	9.53	25	29	4.4	R	APYWTNTEKMEKR	L	Oxidation (M)	0.0000000001000.0	5	File5334 Spectrum2739 scans: 5050
1	D2CGD1_HUMAN	Fibroblast growth factor receptor OS=Homo sapiens GN=FGFR2 PE=1 SV=1	3582	83084	167	117	34	30	16.9	5.65	6197	1	1	463.012	1848.02	4	1848.01	0.0027	2	17.77	24	26	0.42	K	NGSKYGPDGLPYLKVLK	A			7	File5334 Spectrum6374 scans: 8913
1	D2CGD1_HUMAN	Fibroblast growth factor receptor OS=Homo sapiens GN=FGFR2 PE=1 SV=1	3582	83084	167	117	34	30	16.9	5.65	6198	1	1	463.012	1848.02	4	1848.01	0.0035	2	26.96		27	0.051	K	NGSKYGPDGLPYLKVLK	A			7	File5334 Spectrum6246 scans: 8779
1	D2CGD1_HUMAN	Fibroblast growth factor receptor OS=Homo sapiens GN=FGFR2 PE=1 SV=1	3582	83084	167	117	34	30	16.9	5.65	6199	1	1	617.014	1848.02	3	1848.01	0.0041	2	24.11		26	0.092	K	NGSKYGPDGLPYLKVLK	A			11	File5334 Spectrum6247 scans: 8780
1	D2CGD1_HUMAN	Fibroblast growth factor receptor OS=Homo sapiens GN=FGFR2 PE=1 SV=1	3582	83084	167	117	34	30	16.9	5.65	6200	1	1	925.019	1848.02	2	1848.01	0.01	2	49.43	24	26	0.00026	K	NGSKYGPDGLPYLKVLK	A			11	File5334 Spectrum6188 scans: 8718
1	D2CGD1_HUMAN	Fibroblast growth factor receptor OS=Homo sapiens GN=FGFR2 PE=1 SV=1	3582	83084	167	117	34	30	16.9	5.65	6201	1	1	463.014	1848.03	4	1848.01	0.0115	2	22.87		26	0.12	K	NGSKYGPDGLPYLKVLK	A			7	File5334 Spectrum6158 scans: 8686
1	D2CGD1_HUMAN	Fibroblast growth factor receptor OS=Homo sapiens GN=FGFR2 PE=1 SV=1	3582	83084	167	117	34	30	16.9	5.65	6202	1	1	617.016	1848.03	3	1848.01	0.0131	2	45.72		26	0.00058	K	NGSKYGPDGLPYLKVLK	A			9	File5334 Spectrum6159 scans: 8687
1	D2CGD1_HUMAN	Fibroblast growth factor receptor OS=Homo sapiens GN=FGFR2 PE=1 SV=1	3582	83084	167	117	34	30	16.9	5.65	6280	1	1	623.98	1868.92	3	1868.91	0.0089	0	71.44	23	28	2.7e-06	R	NQHWSLIMESVVPSDK	G			15	File5334 Spectrum7318 scans: 9915
1	D2CGD1_HUMAN	Fibroblast growth factor receptor OS=Homo sapiens GN=FGFR2 PE=1 SV=1	3582	83084	167	117	34	30	16.9	5.65	6281	1	1	623.98	1868.92	3	1868.91	0.0096	0	66.24	22	28	9e-06	R	NQHWSLIMESVVPSDK	G			16	File5334 Spectrum7236 scans: 9828
1	D2CGD1_HUMAN	Fibroblast growth factor receptor OS=Homo sapiens GN=FGFR2 PE=1 SV=1	3582	83084	167	117	34	30	16.9	5.65	6282	1	1	935.467	1868.92	2	1868.91	0.0099	0	78.63	22	28	5.2e-07	R	NQHWSLIMESVVPSDK	G			8	File5334 Spectrum7317 scans: 9914
1	D2CGD1_HUMAN	Fibroblast growth factor receptor OS=Homo sapiens GN=FGFR2 PE=1 SV=1	3582	83084	167	117	34	30	16.9	5.65	6283	1	1	935.469	1868.92	2	1868.91	0.0139	0	89.88	25	28	4e-08	R	NQHWSLIMESVVPSDK	G			14	File5334 Spectrum7244 scans: 9837
1	D2CGD1_HUMAN	Fibroblast growth factor receptor OS=Homo sapiens GN=FGFR2 PE=1 SV=1	3582	83084	167	117	34	30	16.9	5.65	6346	1	1	629.313	1884.92	3	1884.9	0.0135	0	71.87		28	2.5e-06	R	NQHWSLIMESVVPSDK	G	Oxidation (M)	0.0000000100000000.0	12	File5334 Spectrum6149 scans: 8677
1	D2CGD1_HUMAN	Fibroblast growth factor receptor OS=Homo sapiens GN=FGFR2 PE=1 SV=1	3582	83084	167	117	34	30	16.9	5.65	6347	1	1	943.467	1884.92	2	1884.9	0.0149	0	75.48	22	29	1.1e-06	R	NQHWSLIMESVVPSDK	G	Oxidation (M)	0.0000000100000000.0	12	File5334 Spectrum6153 scans: 8681
1	D2CGD1_HUMAN	Fibroblast growth factor receptor OS=Homo sapiens GN=FGFR2 PE=1 SV=1	3582	83084	167	117	34	30	16.9	5.65	6370	1	1	631.342	1891	3	1891.01	-0.0015	1	78.71	18	28	4.7e-07	K	AAGVNTTDKEIEVLYIR	N			9	File5334 Spectrum6570 scans: 9126
1	D2CGD1_HUMAN	Fibroblast growth factor receptor OS=Homo sapiens GN=FGFR2 PE=1 SV=1	3582	83084	167	117	34	30	16.9	5.65	6373	1	1	631.344	1891.01	3	1891.01	0.0038	1	30.81	15	28	0.027	K	AAGVNTTDKEIEVLYIR	N			6	File5334 Spectrum9279 scans: 12073
1	D2CGD1_HUMAN	Fibroblast growth factor receptor OS=Homo sapiens GN=FGFR2 PE=1 SV=1	3582	83084	167	117	34	30	16.9	5.65	6374	1	1	631.344	1891.01	3	1891.01	0.004	1	74.28		28	1.2e-06	K	AAGVNTTDKEIEVLYIR	N			9	File5334 Spectrum6654 scans: 9216
1	D2CGD1_HUMAN	Fibroblast growth factor receptor OS=Homo sapiens GN=FGFR2 PE=1 SV=1	3582	83084	167	117	34	30	16.9	5.65	6375	1	1	946.512	1891.01	2	1891.01	0.0043	1	34.67	16	28	0.011	K	AAGVNTTDKEIEVLYIR	N			9	File5334 Spectrum6583 scans: 9140
1	D2CGD1_HUMAN	Fibroblast growth factor receptor OS=Homo sapiens GN=FGFR2 PE=1 SV=1	3582	83084	167	117	34	30	16.9	5.65	6376	1	1	473.76	1891.01	4	1891.01	0.005	1	34.58	23	28	0.011	K	AAGVNTTDKEIEVLYIR	N			6	File5334 Spectrum6523 scans: 9074
1	D2CGD1_HUMAN	Fibroblast growth factor receptor OS=Homo sapiens GN=FGFR2 PE=1 SV=1	3582	83084	167	117	34	30	16.9	5.65	6377	1	1	631.344	1891.01	3	1891.01	0.0058	1	33.7	17	28	0.014	K	AAGVNTTDKEIEVLYIR	N			10	File5334 Spectrum9396 scans: 12380
1	D2CGD1_HUMAN	Fibroblast growth factor receptor OS=Homo sapiens GN=FGFR2 PE=1 SV=1	3582	83084	167	117	34	30	16.9	5.65	6378	1	1	631.344	1891.01	3	1891.01	0.0064	1	40.96	15	28	0.0025	K	AAGVNTTDKEIEVLYIR	N			7	File5334 Spectrum9219 scans: 11996
1	D2CGD1_HUMAN	Fibroblast growth factor receptor OS=Homo sapiens GN=FGFR2 PE=1 SV=1	3582	83084	167	117	34	30	16.9	5.65	6379	1	1	631.345	1891.01	3	1891.01	0.0065	1	47.19	16	28	0.0006	K	AAGVNTTDKEIEVLYIR	N			7	File5334 Spectrum9385 scans: 12344
1	D2CGD1_HUMAN	Fibroblast growth factor receptor OS=Homo sapiens GN=FGFR2 PE=1 SV=1	3582	83084	167	117	34	30	16.9	5.65	6380	1	1	946.513	1891.01	2	1891.01	0.0071	1	98.56	21	27	4.4e-09	K	AAGVNTTDKEIEVLYIR	N			11	File5334 Spectrum6669 scans: 9232
1	D2CGD1_HUMAN	Fibroblast growth factor receptor OS=Homo sapiens GN=FGFR2 PE=1 SV=1	3582	83084	167	117	34	30	16.9	5.65	6381	1	1	946.514	1891.01	2	1891.01	0.0075	1	131.31	22	28	2.3e-12	K	AAGVNTTDKEIEVLYIR	N			13	File5334 Spectrum6499 scans: 9048
1	D2CGD1_HUMAN	Fibroblast growth factor receptor OS=Homo sapiens GN=FGFR2 PE=1 SV=1	3582	83084	167	117	34	30	16.9	5.65	6382	1	1	631.345	1891.01	3	1891.01	0.008	1	83.34	27	28	1.5e-07	K	AAGVNTTDKEIEVLYIR	N			9	File5334 Spectrum6739 scans: 9306
1	D2CGD1_HUMAN	Fibroblast growth factor receptor OS=Homo sapiens GN=FGFR2 PE=1 SV=1	3582	83084	167	117	34	30	16.9	5.65	6383	1	1	631.345	1891.01	3	1891.01	0.0087	1	109.22		28	3.8e-10	K	AAGVNTTDKEIEVLYIR	N			11	File5334 Spectrum6488 scans: 9037
1	D2CGD1_HUMAN	Fibroblast growth factor receptor OS=Homo sapiens GN=FGFR2 PE=1 SV=1	3582	83084	167	117	34	30	16.9	5.65	6384	1	1	631.345	1891.01	3	1891.01	0.0093	1	37.29	19	28	0.0059	K	AAGVNTTDKEIEVLYIR	N			9	File5334 Spectrum9360 scans: 12268
1	D2CGD1_HUMAN	Fibroblast growth factor receptor OS=Homo sapiens GN=FGFR2 PE=1 SV=1	3582	83084	167	117	34	30	16.9	5.65	6385	1	1	946.515	1891.02	2	1891.01	0.0108	1	51.96	18	28	0.0002	K	AAGVNTTDKEIEVLYIR	N			12	File5334 Spectrum6966 scans: 9544
1	D2CGD1_HUMAN	Fibroblast growth factor receptor OS=Homo sapiens GN=FGFR2 PE=1 SV=1	3582	83084	167	117	34	30	16.9	5.65	6386	1	1	631.346	1891.02	3	1891.01	0.011	1	25.28	20	28	0.094	K	AAGVNTTDKEIEVLYIR	N			5	File5334 Spectrum9419 scans: 12424
1	D2CGD1_HUMAN	Fibroblast growth factor receptor OS=Homo sapiens GN=FGFR2 PE=1 SV=1	3582	83084	167	117	34	30	16.9	5.65	6387	1	1	631.346	1891.02	3	1891.01	0.0117	1	40.11	19	28	0.0031	K	AAGVNTTDKEIEVLYIR	N			7	File5334 Spectrum9368 scans: 12305
1	D2CGD1_HUMAN	Fibroblast growth factor receptor OS=Homo sapiens GN=FGFR2 PE=1 SV=1	3582	83084	167	117	34	30	16.9	5.65	6388	1	1	631.347	1891.02	3	1891.01	0.0131	1	44.67		27	0.001	K	AAGVNTTDKEIEVLYIR	N			7	File5334 Spectrum9305 scans: 12122
1	D2CGD1_HUMAN	Fibroblast growth factor receptor OS=Homo sapiens GN=FGFR2 PE=1 SV=1	3582	83084	167	117	34	30	16.9	5.65	6390	1	1	946.517	1891.02	2	1891.01	0.0149	1	104.06	22	27	1.2e-09	K	AAGVNTTDKEIEVLYIR	N			11	File5334 Spectrum6754 scans: 9322
1	D2CGD1_HUMAN	Fibroblast growth factor receptor OS=Homo sapiens GN=FGFR2 PE=1 SV=1	3582	83084	167	117	34	30	16.9	5.65	6391	1	1	631.348	1891.02	3	1891.01	0.0163	1	61.24	22	27	2.2e-05	K	AAGVNTTDKEIEVLYIR	N			10	File5334 Spectrum9159 scans: 11930
1	D2CGD1_HUMAN	Fibroblast growth factor receptor OS=Homo sapiens GN=FGFR2 PE=1 SV=1	3582	83084	167	117	34	30	16.9	5.65	6907	4	1	501.266	2001.04	4	2001.03	0.0033	2	3.03	18	30	25	K	HVEKNGSKYGPDGLPYLK	V			5	File5334 Spectrum4107 scans: 6515
1	D2CGD1_HUMAN	Fibroblast growth factor receptor OS=Homo sapiens GN=FGFR2 PE=1 SV=1	3582	83084	167	117	34	30	16.9	5.65	6908	1	1	501.266	2001.04	4	2001.03	0.0034	2	28.24	21	30	0.075	K	HVEKNGSKYGPDGLPYLK	V			9	File5334 Spectrum3979 scans: 6358
1	D2CGD1_HUMAN	Fibroblast growth factor receptor OS=Homo sapiens GN=FGFR2 PE=1 SV=1	3582	83084	167	117	34	30	16.9	5.65	6909	1	1	501.266	2001.04	4	2001.03	0.0036	2	32.89	22	30	0.026	K	HVEKNGSKYGPDGLPYLK	V			10	File5334 Spectrum4044 scans: 6439
1	D2CGD1_HUMAN	Fibroblast growth factor receptor OS=Homo sapiens GN=FGFR2 PE=1 SV=1	3582	83084	167	117	34	30	16.9	5.65	6910	1	1	668.019	2001.04	3	2001.03	0.0043	2	34.8	20	30	0.017	K	HVEKNGSKYGPDGLPYLK	V			17	File5334 Spectrum4045 scans: 6440
1	D2CGD1_HUMAN	Fibroblast growth factor receptor OS=Homo sapiens GN=FGFR2 PE=1 SV=1	3582	83084	167	117	34	30	16.9	5.65	6911	1	1	668.019	2001.04	3	2001.03	0.0043	2	46.14	17	30	0.0012	K	HVEKNGSKYGPDGLPYLK	V			14	File5334 Spectrum3982 scans: 6361
1	D2CGD1_HUMAN	Fibroblast growth factor receptor OS=Homo sapiens GN=FGFR2 PE=1 SV=1	3582	83084	167	117	34	30	16.9	5.65	6912	1	1	1001.53	2001.04	2	2001.03	0.0044	2	69.36	23	30	5.8e-06	K	HVEKNGSKYGPDGLPYLK	V			12	File5334 Spectrum4036 scans: 6429
1	D2CGD1_HUMAN	Fibroblast growth factor receptor OS=Homo sapiens GN=FGFR2 PE=1 SV=1	3582	83084	167	117	34	30	16.9	5.65	6913	1	1	668.02	2001.04	3	2001.03	0.0063	2	21.1	15	30	0.39	K	HVEKNGSKYGPDGLPYLK	V			9	File5334 Spectrum4130 scans: 6540
1	D2CGD1_HUMAN	Fibroblast growth factor receptor OS=Homo sapiens GN=FGFR2 PE=1 SV=1	3582	83084	167	117	34	30	16.9	5.65	6914	1	1	1001.53	2001.04	2	2001.03	0.0087	2	41.82	18	30	0.0033	K	HVEKNGSKYGPDGLPYLK	V			18	File5334 Spectrum4139 scans: 6549
1	D2CGD1_HUMAN	Fibroblast growth factor receptor OS=Homo sapiens GN=FGFR2 PE=1 SV=1	3582	83084	167	117	34	30	16.9	5.65	7182	1	1	1039.55	2077.08	2	2077.07	0.0059	1	62.06		29	2.7e-05	K	VYSDAQPHIQWIKHVEK	N			12	File5334 Spectrum4301 scans: 6728
1	D2CGD1_HUMAN	Fibroblast growth factor receptor OS=Homo sapiens GN=FGFR2 PE=1 SV=1	3582	83084	167	117	34	30	16.9	5.65	7183	1	1	693.368	2077.08	3	2077.07	0.0063	1	41.03	18	29	0.0034	K	VYSDAQPHIQWIKHVEK	N			10	File5334 Spectrum4299 scans: 6726
1	D2CGD1_HUMAN	Fibroblast growth factor receptor OS=Homo sapiens GN=FGFR2 PE=1 SV=1	3582	83084	167	117	34	30	16.9	5.65	7184	1	1	520.278	2077.08	4	2077.07	0.0082	1	8.23	20	29	6.3	K	VYSDAQPHIQWIKHVEK	N			6	File5334 Spectrum4365 scans: 6798
1	D2CGD1_HUMAN	Fibroblast growth factor receptor OS=Homo sapiens GN=FGFR2 PE=1 SV=1	3582	83084	167	117	34	30	16.9	5.65	7185	1	1	520.278	2077.08	4	2077.07	0.0092	1	37.81	16	29	0.0068	K	VYSDAQPHIQWIKHVEK	N			8	File5334 Spectrum4283 scans: 6709
1	D2CGD1_HUMAN	Fibroblast growth factor receptor OS=Homo sapiens GN=FGFR2 PE=1 SV=1	3582	83084	167	117	34	30	16.9	5.65	7186	1	1	416.424	2077.09	5	2077.07	0.0113	1	32.4	19	29	0.024	K	VYSDAQPHIQWIKHVEK	N			10	File5334 Spectrum4290 scans: 6716
1	D2CGD1_HUMAN	Fibroblast growth factor receptor OS=Homo sapiens GN=FGFR2 PE=1 SV=1	3582	83084	167	117	34	30	16.9	5.65	7362	1	1	532.028	2124.08	4	2124.08	0.0041	1	54.7	20	29	0.00014	K	VRNQHWSLIMESVVPSDK	G			16	File5334 Spectrum6612 scans: 9171
1	D2CGD1_HUMAN	Fibroblast growth factor receptor OS=Homo sapiens GN=FGFR2 PE=1 SV=1	3582	83084	167	117	34	30	16.9	5.65	7363	1	1	1063.05	2124.08	2	2124.08	0.0043	1	70.42	24	29	3.7e-06	K	VRNQHWSLIMESVVPSDK	G			11	File5334 Spectrum6609 scans: 9168
1	D2CGD1_HUMAN	Fibroblast growth factor receptor OS=Homo sapiens GN=FGFR2 PE=1 SV=1	3582	83084	167	117	34	30	16.9	5.65	7364	1	1	709.036	2124.09	3	2124.08	0.0072	1	56.51	24	29	9e-05	K	VRNQHWSLIMESVVPSDK	G			8	File5334 Spectrum6594 scans: 9151
1	D2CGD1_HUMAN	Fibroblast growth factor receptor OS=Homo sapiens GN=FGFR2 PE=1 SV=1	3582	83084	167	117	34	30	16.9	5.65	7591	1	1	744.759	2231.26	3	2231.25	0.0035	2	72.08	20	24	8.9e-07	K	VLKAAGVNTTDKEIEVLYIR	N			20	File5334 Spectrum6405 scans: 8946
1	D2CGD1_HUMAN	Fibroblast growth factor receptor OS=Homo sapiens GN=FGFR2 PE=1 SV=1	3582	83084	167	117	34	30	16.9	5.65	7592	1	1	558.822	2231.26	4	2231.25	0.0065	2	99.28		24	1.6e-09	K	VLKAAGVNTTDKEIEVLYIR	N			10	File5334 Spectrum6208 scans: 8739
1	D2CGD1_HUMAN	Fibroblast growth factor receptor OS=Homo sapiens GN=FGFR2 PE=1 SV=1	3582	83084	167	117	34	30	16.9	5.65	7593	1	1	1116.64	2231.26	2	2231.25	0.0066	2	130.68		24	1.2e-12	K	VLKAAGVNTTDKEIEVLYIR	N			18	File5334 Spectrum6209 scans: 8740
1	D2CGD1_HUMAN	Fibroblast growth factor receptor OS=Homo sapiens GN=FGFR2 PE=1 SV=1	3582	83084	167	117	34	30	16.9	5.65	7594	2	1	558.822	2231.26	4	2231.25	0.008	2	4.61	15	24	4.8	K	VLKAAGVNTTDKEIEVLYIR	N			3	File5334 Spectrum9365 scans: 12294
1	D2CGD1_HUMAN	Fibroblast growth factor receptor OS=Homo sapiens GN=FGFR2 PE=1 SV=1	3582	83084	167	117	34	30	16.9	5.65	7595	1	1	558.822	2231.26	4	2231.25	0.0082	2	16.96		24	0.28	K	VLKAAGVNTTDKEIEVLYIR	N			5	File5334 Spectrum9382 scans: 12336
1	D2CGD1_HUMAN	Fibroblast growth factor receptor OS=Homo sapiens GN=FGFR2 PE=1 SV=1	3582	83084	167	117	34	30	16.9	5.65	7596	1	1	558.823	2231.26	4	2231.25	0.0087	2	23.4		24	0.059	K	VLKAAGVNTTDKEIEVLYIR	N			5	File5334 Spectrum9357 scans: 12256
1	D2CGD1_HUMAN	Fibroblast growth factor receptor OS=Homo sapiens GN=FGFR2 PE=1 SV=1	3582	83084	167	117	34	30	16.9	5.65	7597	1	1	558.823	2231.26	4	2231.25	0.0094	2	64.22		23	4.6e-06	K	VLKAAGVNTTDKEIEVLYIR	N			7	File5334 Spectrum6298 scans: 8834
1	D2CGD1_HUMAN	Fibroblast growth factor receptor OS=Homo sapiens GN=FGFR2 PE=1 SV=1	3582	83084	167	117	34	30	16.9	5.65	7598	1	1	1116.64	2231.26	2	2231.25	0.01	2	116.97		23	2.3e-11	K	VLKAAGVNTTDKEIEVLYIR	N			17	File5334 Spectrum6305 scans: 8841
1	D2CGD1_HUMAN	Fibroblast growth factor receptor OS=Homo sapiens GN=FGFR2 PE=1 SV=1	3582	83084	167	117	34	30	16.9	5.65	8088	1	1	822.098	2463.27	3	2463.27	0.0065	2	67.48		28	6.8e-06	K	VYSDAQPHIQWIKHVEKNGSK	Y			25	File5334 Spectrum3759 scans: 6125
1	D2CGD1_HUMAN	Fibroblast growth factor receptor OS=Homo sapiens GN=FGFR2 PE=1 SV=1	3582	83084	167	117	34	30	16.9	5.65	8327	1	1	661.6	2642.37	4	2642.36	0.0079	2	44.11	17	28	0.0013	R	IGGYKVRNQHWSLIMESVVPSDK	G			11	File5334 Spectrum6452 scans: 8998
2	K2C1_HUMAN	Keratin, type II cytoskeletal 1 OS=Homo sapiens GN=KRT1 PE=1 SV=6	2281	66170	70	59	43	37	63.4	8.15	26	1	0	352.696	703.378	2	703.375	0.0026	0	30.32		30	0.058	R	LDSELK	N			5	File5334 Spectrum1903 scans: 4150
2	K2C1_HUMAN	Keratin, type II cytoskeletal 1 OS=Homo sapiens GN=KRT1 PE=1 SV=6	2281	66170	70	59	43	37	63.4	8.15	414	1	1	401.726	801.437	2	801.434	0.0023	1	27.56		31	0.13	R	EREQIK	S			5	File5334 Spectrum67 scans: 2121
2	K2C1_HUMAN	Keratin, type II cytoskeletal 1 OS=Homo sapiens GN=KRT1 PE=1 SV=6	2281	66170	70	59	43	37	63.4	8.15	560	1	1	416.749	831.484	2	831.481	0.0024	0	40.19		29	0.0041	K	SISISVAR	G			6	File5334 Spectrum4046 scans: 6441
2	K2C1_HUMAN	Keratin, type II cytoskeletal 1 OS=Homo sapiens GN=KRT1 PE=1 SV=6	2281	66170	70	59	43	37	63.4	8.15	760	1	1	437.754	873.493	2	873.492	0.0012	0	38.95	24	31	0.0084	R	SLVNLGGSK	S			7	File5334 Spectrum4073 scans: 6475
2	K2C1_HUMAN	Keratin, type II cytoskeletal 1 OS=Homo sapiens GN=KRT1 PE=1 SV=6	2281	66170	70	59	43	37	63.4	8.15	761	1	1	437.754	873.494	2	873.492	0.0018	0	45.66	27	31	0.0018	R	SLVNLGGSK	S			7	File5334 Spectrum4160 scans: 6572
2	K2C1_HUMAN	Keratin, type II cytoskeletal 1 OS=Homo sapiens GN=KRT1 PE=1 SV=6	2281	66170	70	59	43	37	63.4	8.15	854	4	1	448.235	894.455	2	894.452	0.0028	1	12.03	22	28	2.4	R	TTSSSTRR	S			2	File5334 Spectrum16 scans: 2029
2	K2C1_HUMAN	Keratin, type II cytoskeletal 1 OS=Homo sapiens GN=KRT1 PE=1 SV=6	2281	66170	70	59	43	37	63.4	8.15	855	7	1	448.242	894.469	2	894.452	0.0174	1	3.97	18	28	15	R	RTTSSSTR	R			4	File5334 Spectrum122 scans: 2182
2	K2C1_HUMAN	Keratin, type II cytoskeletal 1 OS=Homo sapiens GN=KRT1 PE=1 SV=6	2281	66170	70	59	43	37	63.4	8.15	1090	1	1	466.757	931.499	2	931.497	0.0011	1	25.78	25	30	0.14	R	SEIDNVKK	Q			6	File5334 Spectrum993 scans: 3164
2	K2C1_HUMAN	Keratin, type II cytoskeletal 1 OS=Homo sapiens GN=KRT1 PE=1 SV=6	2281	66170	70	59	43	37	63.4	8.15	1139	1	1	473.255	944.495	2	944.493	0.0028	1	44.42		30	0.0021	R	GENALKDAK	N			6	File5334 Spectrum685 scans: 2806
2	K2C1_HUMAN	Keratin, type II cytoskeletal 1 OS=Homo sapiens GN=KRT1 PE=1 SV=6	2281	66170	70	59	43	37	63.4	8.15	1397	1	1	500.228	998.442	2	998.438	0.0037	0	24.37	17	24	0.055	K	DVDGAYMTK	V			5	File5334 Spectrum3063 scans: 5393
2	K2C1_HUMAN	Keratin, type II cytoskeletal 1 OS=Homo sapiens GN=KRT1 PE=1 SV=6	2281	66170	70	59	43	37	63.4	8.15	1428	1	1	503.72	1005.43	2	1005.42	0.0037	0	50.09		22	9.4e-05	R	GGSGGGGGGSSGGR	G			8	File5334 Spectrum18 scans: 2051
2	K2C1_HUMAN	Keratin, type II cytoskeletal 1 OS=Homo sapiens GN=KRT1 PE=1 SV=6	2281	66170	70	59	43	37	63.4	8.15	1468	1	1	508.226	1014.44	2	1014.43	0.005	0	24.16	16	22	0.036	K	DVDGAYMTK	V	Oxidation (M)	0.000000100.0	6	File5334 Spectrum1834 scans: 4078
2	K2C1_HUMAN	Keratin, type II cytoskeletal 1 OS=Homo sapiens GN=KRT1 PE=1 SV=6	2281	66170	70	59	43	37	63.4	8.15	1571	1	1	517.264	1032.51	2	1032.51	0.0044	0	44.01	25	30	0.002	R	TLLEGEESR	M			5	File5334 Spectrum3288 scans: 5630
2	K2C1_HUMAN	Keratin, type II cytoskeletal 1 OS=Homo sapiens GN=KRT1 PE=1 SV=6	2281	66170	70	59	43	37	63.4	8.15	1709	1	1	533.266	1064.52	2	1064.51	0.0036	0	31.1	22	28	0.031	K	AQYEDIAQK	S			6	File5334 Spectrum2564 scans: 4865
2	K2C1_HUMAN	Keratin, type II cytoskeletal 1 OS=Homo sapiens GN=KRT1 PE=1 SV=6	2281	66170	70	59	43	37	63.4	8.15	1715	1	0	533.762	1065.51	2	1065.51	0.0007	1	49.14		28	0.00046	K	YEDEINKR	T			7	File5334 Spectrum1336 scans: 3544
2	K2C1_HUMAN	Keratin, type II cytoskeletal 1 OS=Homo sapiens GN=KRT1 PE=1 SV=6	2281	66170	70	59	43	37	63.4	8.15	1716	1	0	356.178	1065.51	3	1065.51	0.0023	1	37.83	26	28	0.0065	K	YEDEINKR	T			6	File5334 Spectrum1343 scans: 3552
2	K2C1_HUMAN	Keratin, type II cytoskeletal 1 OS=Homo sapiens GN=KRT1 PE=1 SV=6	2281	66170	70	59	43	37	63.4	8.15	1746	1	1	358.537	1072.59	3	1072.59	0.0009	1	31.3	24	30	0.041	R	LRSEIDNVK	K			10	File5334 Spectrum1990 scans: 4245
2	K2C1_HUMAN	Keratin, type II cytoskeletal 1 OS=Homo sapiens GN=KRT1 PE=1 SV=6	2281	66170	70	59	43	37	63.4	8.15	1747	1	1	537.302	1072.59	2	1072.59	0.0016	1	31.57		30	0.039	R	LRSEIDNVK	K			7	File5334 Spectrum1984 scans: 4238
2	K2C1_HUMAN	Keratin, type II cytoskeletal 1 OS=Homo sapiens GN=KRT1 PE=1 SV=6	2281	66170	70	59	43	37	63.4	8.15	1880	1	1	546.757	1091.5	2	1091.5	0.0043	0	100.28	25	27	2.7e-09	R	GSGGGSSGGSIGGR	G			10	File5334 Spectrum619 scans: 2734
2	K2C1_HUMAN	Keratin, type II cytoskeletal 1 OS=Homo sapiens GN=KRT1 PE=1 SV=6	2281	66170	70	59	43	37	63.4	8.15	1881	1	1	546.757	1091.5	2	1091.5	0.0048	0	77.81	23	27	4.9e-07	R	GSGGGSSGGSIGGR	G			10	File5334 Spectrum699 scans: 2821
2	K2C1_HUMAN	Keratin, type II cytoskeletal 1 OS=Homo sapiens GN=KRT1 PE=1 SV=6	2281	66170	70	59	43	37	63.4	8.15	2094	1	1	563.279	1124.54	2	1124.53	0.0079	0	44.28	23	28	0.0015	K	AEAESLYQSK	Y			7	File5334 Spectrum2779 scans: 5092
2	K2C1_HUMAN	Keratin, type II cytoskeletal 1 OS=Homo sapiens GN=KRT1 PE=1 SV=6	2281	66170	70	59	43	37	63.4	8.15	2104	1	1	564.276	1126.54	2	1126.53	0.0051	1	52.8		27	0.00015	K	KDVDGAYMTK	V			8	File5334 Spectrum1842 scans: 4086
2	K2C1_HUMAN	Keratin, type II cytoskeletal 1 OS=Homo sapiens GN=KRT1 PE=1 SV=6	2281	66170	70	59	43	37	63.4	8.15	2191	1	1	571.266	1140.52	2	1140.51	0.0062	0	32.38	16	26	0.012	R	DYQELMNTK	L			6	File5334 Spectrum4728 scans: 7182
2	K2C1_HUMAN	Keratin, type II cytoskeletal 1 OS=Homo sapiens GN=KRT1 PE=1 SV=6	2281	66170	70	59	43	37	63.4	8.15	2267	1	0	576.782	1151.55	2	1151.55	0.0035	1	34.45		28	0.012	R	NKYEDEINK	R			7	File5334 Spectrum1937 scans: 4186
2	K2C1_HUMAN	Keratin, type II cytoskeletal 1 OS=Homo sapiens GN=KRT1 PE=1 SV=6	2281	66170	70	59	43	37	63.4	8.15	2291	1	1	579.262	1156.51	2	1156.51	0.0032	0	27.68	16	24	0.024	R	DYQELMNTK	L	Oxidation (M)	0.000001000.0	7	File5334 Spectrum2804 scans: 5120
2	K2C1_HUMAN	Keratin, type II cytoskeletal 1 OS=Homo sapiens GN=KRT1 PE=1 SV=6	2281	66170	70	59	43	37	63.4	8.15	2446	1	0	590.306	1178.6	2	1178.59	0.0044	0	55.98		29	0.00012	K	YEELQITAGR	H			9	File5334 Spectrum4787 scans: 7244
2	K2C1_HUMAN	Keratin, type II cytoskeletal 1 OS=Homo sapiens GN=KRT1 PE=1 SV=6	2281	66170	70	59	43	37	63.4	8.15	2447	1	0	590.307	1178.6	2	1178.59	0.0057	0	35.61		29	0.013	K	YEELQITAGR	H			6	File5334 Spectrum4885 scans: 7347
2	K2C1_HUMAN	Keratin, type II cytoskeletal 1 OS=Homo sapiens GN=KRT1 PE=1 SV=6	2281	66170	70	59	43	37	63.4	8.15	2595	1	1	601.349	1200.68	2	1200.68	0.0014	2	59.84		29	4.4e-05	R	LRSEIDNVKK	Q			8	File5334 Spectrum1333 scans: 3541
2	K2C1_HUMAN	Keratin, type II cytoskeletal 1 OS=Homo sapiens GN=KRT1 PE=1 SV=6	2281	66170	70	59	43	37	63.4	8.15	2919	1	1	633.324	1264.63	2	1264.63	0.0029	0	50.4	26	29	0.00044	R	TNAENEFVTIK	K			8	File5334 Spectrum5133 scans: 7607
2	K2C1_HUMAN	Keratin, type II cytoskeletal 1 OS=Homo sapiens GN=KRT1 PE=1 SV=6	2281	66170	70	59	43	37	63.4	8.15	2920	5	1	633.324	1264.63	2	1264.63	0.0045	0	3.78	20	29	19	R	TNAENEFVTIK	K			5	File5334 Spectrum5327 scans: 7812
2	K2C1_HUMAN	Keratin, type II cytoskeletal 1 OS=Homo sapiens GN=KRT1 PE=1 SV=6	2281	66170	70	59	43	37	63.4	8.15	2994	1	1	639.361	1276.71	2	1276.7	0.0037	0	13.25	14	28	1.6	K	LALDLEIATYR	T			4	File5334 Spectrum9339 scans: 12204
2	K2C1_HUMAN	Keratin, type II cytoskeletal 1 OS=Homo sapiens GN=KRT1 PE=1 SV=6	2281	66170	70	59	43	37	63.4	8.15	2996	1	1	639.362	1276.71	2	1276.7	0.0073	0	59.97	22	28	3.3e-05	K	LALDLEIATYR	T			10	File5334 Spectrum7719 scans: 10337
2	K2C1_HUMAN	Keratin, type II cytoskeletal 1 OS=Homo sapiens GN=KRT1 PE=1 SV=6	2281	66170	70	59	43	37	63.4	8.15	2998	1	1	639.363	1276.71	2	1276.7	0.0082	0	42.6	22	28	0.0018	K	LALDLEIATYR	T			8	File5334 Spectrum9435 scans: 12509
2	K2C1_HUMAN	Keratin, type II cytoskeletal 1 OS=Homo sapiens GN=KRT1 PE=1 SV=6	2281	66170	70	59	43	37	63.4	8.15	3113	1	1	650.773	1299.53	2	1299.52	0.0095	0	38.03		19	0.0007	K	NMQDMVEDYR	N			6	File5334 Spectrum5605 scans: 8105
2	K2C1_HUMAN	Keratin, type II cytoskeletal 1 OS=Homo sapiens GN=KRT1 PE=1 SV=6	2281	66170	70	59	43	37	63.4	8.15	3132	1	1	651.862	1301.71	2	1301.71	0.0019	0	68.51		29	6.7e-06	R	SLDLDSIIAEVK	A			10	File5334 Spectrum8713 scans: 11443
2	K2C1_HUMAN	Keratin, type II cytoskeletal 1 OS=Homo sapiens GN=KRT1 PE=1 SV=6	2281	66170	70	59	43	37	63.4	8.15	3133	1	1	651.865	1301.72	2	1301.71	0.0076	0	64.72		29	1.4e-05	R	SLDLDSIIAEVK	A			9	File5334 Spectrum9437 scans: 12511
2	K2C1_HUMAN	Keratin, type II cytoskeletal 1 OS=Homo sapiens GN=KRT1 PE=1 SV=6	2281	66170	70	59	43	37	63.4	8.15	3169	1	0	436.892	1307.65	3	1307.65	0.0058	2	55.85		29	0.00012	R	NKYEDEINKR	T			7	File5334 Spectrum1895 scans: 4142
2	K2C1_HUMAN	Keratin, type II cytoskeletal 1 OS=Homo sapiens GN=KRT1 PE=1 SV=6	2281	66170	70	59	43	37	63.4	8.15	3170	1	0	654.834	1307.65	2	1307.65	0.0066	2	47.6		29	0.00085	R	NKYEDEINKR	T			7	File5334 Spectrum1898 scans: 4145
2	K2C1_HUMAN	Keratin, type II cytoskeletal 1 OS=Homo sapiens GN=KRT1 PE=1 SV=6	2281	66170	70	59	43	37	63.4	8.15	3212	1	1	658.768	1315.52	2	1315.52	0.0036	0	57.93		19	6.4e-06	K	NMQDMVEDYR	N	Oxidation (M)	0.0000100000.0	8	File5334 Spectrum4147 scans: 6558
2	K2C1_HUMAN	Keratin, type II cytoskeletal 1 OS=Homo sapiens GN=KRT1 PE=1 SV=6	2281	66170	70	59	43	37	63.4	8.15	3213	1	1	658.768	1315.52	2	1315.52	0.0049	0	58.6		18	5.4e-06	K	NMQDMVEDYR	N	Oxidation (M)	0.0000100000.0	7	File5334 Spectrum4042 scans: 6436
2	K2C1_HUMAN	Keratin, type II cytoskeletal 1 OS=Homo sapiens GN=KRT1 PE=1 SV=6	2281	66170	70	59	43	37	63.4	8.15	3214	1	1	658.769	1315.52	2	1315.52	0.0053	0	48.12		18	6e-05	K	NMQDMVEDYR	N	Oxidation (M)	0.0100000000.0	8	File5334 Spectrum3699 scans: 6062
2	K2C1_HUMAN	Keratin, type II cytoskeletal 1 OS=Homo sapiens GN=KRT1 PE=1 SV=6	2281	66170	70	59	43	37	63.4	8.15	3296	1	1	666.765	1331.52	2	1331.51	0.0041	0	57.69		17	4.3e-06	K	NMQDMVEDYR	N	2 Oxidation (M)	0.0100100000.0	7	File5334 Spectrum2744 scans: 5055
2	K2C1_HUMAN	Keratin, type II cytoskeletal 1 OS=Homo sapiens GN=KRT1 PE=1 SV=6	2281	66170	70	59	43	37	63.4	8.15	3325	1	1	447.562	1339.67	3	1339.66	0.0032	1	46.38	23	29	0.00096	K	SKAEAESLYQSK	Y			10	File5334 Spectrum2172 scans: 4444
2	K2C1_HUMAN	Keratin, type II cytoskeletal 1 OS=Homo sapiens GN=KRT1 PE=1 SV=6	2281	66170	70	59	43	37	63.4	8.15	3326	1	1	670.84	1339.67	2	1339.66	0.0033	1	68.49	24	29	5.9e-06	K	SKAEAESLYQSK	Y			9	File5334 Spectrum2167 scans: 4439
2	K2C1_HUMAN	Keratin, type II cytoskeletal 1 OS=Homo sapiens GN=KRT1 PE=1 SV=6	2281	66170	70	59	43	37	63.4	8.15	3424	1	1	679.352	1356.69	2	1356.69	0.0021	0	69.59	28	29	5.2e-06	K	LNDLEDALQQAK	E			10	File5334 Spectrum6222 scans: 8753
2	K2C1_HUMAN	Keratin, type II cytoskeletal 1 OS=Homo sapiens GN=KRT1 PE=1 SV=6	2281	66170	70	59	43	37	63.4	8.15	3570	1	1	692.351	1382.69	2	1382.68	0.0052	0	62.71		29	2.4e-05	K	SLNNQFASFIDK	V			10	File5334 Spectrum7299 scans: 9895
2	K2C1_HUMAN	Keratin, type II cytoskeletal 1 OS=Homo sapiens GN=KRT1 PE=1 SV=6	2281	66170	70	59	43	37	63.4	8.15	3617	5	1	697.37	1392.72	2	1392.72	-0.0003	1	9.79	27	29	4.9	R	TNAENEFVTIKK	D			5	File5334 Spectrum1911 scans: 4158
2	K2C1_HUMAN	Keratin, type II cytoskeletal 1 OS=Homo sapiens GN=KRT1 PE=1 SV=6	2281	66170	70	59	43	37	63.4	8.15	3618	1	1	465.249	1392.73	3	1392.72	0.0015	1	77.01	26	29	9.1e-07	R	TNAENEFVTIKK	D			8	File5334 Spectrum3737 scans: 6102
2	K2C1_HUMAN	Keratin, type II cytoskeletal 1 OS=Homo sapiens GN=KRT1 PE=1 SV=6	2281	66170	70	59	43	37	63.4	8.15	3619	1	1	697.372	1392.73	2	1392.72	0.0046	1	79.51	24	29	4.8e-07	R	TNAENEFVTIKK	D			10	File5334 Spectrum3742 scans: 6108
2	K2C1_HUMAN	Keratin, type II cytoskeletal 1 OS=Homo sapiens GN=KRT1 PE=1 SV=6	2281	66170	70	59	43	37	63.4	8.15	4082	1	1	738.381	1474.75	2	1474.74	0.0053	0	67.84		29	8.1e-06	K	WELLQQVDTSTR	T			8	File5334 Spectrum7197 scans: 9788
2	K2C1_HUMAN	Keratin, type II cytoskeletal 1 OS=Homo sapiens GN=KRT1 PE=1 SV=6	2281	66170	70	59	43	37	63.4	8.15	4083	1	0	738.4	1474.79	2	1474.78	0.007	0	65.68		30	1.5e-05	R	FLEQQNQVLQTK	W			10	File5334 Spectrum4490 scans: 6932
2	K2C1_HUMAN	Keratin, type II cytoskeletal 1 OS=Homo sapiens GN=KRT1 PE=1 SV=6	2281	66170	70	59	43	37	63.4	8.15	4084	1	0	738.402	1474.79	2	1474.78	0.0113	0	13.85	21	30	2.2	R	FLEQQNQVLQTK	W			6	File5334 Spectrum4585 scans: 7032
2	K2C1_HUMAN	Keratin, type II cytoskeletal 1 OS=Homo sapiens GN=KRT1 PE=1 SV=6	2281	66170	70	59	43	37	63.4	8.15	4928	1	1	533.952	1598.83	3	1598.83	0.007	1	53.96	21	29	0.00019	K	NKLNDLEDALQQAK	E			13	File5334 Spectrum6490 scans: 9039
2	K2C1_HUMAN	Keratin, type II cytoskeletal 1 OS=Homo sapiens GN=KRT1 PE=1 SV=6	2281	66170	70	59	43	37	63.4	8.15	5384	1	1	844.494	1686.97	2	1686.96	0.0114	1	52.94		24	6.8e-05	R	SLVNLGGSKSISISVAR	G			10	File5334 Spectrum6097 scans: 8622
2	K2C1_HUMAN	Keratin, type II cytoskeletal 1 OS=Homo sapiens GN=KRT1 PE=1 SV=6	2281	66170	70	59	43	37	63.4	8.15	5583	1	1	858.934	1715.85	2	1715.84	0.0098	0	87.31	23	29	8.7e-08	K	QISNLQQSISDAEQR	G			13	File5334 Spectrum5535 scans: 8032
2	K2C1_HUMAN	Keratin, type II cytoskeletal 1 OS=Homo sapiens GN=KRT1 PE=1 SV=6	2281	66170	70	59	43	37	63.4	8.15	5584	1	1	572.959	1715.86	3	1715.84	0.0113	0	73.19	27	29	2.3e-06	K	QISNLQQSISDAEQR	G			8	File5334 Spectrum5545 scans: 8042
2	K2C1_HUMAN	Keratin, type II cytoskeletal 1 OS=Homo sapiens GN=KRT1 PE=1 SV=6	2281	66170	70	59	43	37	63.4	8.15	5852	1	1	883.376	1764.74	2	1764.73	0.0103	0	134.4		22	3e-13	R	FSSCGGGGGSFGAGGGFGSR	S			16	File5334 Spectrum4848 scans: 7308
2	K2C1_HUMAN	Keratin, type II cytoskeletal 1 OS=Homo sapiens GN=KRT1 PE=1 SV=6	2281	66170	70	59	43	37	63.4	8.15	6184	1	1	922.982	1843.95	2	1843.94	0.0113	1	101.52		30	3.6e-09	K	KQISNLQQSISDAEQR	G			13	File5334 Spectrum4504 scans: 6946
2	K2C1_HUMAN	Keratin, type II cytoskeletal 1 OS=Homo sapiens GN=KRT1 PE=1 SV=6	2281	66170	70	59	43	37	63.4	8.15	6879	1	1	665.331	1992.97	3	1992.97	0.0016	0	62.36	20	29	2.5e-05	R	THNLEPYFESFINNLR	R			8	File5334 Spectrum8717 scans: 11448
2	K2C1_HUMAN	Keratin, type II cytoskeletal 1 OS=Homo sapiens GN=KRT1 PE=1 SV=6	2281	66170	70	59	43	37	63.4	8.15	6880	1	1	997.495	1992.98	2	1992.97	0.0057	0	60.43	19	29	3.9e-05	R	THNLEPYFESFINNLR	R			8	File5334 Spectrum8707 scans: 11436
2	K2C1_HUMAN	Keratin, type II cytoskeletal 1 OS=Homo sapiens GN=KRT1 PE=1 SV=6	2281	66170	70	59	43	37	63.4	8.15	7956	1	1	1192.48	2382.95	2	2382.94	0.01	0	154.9		16	6.5e-16	R	GGGGGGYGSGGSSYGSGGGSYGSGGGGGGGR	G			24	File5334 Spectrum2444 scans: 4736
2	K2C1_HUMAN	Keratin, type II cytoskeletal 1 OS=Homo sapiens GN=KRT1 PE=1 SV=6	2281	66170	70	59	43	37	63.4	8.15	8636	1	1	978.182	2931.52	3	2931.51	0.0153	1	24.05	18	27	0.11	R	FLEQQNQVLQTKWELLQQVDTSTR	T			6	File5334 Spectrum7843 scans: 10467
2	K2C1_HUMAN	Keratin, type II cytoskeletal 1 OS=Homo sapiens GN=KRT1 PE=1 SV=6	2281	66170	70	59	43	37	63.4	8.15	8881	1	1	1104.78	3311.31	3	3311.3	0.0107	0	143.34		13	4.6e-15	R	GSYGSGGSSYGSGGGSYGSGGGGGGHGSYGSGSSSGGYR	G			40	File5334 Spectrum2802 scans: 5118
2	K2C1_HUMAN	Keratin, type II cytoskeletal 1 OS=Homo sapiens GN=KRT1 PE=1 SV=6	2281	66170	70	59	43	37	63.4	8.15	9371	1	1	1132.56	4526.22	4	4526.19	0.0294	0	80.71	19	25	1.6e-07	K	LDNLQQEIDFLTALYQAELSQMQTQISETNVILSMDNNR	S			13	File5334 Spectrum9186 scans: 11960
2	K2C1_HUMAN	Keratin, type II cytoskeletal 1 OS=Homo sapiens GN=KRT1 PE=1 SV=6	2281	66170	70	59	43	37	63.4	8.15	9372	1	1	1509.75	4526.23	3	4526.19	0.0319	0	98.29	21	25	2.8e-09	K	LDNLQQEIDFLTALYQAELSQMQTQISETNVILSMDNNR	S			13	File5334 Spectrum9187 scans: 11961
2	K2C1_HUMAN	Keratin, type II cytoskeletal 1 OS=Homo sapiens GN=KRT1 PE=1 SV=6	2281	66170	70	59	43	37	63.4	8.15	9373	1	1	906.257	4526.25	5	4526.19	0.0549	0	16.35	21	25	0.41	K	LDNLQQEIDFLTALYQAELSQMQTQISETNVILSMDNNR	S			7	File5334 Spectrum9189 scans: 11963
2	K2C1_HUMAN	Keratin, type II cytoskeletal 1 OS=Homo sapiens GN=KRT1 PE=1 SV=6	2281	66170	70	59	43	37	63.4	8.15	9375	1	1	1136.56	4542.22	4	4542.19	0.032	0	86.99		26	4.2e-08	K	LDNLQQEIDFLTALYQAELSQMQTQISETNVILSMDNNR	S	Oxidation (M)	0.000000000000000000000000000000000010000.0	21	File5334 Spectrum9164 scans: 11936
2	K2C1_HUMAN	Keratin, type II cytoskeletal 1 OS=Homo sapiens GN=KRT1 PE=1 SV=6	2281	66170	70	59	43	37	63.4	8.15	9376	1	1	1515.08	4542.23	3	4542.19	0.0382	0	106.67	20	26	4.5e-10	K	LDNLQQEIDFLTALYQAELSQMQTQISETNVILSMDNNR	S	Oxidation (M)	0.000000000000000000000100000000000000000.0	15	File5334 Spectrum9179 scans: 11952
2	K2C1_HUMAN	Keratin, type II cytoskeletal 1 OS=Homo sapiens GN=KRT1 PE=1 SV=6	2281	66170	70	59	43	37	63.4	8.15	9377	1	1	1515.09	4542.26	3	4542.19	0.0704	0	130.59	23	26	1.9e-12	K	LDNLQQEIDFLTALYQAELSQMQTQISETNVILSMDNNR	S	Oxidation (M)	0.000000000000000000000100000000000000000.0	16	File5334 Spectrum9047 scans: 11812
2	K2C1_HUMAN	Keratin, type II cytoskeletal 1 OS=Homo sapiens GN=KRT1 PE=1 SV=6	2281	66170	70	59	43	37	63.4	8.15	9512	1	1	1169.41	5841.99	5	5841.88	0.1103	1	8.42	15	21	1.1	K	LDNLQQEIDFLTALYQAELSQMQTQISETNVILSMDNNRSLDLDSIIAEVK	A	2 Oxidation (M)	0.000000000000000000000100000000000010000000000000000.0	5	File5334 Spectrum8619 scans: 11306
3	K1C9_HUMAN	Keratin, type I cytoskeletal 9 OS=Homo sapiens GN=KRT9 PE=1 SV=3	2254	62255	59	46	34	29	71.7	5.14	152	8	1	373.215	744.415	2	744.413	0.002	0	17.5		32	1.5	K	EVTQLR	H			4	File5334 Spectrum1702 scans: 3938
3	K1C9_HUMAN	Keratin, type I cytoskeletal 9 OS=Homo sapiens GN=KRT9 PE=1 SV=3	2254	62255	59	46	34	29	71.7	5.14	183	1	1	375.186	748.357	2	748.354	0.0034	0	22.73	27	29	0.23	K	TLNDMR	Q			4	File5334 Spectrum1835 scans: 4079
3	K1C9_HUMAN	Keratin, type I cytoskeletal 9 OS=Homo sapiens GN=KRT9 PE=1 SV=3	2254	62255	59	46	34	29	71.7	5.14	253	1	1	383.183	764.35	2	764.349	0.0017	0	18.93	24	27	0.38	K	TLNDMR	Q	Oxidation (M)	0.000010.0	4	File5334 Spectrum589 scans: 2702
3	K1C9_HUMAN	Keratin, type I cytoskeletal 9 OS=Homo sapiens GN=KRT9 PE=1 SV=3	2254	62255	59	46	34	29	71.7	5.14	382	1	1	399.182	796.348	2	796.346	0.002	0	51.84	19	24	9.9e-05	R	GGSGGSYGR	G			7	File5334 Spectrum316 scans: 2405
3	K1C9_HUMAN	Keratin, type I cytoskeletal 9 OS=Homo sapiens GN=KRT9 PE=1 SV=3	2254	62255	59	46	34	29	71.7	5.14	468	1	1	406.755	811.495	2	811.492	0.0031	1	51.48		24	9.4e-05	K	KGPAAIQK	N			7	File5334 Spectrum350 scans: 2441
3	K1C9_HUMAN	Keratin, type I cytoskeletal 9 OS=Homo sapiens GN=KRT9 PE=1 SV=3	2254	62255	59	46	34	29	71.7	5.14	861	1	1	449.212	896.41	2	896.406	0.0039	0	38.46	21	25	0.0028	R	MTLDDFR	I			5	File5334 Spectrum5932 scans: 8449
3	K1C9_HUMAN	Keratin, type I cytoskeletal 9 OS=Homo sapiens GN=KRT9 PE=1 SV=3	2254	62255	59	46	34	29	71.7	5.14	965	1	1	457.209	912.404	2	912.401	0.0024	0	31.46		22	0.0068	R	MTLDDFR	I	Oxidation (M)	0.1000000.0	6	File5334 Spectrum4145 scans: 6556
3	K1C9_HUMAN	Keratin, type I cytoskeletal 9 OS=Homo sapiens GN=KRT9 PE=1 SV=3	2254	62255	59	46	34	29	71.7	5.14	966	3	1	457.209	912.404	2	912.401	0.0028	0	3.78	17	22	4	R	MTLDDFR	I	Oxidation (M)	0.1000000.0	4	File5334 Spectrum4297 scans: 6724
3	K1C9_HUMAN	Keratin, type I cytoskeletal 9 OS=Homo sapiens GN=KRT9 PE=1 SV=3	2254	62255	59	46	34	29	71.7	5.14	1253	1	1	484.231	966.447	2	966.445	0.0026	0	24.07	23	26	0.098	K	IQDWYDK	K			5	File5334 Spectrum4321 scans: 6749
3	K1C9_HUMAN	Keratin, type I cytoskeletal 9 OS=Homo sapiens GN=KRT9 PE=1 SV=3	2254	62255	59	46	34	29	71.7	5.14	1322	1	1	491.723	981.431	2	981.427	0.0046	0	52.65		25	8.7e-05	R	FSSSGGGGGGGR	F			8	File5334 Spectrum428 scans: 2529
3	K1C9_HUMAN	Keratin, type I cytoskeletal 9 OS=Homo sapiens GN=KRT9 PE=1 SV=3	2254	62255	59	46	34	29	71.7	5.14	1687	1	1	530.788	1059.56	2	1059.56	0.0054	0	42.75	21	31	0.0034	K	TLLDIDNTR	M			5	File5334 Spectrum5574 scans: 8073
3	K1C9_HUMAN	Keratin, type I cytoskeletal 9 OS=Homo sapiens GN=KRT9 PE=1 SV=3	2254	62255	59	46	34	29	71.7	5.14	1688	1	1	530.788	1059.56	2	1059.56	0.0062	0	45.31	23	31	0.0019	K	TLLDIDNTR	M			5	File5334 Spectrum5495 scans: 7990
3	K1C9_HUMAN	Keratin, type I cytoskeletal 9 OS=Homo sapiens GN=KRT9 PE=1 SV=3	2254	62255	59	46	34	29	71.7	5.14	1714	1	1	533.756	1065.5	2	1065.49	0.0067	0	40.03	23	28	0.0032	K	FEMEQNLR	Q			7	File5334 Spectrum4536 scans: 6980
3	K1C9_HUMAN	Keratin, type I cytoskeletal 9 OS=Homo sapiens GN=KRT9 PE=1 SV=3	2254	62255	59	46	34	29	71.7	5.14	1715	4	1	533.762	1065.51	2	1065.49	0.0184	0	7.2		28	7.1	K	FEMEQNLR	Q			3	File5334 Spectrum1336 scans: 3544
3	K1C9_HUMAN	Keratin, type I cytoskeletal 9 OS=Homo sapiens GN=KRT9 PE=1 SV=3	2254	62255	59	46	34	29	71.7	5.14	1716	4	1	356.178	1065.51	3	1065.49	0.0201	0	8.39	26	28	5.7	K	FEMEQNLR	Q			3	File5334 Spectrum1343 scans: 3552
3	K1C9_HUMAN	Keratin, type I cytoskeletal 9 OS=Homo sapiens GN=KRT9 PE=1 SV=3	2254	62255	59	46	34	29	71.7	5.14	1753	7	1	358.844	1073.51	3	1073.51	-0.0037	0	0.2	15	27	25	R	QFSSSYLSR	S			3	File5334 Spectrum256 scans: 2333
3	K1C9_HUMAN	Keratin, type I cytoskeletal 9 OS=Homo sapiens GN=KRT9 PE=1 SV=3	2254	62255	59	46	34	29	71.7	5.14	1790	1	1	541.252	1080.49	2	1080.49	0.0017	0	37.58	19	26	0.0042	K	STMQELNSR	L	Oxidation (M)	0.001000000.0	6	File5334 Spectrum1124 scans: 3316
3	K1C9_HUMAN	Keratin, type I cytoskeletal 9 OS=Homo sapiens GN=KRT9 PE=1 SV=3	2254	62255	59	46	34	29	71.7	5.14	1801	1	1	541.752	1081.49	2	1081.49	0.0037	0	40.33	23	26	0.0023	K	FEMEQNLR	Q	Oxidation (M)	0.00100000.0	7	File5334 Spectrum2592 scans: 4894
3	K1C9_HUMAN	Keratin, type I cytoskeletal 9 OS=Homo sapiens GN=KRT9 PE=1 SV=3	2254	62255	59	46	34	29	71.7	5.14	1903	1	1	365.855	1094.54	3	1094.54	0.0024	1	21.25	19	28	0.28	K	IQDWYDKK	G			6	File5334 Spectrum3257 scans: 5597
3	K1C9_HUMAN	Keratin, type I cytoskeletal 9 OS=Homo sapiens GN=KRT9 PE=1 SV=3	2254	62255	59	46	34	29	71.7	5.14	1904	1	1	548.279	1094.54	2	1094.54	0.0048	1	43.91		28	0.0016	K	IQDWYDKK	G			7	File5334 Spectrum3269 scans: 5610
3	K1C9_HUMAN	Keratin, type I cytoskeletal 9 OS=Homo sapiens GN=KRT9 PE=1 SV=3	2254	62255	59	46	34	29	71.7	5.14	2075	4	1	561.292	1120.57	2	1120.58	-0.007	0	6.63		30	11	R	QEYEQLIAK	N			4	File5334 Spectrum7953 scans: 10583
3	K1C9_HUMAN	Keratin, type I cytoskeletal 9 OS=Homo sapiens GN=KRT9 PE=1 SV=3	2254	62255	59	46	34	29	71.7	5.14	2076	1	1	561.298	1120.58	2	1120.58	0.0041	0	43.56	27	29	0.002	R	QEYEQLIAK	N			7	File5334 Spectrum4467 scans: 6908
3	K1C9_HUMAN	Keratin, type I cytoskeletal 9 OS=Homo sapiens GN=KRT9 PE=1 SV=3	2254	62255	59	46	34	29	71.7	5.14	2294	1	1	579.302	1156.59	2	1156.58	0.0057	0	74.66	28	28	1.2e-06	R	QGVDADINGLR	Q			9	File5334 Spectrum4567 scans: 7013
3	K1C9_HUMAN	Keratin, type I cytoskeletal 9 OS=Homo sapiens GN=KRT9 PE=1 SV=3	2254	62255	59	46	34	29	71.7	5.14	2517	1	1	595.809	1189.6	2	1189.6	0.0031	0	29.28	26	30	0.06	R	QVLDNLTMEK	S			6	File5334 Spectrum5264 scans: 7746
3	K1C9_HUMAN	Keratin, type I cytoskeletal 9 OS=Homo sapiens GN=KRT9 PE=1 SV=3	2254	62255	59	46	34	29	71.7	5.14	2622	1	1	603.808	1205.6	2	1205.6	0.005	0	35.89	24	30	0.014	R	QVLDNLTMEK	S	Oxidation (M)	0.0000000100.0	8	File5334 Spectrum4375 scans: 6809
3	K1C9_HUMAN	Keratin, type I cytoskeletal 9 OS=Homo sapiens GN=KRT9 PE=1 SV=3	2254	62255	59	46	34	29	71.7	5.14	2752	1	1	616.804	1231.59	2	1231.59	0.0033	0	101.73	26	28	2.6e-09	R	SGGGGGGGLGSGGSIR	S			11	File5334 Spectrum2282 scans: 4562
3	K1C9_HUMAN	Keratin, type I cytoskeletal 9 OS=Homo sapiens GN=KRT9 PE=1 SV=3	2254	62255	59	46	34	29	71.7	5.14	2771	1	1	618.27	1234.53	2	1234.52	0.0048	0	84.07	18	22	3.7e-08	R	FSSSSGYGGGSSR	V			11	File5334 Spectrum1792 scans: 4034
3	K1C9_HUMAN	Keratin, type I cytoskeletal 9 OS=Homo sapiens GN=KRT9 PE=1 SV=3	2254	62255	59	46	34	29	71.7	5.14	3166	1	1	436.566	1306.68	3	1306.67	0.0062	1	58.35	23	29	6.8e-05	R	IKFEMEQNLR	Q			7	File5334 Spectrum5074 scans: 7545
3	K1C9_HUMAN	Keratin, type I cytoskeletal 9 OS=Homo sapiens GN=KRT9 PE=1 SV=3	2254	62255	59	46	34	29	71.7	5.14	3167	1	1	654.346	1306.68	2	1306.67	0.0063	1	38	27	29	0.0074	R	IKFEMEQNLR	Q			8	File5334 Spectrum5079 scans: 7550
3	K1C9_HUMAN	Keratin, type I cytoskeletal 9 OS=Homo sapiens GN=KRT9 PE=1 SV=3	2254	62255	59	46	34	29	71.7	5.14	3207	1	1	658.35	1314.68	2	1314.68	0.0065	0	65.87	21	30	1.4e-05	K	DQIVDLTVGNNK	T			7	File5334 Spectrum5450 scans: 7942
3	K1C9_HUMAN	Keratin, type I cytoskeletal 9 OS=Homo sapiens GN=KRT9 PE=1 SV=3	2254	62255	59	46	34	29	71.7	5.14	3257	1	1	441.897	1322.67	3	1322.67	0.0049	1	67.87		29	6.8e-06	R	IKFEMEQNLR	Q	Oxidation (M)	0.0000100000.0	8	File5334 Spectrum3456 scans: 5807
3	K1C9_HUMAN	Keratin, type I cytoskeletal 9 OS=Homo sapiens GN=KRT9 PE=1 SV=3	2254	62255	59	46	34	29	71.7	5.14	3258	1	1	662.343	1322.67	2	1322.67	0.0056	1	46.4	27	29	0.00094	R	IKFEMEQNLR	Q	Oxidation (M)	0.0000100000.0	9	File5334 Spectrum3457 scans: 5808
3	K1C9_HUMAN	Keratin, type I cytoskeletal 9 OS=Homo sapiens GN=KRT9 PE=1 SV=3	2254	62255	59	46	34	29	71.7	5.14	4843	1	1	529.595	1585.76	3	1585.76	0.0033	0	36.17	22	28	0.009	K	VQALEEANNDLENK	I			11	File5334 Spectrum4307 scans: 6734
3	K1C9_HUMAN	Keratin, type I cytoskeletal 9 OS=Homo sapiens GN=KRT9 PE=1 SV=3	2254	62255	59	46	34	29	71.7	5.14	4844	1	1	793.89	1585.76	2	1585.76	0.0063	0	78.15	18	28	6e-07	K	VQALEEANNDLENK	I			9	File5334 Spectrum4279 scans: 6705
3	K1C9_HUMAN	Keratin, type I cytoskeletal 9 OS=Homo sapiens GN=KRT9 PE=1 SV=3	2254	62255	59	46	34	29	71.7	5.14	5958	1	1	896.371	1790.73	2	1790.72	0.0071	0	123.82		17	1.3e-12	R	GGSGGSYGGGGSGGGYGGGSGSR	G			17	File5334 Spectrum1584 scans: 3811
3	K1C9_HUMAN	Keratin, type I cytoskeletal 9 OS=Homo sapiens GN=KRT9 PE=1 SV=3	2254	62255	59	46	34	29	71.7	5.14	6156	1	1	613.329	1836.96	3	1836.96	0.0066	0	80.75	21	29	3.5e-07	R	HGVQELEIELQSQLSK	K			14	File5334 Spectrum7400 scans: 10001
3	K1C9_HUMAN	Keratin, type I cytoskeletal 9 OS=Homo sapiens GN=KRT9 PE=1 SV=3	2254	62255	59	46	34	29	71.7	5.14	6157	1	1	919.49	1836.97	2	1836.96	0.0071	0	112.88		29	2.2e-10	R	HGVQELEIELQSQLSK	K			14	File5334 Spectrum7399 scans: 10000
3	K1C9_HUMAN	Keratin, type I cytoskeletal 9 OS=Homo sapiens GN=KRT9 PE=1 SV=3	2254	62255	59	46	34	29	71.7	5.14	6269	3	1	623.316	1866.92	3	1866.91	0.0103	1	3.75	17	29	18	K	TLNDMRQEYEQLIAK	N	Oxidation (M)	0.000010000000000.0	7	File5334 Spectrum5466 scans: 7959
3	K1C9_HUMAN	Keratin, type I cytoskeletal 9 OS=Homo sapiens GN=KRT9 PE=1 SV=3	2254	62255	59	46	34	29	71.7	5.14	6270	10	1	934.47	1866.93	2	1866.91	0.0117	1	0.62	20	29	38	K	TLNDMRQEYEQLIAK	N	Oxidation (M)	0.000010000000000.0	6	File5334 Spectrum5489 scans: 7983
3	K1C9_HUMAN	Keratin, type I cytoskeletal 9 OS=Homo sapiens GN=KRT9 PE=1 SV=3	2254	62255	59	46	34	29	71.7	5.14	7244	1	1	1048.03	2094.04	2	2094.03	0.0113	0	127.41		29	8.5e-12	R	QEIECQNQEYSLLLSIK	M			15	File5334 Spectrum7994 scans: 10626
3	K1C9_HUMAN	Keratin, type I cytoskeletal 9 OS=Homo sapiens GN=KRT9 PE=1 SV=3	2254	62255	59	46	34	29	71.7	5.14	7776	1	1	772.38	2314.12	3	2314.11	0.0104	1	54.05	20	29	0.00017	K	SDLEMQYETLQEELMALKK	N	Oxidation (M)	0.0000000000000010000.0	10	File5334 Spectrum8426 scans: 11084
3	K1C9_HUMAN	Keratin, type I cytoskeletal 9 OS=Homo sapiens GN=KRT9 PE=1 SV=3	2254	62255	59	46	34	29	71.7	5.14	7815	1	1	777.712	2330.11	3	2330.1	0.0125	1	46.13	22	28	0.0009	K	SDLEMQYETLQEELMALKK	N	2 Oxidation (M)	0.0000100000000010000.0	18	File5334 Spectrum8400 scans: 11056
3	K1C9_HUMAN	Keratin, type I cytoskeletal 9 OS=Homo sapiens GN=KRT9 PE=1 SV=3	2254	62255	59	46	34	29	71.7	5.14	7816	1	1	777.712	2330.12	3	2330.1	0.0131	1	79.9	25	28	3.9e-07	K	SDLEMQYETLQEELMALKK	N	2 Oxidation (M)	0.0000100000000010000.0	11	File5334 Spectrum8329 scans: 10980
3	K1C9_HUMAN	Keratin, type I cytoskeletal 9 OS=Homo sapiens GN=KRT9 PE=1 SV=3	2254	62255	59	46	34	29	71.7	5.14	7939	1	1	793.069	2376.19	3	2376.18	0.0054	1	89.19	21	29	5.2e-08	R	LASYLDKVQALEEANNDLENK	I			10	File5334 Spectrum7043 scans: 9625
3	K1C9_HUMAN	Keratin, type I cytoskeletal 9 OS=Homo sapiens GN=KRT9 PE=1 SV=3	2254	62255	59	46	34	29	71.7	5.14	7940	1	1	1189.1	2376.19	2	2376.18	0.007	1	92.47	25	29	2.4e-08	R	LASYLDKVQALEEANNDLENK	I			13	File5334 Spectrum7057 scans: 9640
3	K1C9_HUMAN	Keratin, type I cytoskeletal 9 OS=Homo sapiens GN=KRT9 PE=1 SV=3	2254	62255	59	46	34	29	71.7	5.14	8167	1	1	837.383	2509.13	3	2509.12	0.0025	0	80.12	24	25	1.6e-07	K	EIETYHNLLEGGQEDFESSGAGK	I			11	File5334 Spectrum6430 scans: 8974
3	K1C9_HUMAN	Keratin, type I cytoskeletal 9 OS=Homo sapiens GN=KRT9 PE=1 SV=3	2254	62255	59	46	34	29	71.7	5.14	8168	1	1	1255.57	2509.13	2	2509.12	0.008	0	121.21		25	1.3e-11	K	EIETYHNLLEGGQEDFESSGAGK	I			16	File5334 Spectrum6439 scans: 8984
3	K1C9_HUMAN	Keratin, type I cytoskeletal 9 OS=Homo sapiens GN=KRT9 PE=1 SV=3	2254	62255	59	46	34	29	71.7	5.14	8388	1	1	902.396	2704.17	3	2704.15	0.0137	0	70.25		23	1e-06	R	GGGGSFGYSYGGGSGGGFSASSLGGGFGGGSR	G			11	File5334 Spectrum7118 scans: 9704
3	K1C9_HUMAN	Keratin, type I cytoskeletal 9 OS=Homo sapiens GN=KRT9 PE=1 SV=3	2254	62255	59	46	34	29	71.7	5.14	8389	1	1	1353.09	2704.17	2	2704.15	0.0173	0	195.02		23	3.6e-19	R	GGGGSFGYSYGGGSGGGFSASSLGGGFGGGSR	G			24	File5334 Spectrum7095 scans: 9680
3	K1C9_HUMAN	Keratin, type I cytoskeletal 9 OS=Homo sapiens GN=KRT9 PE=1 SV=3	2254	62255	59	46	34	29	71.7	5.14	8446	1	1	918.458	2752.35	3	2752.32	0.0353	0	105.71	25	28	1e-09	R	YCGQLQMIQEQISNLEAQITDVR	Q	Oxidation (M)	0.00000010000000000000000.0	12	File5334 Spectrum8925 scans: 11679
3	K1C9_HUMAN	Keratin, type I cytoskeletal 9 OS=Homo sapiens GN=KRT9 PE=1 SV=3	2254	62255	59	46	34	29	71.7	5.14	8588	1	1	724.607	2894.4	4	2894.38	0.0151	1	40.8	17	28	0.0033	K	NHKEEMSQLTGQNSGDVNVEINVAPGK	D			17	File5334 Spectrum4935 scans: 7399
3	K1C9_HUMAN	Keratin, type I cytoskeletal 9 OS=Homo sapiens GN=KRT9 PE=1 SV=3	2254	62255	59	46	34	29	71.7	5.14	8589	1	1	965.808	2894.4	3	2894.38	0.0208	1	38.41	17	29	0.0057	K	NHKEEMSQLTGQNSGDVNVEINVAPGK	D			16	File5334 Spectrum4933 scans: 7397
3	K1C9_HUMAN	Keratin, type I cytoskeletal 9 OS=Homo sapiens GN=KRT9 PE=1 SV=3	2254	62255	59	46	34	29	71.7	5.14	8593	1	1	1451.71	2901.41	2	2901.4	0.0083	1	102.76		28	1.9e-09	K	NYSPYYNTIDDLKDQIVDLTVGNNK	T			17	File5334 Spectrum8775 scans: 11520
3	K1C9_HUMAN	Keratin, type I cytoskeletal 9 OS=Homo sapiens GN=KRT9 PE=1 SV=3	2254	62255	59	46	34	29	71.7	5.14	8594	1	1	968.146	2901.42	3	2901.4	0.0124	1	83.56		28	1.6e-07	K	NYSPYYNTIDDLKDQIVDLTVGNNK	T			11	File5334 Spectrum8767 scans: 11512
3	K1C9_HUMAN	Keratin, type I cytoskeletal 9 OS=Homo sapiens GN=KRT9 PE=1 SV=3	2254	62255	59	46	34	29	71.7	5.14	8595	1	1	968.146	2901.42	3	2901.4	0.0131	1	36.38	16	28	0.0084	K	NYSPYYNTIDDLKDQIVDLTVGNNK	T			8	File5334 Spectrum9441 scans: 12515
3	K1C9_HUMAN	Keratin, type I cytoskeletal 9 OS=Homo sapiens GN=KRT9 PE=1 SV=3	2254	62255	59	46	34	29	71.7	5.14	8597	1	1	968.149	2901.43	3	2901.4	0.023	1	61.65	21	28	2.6e-05	K	NYSPYYNTIDDLKDQIVDLTVGNNK	T			10	File5334 Spectrum9400 scans: 12394
3	K1C9_HUMAN	Keratin, type I cytoskeletal 9 OS=Homo sapiens GN=KRT9 PE=1 SV=3	2254	62255	59	46	34	29	71.7	5.14	8838	1	1	1075.1	3222.29	3	3222.27	0.0136	0	136.59		13	2.6e-14	R	GGSGGSHGGGSGFGGESGGSYGGGEEASGSGGGYGGGSGK	S			35	File5334 Spectrum2821 scans: 5138
3	K1C9_HUMAN	Keratin, type I cytoskeletal 9 OS=Homo sapiens GN=KRT9 PE=1 SV=3	2254	62255	59	46	34	29	71.7	5.14	8858	1	1	1088.85	3263.52	3	3263.51	0.015	0	104.86		27	8.2e-10	K	DIENQYETQITQIEHEVSSSGQEVQSSAK	E			29	File5334 Spectrum8266 scans: 10913
3	K1C9_HUMAN	Keratin, type I cytoskeletal 9 OS=Homo sapiens GN=KRT9 PE=1 SV=3	2254	62255	59	46	34	29	71.7	5.14	8967	1	1	848.911	3391.62	4	3391.6	0.0139	1	94.92		27	8.3e-09	R	KDIENQYETQITQIEHEVSSSGQEVQSSAK	E			21	File5334 Spectrum7533 scans: 10142
4	K1C10_HUMAN	Keratin, type I cytoskeletal 10 OS=Homo sapiens GN=KRT10 PE=1 SV=6	2121	59020	54	44	33	29	62.7	5.13	25	1	0	352.696	703.377	2	703.375	0.0018	0	36.21		30	0.014	K	TIDDLK	N			5	File5334 Spectrum2405 scans: 4695
4	K1C10_HUMAN	Keratin, type I cytoskeletal 10 OS=Homo sapiens GN=KRT10 PE=1 SV=6	2121	59020	54	44	33	29	62.7	5.13	197	1	0	377.675	753.336	2	753.333	0.0023	0	11.4	17	23	0.88	K	EWYEK	H			3	File5334 Spectrum3276 scans: 5617
4	K1C10_HUMAN	Keratin, type I cytoskeletal 10 OS=Homo sapiens GN=KRT10 PE=1 SV=6	2121	59020	54	44	33	29	62.7	5.13	441	1	0	404.205	806.395	2	806.392	0.0024	0	28.34	20	28	0.056	R	LAADDFR	L			5	File5334 Spectrum3702 scans: 6066
4	K1C10_HUMAN	Keratin, type I cytoskeletal 10 OS=Homo sapiens GN=KRT10 PE=1 SV=6	2121	59020	54	44	33	29	62.7	5.13	989	1	0	458.697	915.379	2	915.376	0.0038	0	19.39		20	0.065	K	NHEEEMK	D			7	File5334 Spectrum65 scans: 2117
4	K1C10_HUMAN	Keratin, type I cytoskeletal 10 OS=Homo sapiens GN=KRT10 PE=1 SV=6	2121	59020	54	44	33	29	62.7	5.13	1377	1	1	497.255	992.496	2	992.493	0.0038	0	51.42		30	0.00036	K	YENEVALR	Q			7	File5334 Spectrum3350 scans: 5695
4	K1C10_HUMAN	Keratin, type I cytoskeletal 10 OS=Homo sapiens GN=KRT10 PE=1 SV=6	2121	59020	54	44	33	29	62.7	5.13	1422	1	1	502.282	1002.55	2	1002.55	0.0037	1	20.54	29	30	0.46	K	SEITELRR	N			7	File5334 Spectrum2539 scans: 4839
4	K1C10_HUMAN	Keratin, type I cytoskeletal 10 OS=Homo sapiens GN=KRT10 PE=1 SV=6	2121	59020	54	44	33	29	62.7	5.13	1564	1	1	516.304	1030.59	2	1030.59	0.0023	0	52.09	25	28	0.00023	R	VLDELTLTK	A			8	File5334 Spectrum5772 scans: 8281
4	K1C10_HUMAN	Keratin, type I cytoskeletal 10 OS=Homo sapiens GN=KRT10 PE=1 SV=6	2121	59020	54	44	33	29	62.7	5.13	1864	1	0	545.771	1089.53	2	1089.52	0.0041	0	1.3	14	29	33	K	VTMQNLNDR	L			5	File5334 Spectrum3079 scans: 5410
4	K1C10_HUMAN	Keratin, type I cytoskeletal 10 OS=Homo sapiens GN=KRT10 PE=1 SV=6	2121	59020	54	44	33	29	62.7	5.13	1983	1	0	553.767	1105.52	2	1105.52	0.0015	0	84.14		28	1.4e-07	K	VTMQNLNDR	L	Oxidation (M)	0.001000000.0	8	File5334 Spectrum1335 scans: 3543
4	K1C10_HUMAN	Keratin, type I cytoskeletal 10 OS=Homo sapiens GN=KRT10 PE=1 SV=6	2121	59020	54	44	33	29	62.7	5.13	2002	1	0	555.252	1108.49	2	1108.48	0.0076	0	42.6		26	0.0011	K	DAEAWFNEK	S			6	File5334 Spectrum6148 scans: 8676
4	K1C10_HUMAN	Keratin, type I cytoskeletal 10 OS=Homo sapiens GN=KRT10 PE=1 SV=6	2121	59020	54	44	33	29	62.7	5.13	2364	1	1	583.298	1164.58	2	1164.58	0.0034	0	64.71		29	1.5e-05	R	LENEIQTYR	S			8	File5334 Spectrum3606 scans: 5965
4	K1C10_HUMAN	Keratin, type I cytoskeletal 10 OS=Homo sapiens GN=KRT10 PE=1 SV=6	2121	59020	54	44	33	29	62.7	5.13	2476	1	1	593.266	1184.52	2	1184.52	0.0028	0	65.46		24	4.2e-06	K	SSSSGSVGESSSK	G			10	File5334 Spectrum96 scans: 2154
4	K1C10_HUMAN	Keratin, type I cytoskeletal 10 OS=Homo sapiens GN=KRT10 PE=1 SV=6	2121	59020	54	44	33	29	62.7	5.13	2589	1	0	601.314	1200.61	2	1200.61	0.0037	0	64.95		29	1.6e-05	R	QSVEADINGLR	R			10	File5334 Spectrum5224 scans: 7704
4	K1C10_HUMAN	Keratin, type I cytoskeletal 10 OS=Homo sapiens GN=KRT10 PE=1 SV=6	2121	59020	54	44	33	29	62.7	5.13	2590	5	0	601.314	1200.61	2	1200.61	0.004	0	4.16	29	29	19	R	QSVEADINGLR	R			4	File5334 Spectrum4222 scans: 6644
4	K1C10_HUMAN	Keratin, type I cytoskeletal 10 OS=Homo sapiens GN=KRT10 PE=1 SV=6	2121	59020	54	44	33	29	62.7	5.13	2770	1	1	412.232	1233.67	3	1233.67	0.003	1	55.07	26	28	0.00011	R	LKYENEVALR	Q			8	File5334 Spectrum3750 scans: 6116
4	K1C10_HUMAN	Keratin, type I cytoskeletal 10 OS=Homo sapiens GN=KRT10 PE=1 SV=6	2121	59020	54	44	33	29	62.7	5.13	2786	1	0	413.201	1236.58	3	1236.58	0.0043	1	33.19	25	27	0.014	R	KDAEAWFNEK	S			9	File5334 Spectrum4631 scans: 7080
4	K1C10_HUMAN	Keratin, type I cytoskeletal 10 OS=Homo sapiens GN=KRT10 PE=1 SV=6	2121	59020	54	44	33	29	62.7	5.13	2787	1	0	619.299	1236.58	2	1236.58	0.0058	1	65.85		27	7.9e-06	R	KDAEAWFNEK	S			7	File5334 Spectrum4613 scans: 7061
4	K1C10_HUMAN	Keratin, type I cytoskeletal 10 OS=Homo sapiens GN=KRT10 PE=1 SV=6	2121	59020	54	44	33	29	62.7	5.13	2896	1	1	631.804	1261.59	2	1261.59	0.0043	0	67.68	27	28	5.6e-06	R	SLLEGEGSSGGGGR	G			9	File5334 Spectrum3102 scans: 5434
4	K1C10_HUMAN	Keratin, type I cytoskeletal 10 OS=Homo sapiens GN=KRT10 PE=1 SV=6	2121	59020	54	44	33	29	62.7	5.13	2898	1	1	631.81	1261.6	2	1261.59	0.015	0	34.54		28	0.014	R	SLLEGEGSSGGGGR	G			9	File5334 Spectrum2284 scans: 4564
4	K1C10_HUMAN	Keratin, type I cytoskeletal 10 OS=Homo sapiens GN=KRT10 PE=1 SV=6	2121	59020	54	44	33	29	62.7	5.13	3215	1	1	439.537	1315.59	3	1315.58	0.0062	1	21.41	22	24	0.11	K	NHEEEMKDLR	N	Oxidation (M)	0.0000010000.0	9	File5334 Spectrum426 scans: 2527
4	K1C10_HUMAN	Keratin, type I cytoskeletal 10 OS=Homo sapiens GN=KRT10 PE=1 SV=6	2121	59020	54	44	33	29	62.7	5.13	3216	1	1	658.802	1315.59	2	1315.58	0.0063	1	22.72		25	0.086	K	NHEEEMKDLR	N	Oxidation (M)	0.0000010000.0	5	File5334 Spectrum422 scans: 2521
4	K1C10_HUMAN	Keratin, type I cytoskeletal 10 OS=Homo sapiens GN=KRT10 PE=1 SV=6	2121	59020	54	44	33	29	62.7	5.13	3427	1	0	453.246	1356.72	3	1356.71	0.0044	1	35.83	23	30	0.014	R	QSVEADINGLRR	V			7	File5334 Spectrum4450 scans: 6890
4	K1C10_HUMAN	Keratin, type I cytoskeletal 10 OS=Homo sapiens GN=KRT10 PE=1 SV=6	2121	59020	54	44	33	29	62.7	5.13	3428	1	0	679.365	1356.72	2	1356.71	0.0045	1	42.34		30	0.003	R	QSVEADINGLRR	V			6	File5334 Spectrum4449 scans: 6889
4	K1C10_HUMAN	Keratin, type I cytoskeletal 10 OS=Homo sapiens GN=KRT10 PE=1 SV=6	2121	59020	54	44	33	29	62.7	5.13	3477	1	1	683.325	1364.64	2	1364.63	0.0033	0	55.39		28	9.9e-05	R	SQYEQLAEQNR	K			9	File5334 Spectrum3114 scans: 5447
4	K1C10_HUMAN	Keratin, type I cytoskeletal 10 OS=Homo sapiens GN=KRT10 PE=1 SV=6	2121	59020	54	44	33	29	62.7	5.13	3556	1	1	691.329	1380.64	2	1380.64	0.0032	0	68.79	26	27	4.1e-06	R	ALEESNYELEGK	I			8	File5334 Spectrum4055 scans: 6451
4	K1C10_HUMAN	Keratin, type I cytoskeletal 10 OS=Homo sapiens GN=KRT10 PE=1 SV=6	2121	59020	54	44	33	29	62.7	5.13	3557	1	1	691.329	1380.64	2	1380.64	0.0034	0	14.63	21	27	1.1	R	ALEESNYELEGK	I			6	File5334 Spectrum4124 scans: 6534
4	K1C10_HUMAN	Keratin, type I cytoskeletal 10 OS=Homo sapiens GN=KRT10 PE=1 SV=6	2121	59020	54	44	33	29	62.7	5.13	3599	1	1	695.846	1389.68	2	1389.67	0.0043	0	100.63		29	3.9e-09	K	QSLEASLAETEGR	Y			10	File5334 Spectrum5391 scans: 7880
4	K1C10_HUMAN	Keratin, type I cytoskeletal 10 OS=Homo sapiens GN=KRT10 PE=1 SV=6	2121	59020	54	44	33	29	62.7	5.13	3837	1	1	478.931	1433.77	3	1433.76	0.0075	1	41.54		29	0.0031	K	IRLENEIQTYR	S			7	File5334 Spectrum4709 scans: 7162
4	K1C10_HUMAN	Keratin, type I cytoskeletal 10 OS=Homo sapiens GN=KRT10 PE=1 SV=6	2121	59020	54	44	33	29	62.7	5.13	3838	1	1	717.893	1433.77	2	1433.76	0.0082	1	79.46		29	5.2e-07	K	IRLENEIQTYR	S			9	File5334 Spectrum4708 scans: 7161
4	K1C10_HUMAN	Keratin, type I cytoskeletal 10 OS=Homo sapiens GN=KRT10 PE=1 SV=6	2121	59020	54	44	33	29	62.7	5.13	4191	1	1	498.584	1492.73	3	1492.73	0.0042	1	42.34	24	29	0.0027	R	SQYEQLAEQNRK	D			6	File5334 Spectrum2351 scans: 4638
4	K1C10_HUMAN	Keratin, type I cytoskeletal 10 OS=Homo sapiens GN=KRT10 PE=1 SV=6	2121	59020	54	44	33	29	62.7	5.13	4192	1	1	747.373	1492.73	2	1492.73	0.0047	1	59.87	19	29	4.6e-05	R	SQYEQLAEQNRK	D			7	File5334 Spectrum2352 scans: 4639
4	K1C10_HUMAN	Keratin, type I cytoskeletal 10 OS=Homo sapiens GN=KRT10 PE=1 SV=6	2121	59020	54	44	33	29	62.7	5.13	4193	1	1	747.375	1492.74	2	1492.73	0.0087	1	16.49	21	29	1	R	SQYEQLAEQNRK	D			7	File5334 Spectrum2714 scans: 5023
4	K1C10_HUMAN	Keratin, type I cytoskeletal 10 OS=Homo sapiens GN=KRT10 PE=1 SV=6	2121	59020	54	44	33	29	62.7	5.13	4596	1	1	775.346	1548.68	2	1548.67	0.007	0	122.94		24	6.9e-12	R	SGGGGGGGGCGGGGGVSSLR	I			16	File5334 Spectrum2256 scans: 4535
4	K1C10_HUMAN	Keratin, type I cytoskeletal 10 OS=Homo sapiens GN=KRT10 PE=1 SV=6	2121	59020	54	44	33	29	62.7	5.13	5524	1	1	854.394	1706.77	2	1706.76	0.0081	0	111.49		27	1.9e-10	K	GSLGGGFSSGGFSGGSFSR	G			15	File5334 Spectrum6280 scans: 8815
4	K1C10_HUMAN	Keratin, type I cytoskeletal 10 OS=Homo sapiens GN=KRT10 PE=1 SV=6	2121	59020	54	44	33	29	62.7	5.13	5980	1	1	899.01	1796.01	2	1796	0.002	0	89.16		25	2.3e-08	R	NVQALEIELQSQLALK	Q			13	File5334 Spectrum8638 scans: 11335
4	K1C10_HUMAN	Keratin, type I cytoskeletal 10 OS=Homo sapiens GN=KRT10 PE=1 SV=6	2121	59020	54	44	33	29	62.7	5.13	5981	1	1	599.678	1796.01	3	1796	0.0073	0	49.63	22	25	0.00019	R	NVQALEIELQSQLALK	Q			14	File5334 Spectrum8647 scans: 11352
4	K1C10_HUMAN	Keratin, type I cytoskeletal 10 OS=Homo sapiens GN=KRT10 PE=1 SV=6	2121	59020	54	44	33	29	62.7	5.13	6891	1	1	998.994	1995.97	2	1995.96	0.0096	0	116.43	21	28	8.9e-11	K	ELTTEIDNNIEQISSYK	S			12	File5334 Spectrum6486 scans: 9035
4	K1C10_HUMAN	Keratin, type I cytoskeletal 10 OS=Homo sapiens GN=KRT10 PE=1 SV=6	2121	59020	54	44	33	29	62.7	5.13	6892	1	1	998.995	1995.97	2	1995.96	0.0112	0	98.06	21	28	6.1e-09	K	ELTTEIDNNIEQISSYK	S			11	File5334 Spectrum7531 scans: 10140
4	K1C10_HUMAN	Keratin, type I cytoskeletal 10 OS=Homo sapiens GN=KRT10 PE=1 SV=6	2121	59020	54	44	33	29	62.7	5.13	6893	1	1	666.332	1995.98	3	1995.96	0.0119	0	29.81		29	0.042	K	ELTTEIDNNIEQISSYK	S			7	File5334 Spectrum7564 scans: 10174
4	K1C10_HUMAN	Keratin, type I cytoskeletal 10 OS=Homo sapiens GN=KRT10 PE=1 SV=6	2121	59020	54	44	33	29	62.7	5.13	7190	1	1	1041.99	2081.96	2	2081.96	0.0045	0	142.53	24	27	1.6e-13	R	AETECQNTEYQQLLDIK	I			14	File5334 Spectrum6984 scans: 9563
4	K1C10_HUMAN	Keratin, type I cytoskeletal 10 OS=Homo sapiens GN=KRT10 PE=1 SV=6	2121	59020	54	44	33	29	62.7	5.13	7320	1	1	704.691	2111.05	3	2111.03	0.0177	0	67.47	22	29	7.9e-06	K	ADLEMQIESLTEELAYLK	K	Oxidation (M)	0.000010000000000000.0	11	File5334 Spectrum9015 scans: 11778
4	K1C10_HUMAN	Keratin, type I cytoskeletal 10 OS=Homo sapiens GN=KRT10 PE=1 SV=6	2121	59020	54	44	33	29	62.7	5.13	7321	1	1	1056.53	2111.05	2	2111.03	0.0195	0	104.36	23	29	1.6e-09	K	ADLEMQIESLTEELAYLK	K	Oxidation (M)	0.000010000000000000.0	14	File5334 Spectrum9009 scans: 11772
4	K1C10_HUMAN	Keratin, type I cytoskeletal 10 OS=Homo sapiens GN=KRT10 PE=1 SV=6	2121	59020	54	44	33	29	62.7	5.13	7564	1	1	742.055	2223.14	3	2223.13	0.0093	1	13.74	19	29	1.8	K	ADLEMQIESLTEELAYLKK	N			7	File5334 Spectrum8836 scans: 11585
4	K1C10_HUMAN	Keratin, type I cytoskeletal 10 OS=Homo sapiens GN=KRT10 PE=1 SV=6	2121	59020	54	44	33	29	62.7	5.13	7615	1	1	747.391	2239.15	3	2239.13	0.0217	1	85.14	20	29	1.2e-07	K	ADLEMQIESLTEELAYLKK	N	Oxidation (M)	0.0000100000000000000.0	11	File5334 Spectrum8843 scans: 11593
4	K1C10_HUMAN	Keratin, type I cytoskeletal 10 OS=Homo sapiens GN=KRT10 PE=1 SV=6	2121	59020	54	44	33	29	62.7	5.13	7853	1	1	1172	2341.99	2	2341.98	0.0083	0	149.62		21	7.3e-15	R	GSSGGGCFGGSSGGYGGLGGFGGGSFR	G			21	File5334 Spectrum7016 scans: 9597
4	K1C10_HUMAN	Keratin, type I cytoskeletal 10 OS=Homo sapiens GN=KRT10 PE=1 SV=6	2121	59020	54	44	33	29	62.7	5.13	7923	1	1	789.76	2366.26	3	2366.26	0.0042	0	63.59	18	28	1.7e-05	K	NQILNLTTDNANILLQIDNAR	L			8	File5334 Spectrum8705 scans: 11434
4	K1C10_HUMAN	Keratin, type I cytoskeletal 10 OS=Homo sapiens GN=KRT10 PE=1 SV=6	2121	59020	54	44	33	29	62.7	5.13	7924	1	1	1184.14	2366.26	2	2366.26	0.0057	0	138.54		28	5.3e-13	K	NQILNLTTDNANILLQIDNAR	L			17	File5334 Spectrum8702 scans: 11431
4	K1C10_HUMAN	Keratin, type I cytoskeletal 10 OS=Homo sapiens GN=KRT10 PE=1 SV=6	2121	59020	54	44	33	29	62.7	5.13	8435	1	1	916.155	2745.44	3	2745.41	0.0312	0	89.56	20	27	3e-08	R	YCVQLSQIQAQISALEEQLQQIR	A			12	File5334 Spectrum8964 scans: 11724
4	K1C10_HUMAN	Keratin, type I cytoskeletal 10 OS=Homo sapiens GN=KRT10 PE=1 SV=6	2121	59020	54	44	33	29	62.7	5.13	8436	1	1	1373.73	2745.44	2	2745.41	0.033	0	125.88		27	6.9e-12	R	YCVQLSQIQAQISALEEQLQQIR	A			17	File5334 Spectrum8965 scans: 11725
4	K1C10_HUMAN	Keratin, type I cytoskeletal 10 OS=Homo sapiens GN=KRT10 PE=1 SV=6	2121	59020	54	44	33	29	62.7	5.13	8573	1	1	1436.71	2871.4	2	2871.39	0.0113	0	123.57		28	1.7e-11	R	NVSTGDVNVEMNAAPGVDLTQLLNNMR	S			17	File5334 Spectrum8825 scans: 11574
4	K1C10_HUMAN	Keratin, type I cytoskeletal 10 OS=Homo sapiens GN=KRT10 PE=1 SV=6	2121	59020	54	44	33	29	62.7	5.13	8574	1	1	958.14	2871.4	3	2871.39	0.012	0	62.41	20	28	2.3e-05	R	NVSTGDVNVEMNAAPGVDLTQLLNNMR	S			9	File5334 Spectrum8828 scans: 11577
4	K1C10_HUMAN	Keratin, type I cytoskeletal 10 OS=Homo sapiens GN=KRT10 PE=1 SV=6	2121	59020	54	44	33	29	62.7	5.13	8585	1	1	1444.7	2887.39	2	2887.38	0.0123	0	36.37		28	0.0085	R	NVSTGDVNVEMNAAPGVDLTQLLNNMR	S	Oxidation (M)	0.000000000000000000000000010.0	7	File5334 Spectrum8441 scans: 11100
4	K1C10_HUMAN	Keratin, type I cytoskeletal 10 OS=Homo sapiens GN=KRT10 PE=1 SV=6	2121	59020	54	44	33	29	62.7	5.13	8598	1	1	1452.7	2903.39	2	2903.38	0.0105	0	70.33		27	2.9e-06	R	NVSTGDVNVEMNAAPGVDLTQLLNNMR	S	2 Oxidation (M)	0.000000000010000000000000010.0	18	File5334 Spectrum7918 scans: 10546
4	K1C10_HUMAN	Keratin, type I cytoskeletal 10 OS=Homo sapiens GN=KRT10 PE=1 SV=6	2121	59020	54	44	33	29	62.7	5.13	8599	1	1	968.804	2903.39	3	2903.38	0.0155	0	60.28		28	3.1e-05	R	NVSTGDVNVEMNAAPGVDLTQLLNNMR	S	2 Oxidation (M)	0.000000000010000000000000010.0	17	File5334 Spectrum7913 scans: 10541
5	K22E_HUMAN	Keratin, type II cytoskeletal 2 epidermal OS=Homo sapiens GN=KRT2 PE=1 SV=2	1628	65678	50	38	33	29	71.8	8.07	21	4	1	352.203	702.391	2	702.391	-0.0003	0	10.35	25	32	8.8	K	VELQSK	V			5	File5334 Spectrum1069 scans: 3255
5	K22E_HUMAN	Keratin, type II cytoskeletal 2 epidermal OS=Homo sapiens GN=KRT2 PE=1 SV=2	1628	65678	50	38	33	29	71.8	8.07	22	2	1	352.203	702.391	2	702.391	-0.0001	0	20.49		32	0.85	K	VELQSK	V			4	File5334 Spectrum987 scans: 3157
5	K22E_HUMAN	Keratin, type II cytoskeletal 2 epidermal OS=Homo sapiens GN=KRT2 PE=1 SV=2	1628	65678	50	38	33	29	71.8	8.07	533	1	0	414.219	826.424	2	826.423	0.0019	0	35.57		27	0.0082	K	FASFIDK	V			6	File5334 Spectrum5322 scans: 7807
5	K22E_HUMAN	Keratin, type II cytoskeletal 2 epidermal OS=Homo sapiens GN=KRT2 PE=1 SV=2	1628	65678	50	38	33	29	71.8	8.07	558	1	1	416.251	830.488	2	830.486	0.0017	0	41.11	21	29	0.0038	R	SLVGLGGTK	S			7	File5334 Spectrum3983 scans: 6362
5	K22E_HUMAN	Keratin, type II cytoskeletal 2 epidermal OS=Homo sapiens GN=KRT2 PE=1 SV=2	1628	65678	50	38	33	29	71.8	8.07	1382	1	1	497.789	993.563	2	993.561	0.0024	0	24.29	25	26	0.091	R	LQGEIAHVK	K			6	File5334 Spectrum1934 scans: 4183
5	K22E_HUMAN	Keratin, type II cytoskeletal 2 epidermal OS=Homo sapiens GN=KRT2 PE=1 SV=2	1628	65678	50	38	33	29	71.8	8.07	1426	1	0	503.239	1004.46	2	1004.46	0.0037	0	36.3	25	27	0.0065	K	LLEGEECR	M			5	File5334 Spectrum2370 scans: 4658
5	K22E_HUMAN	Keratin, type II cytoskeletal 2 epidermal OS=Homo sapiens GN=KRT2 PE=1 SV=2	1628	65678	50	38	33	29	71.8	8.07	1585	1	1	519.269	1036.52	2	1036.52	0.0054	0	34.92	22	29	0.013	R	YLDGLTAER	T			7	File5334 Spectrum4796 scans: 7253
5	K22E_HUMAN	Keratin, type II cytoskeletal 2 epidermal OS=Homo sapiens GN=KRT2 PE=1 SV=2	1628	65678	50	38	33	29	71.8	8.07	1586	3	1	519.271	1036.53	2	1036.52	0.0082	0	4.33	23	29	15	R	YLDGLTAER	T			5	File5334 Spectrum4886 scans: 7348
5	K22E_HUMAN	Keratin, type II cytoskeletal 2 epidermal OS=Homo sapiens GN=KRT2 PE=1 SV=2	1628	65678	50	38	33	29	71.8	8.07	1715	1	0	533.762	1065.51	2	1065.51	0.0007	1	49.14		28	0.00046	K	YEDEINKR	T			7	File5334 Spectrum1336 scans: 3544
5	K22E_HUMAN	Keratin, type II cytoskeletal 2 epidermal OS=Homo sapiens GN=KRT2 PE=1 SV=2	1628	65678	50	38	33	29	71.8	8.07	1716	1	0	356.178	1065.51	3	1065.51	0.0023	1	37.83	26	28	0.0065	K	YEDEINKR	T			6	File5334 Spectrum1343 scans: 3552
5	K22E_HUMAN	Keratin, type II cytoskeletal 2 epidermal OS=Homo sapiens GN=KRT2 PE=1 SV=2	1628	65678	50	38	33	29	71.8	8.07	1720	1	1	534.758	1067.5	2	1067.5	0.0061	0	33.66	22	27	0.012	K	DVDNAYMIK	V			6	File5334 Spectrum4770 scans: 7226
5	K22E_HUMAN	Keratin, type II cytoskeletal 2 epidermal OS=Homo sapiens GN=KRT2 PE=1 SV=2	1628	65678	50	38	33	29	71.8	8.07	1991	1	0	554.277	1106.54	2	1106.54	0.0042	0	37.16	21	29	0.0089	K	AQYEEIAQR	S			7	File5334 Spectrum2860 scans: 5179
5	K22E_HUMAN	Keratin, type II cytoskeletal 2 epidermal OS=Homo sapiens GN=KRT2 PE=1 SV=2	1628	65678	50	38	33	29	71.8	8.07	2157	1	0	378.527	1132.56	3	1132.55	0.0046	1	25.99	25	29	0.12	R	KLLEGEECR	M			8	File5334 Spectrum1906 scans: 4153
5	K22E_HUMAN	Keratin, type II cytoskeletal 2 epidermal OS=Homo sapiens GN=KRT2 PE=1 SV=2	1628	65678	50	38	33	29	71.8	8.07	2186	1	0	570.275	1138.54	2	1138.53	0.003	0	36.53	20	27	0.0062	R	DYQELMNVK	L			7	File5334 Spectrum5697 scans: 8202
5	K22E_HUMAN	Keratin, type II cytoskeletal 2 epidermal OS=Homo sapiens GN=KRT2 PE=1 SV=2	1628	65678	50	38	33	29	71.8	8.07	2283	1	0	578.272	1154.53	2	1154.53	0.0016	0	17.14		26	0.46	R	DYQELMNVK	L	Oxidation (M)	0.000001000.0	6	File5334 Spectrum3805 scans: 6174
5	K22E_HUMAN	Keratin, type II cytoskeletal 2 epidermal OS=Homo sapiens GN=KRT2 PE=1 SV=2	1628	65678	50	38	33	29	71.8	8.07	2534	1	1	597.316	1192.62	2	1192.61	0.0083	0	67.41	27	29	8.5e-06	K	YEELQVTVGR	H			9	File5334 Spectrum4947 scans: 7412
5	K22E_HUMAN	Keratin, type II cytoskeletal 2 epidermal OS=Homo sapiens GN=KRT2 PE=1 SV=2	1628	65678	50	38	33	29	71.8	8.07	2541	1	0	398.877	1193.61	3	1193.6	0.004	2	47.08	23	30	0.001	K	KYEDEINKR	T			6	File5334 Spectrum1221 scans: 3422
5	K22E_HUMAN	Keratin, type II cytoskeletal 2 epidermal OS=Homo sapiens GN=KRT2 PE=1 SV=2	1628	65678	50	38	33	29	71.8	8.07	2542	1	0	597.812	1193.61	2	1193.6	0.0052	2	57.49	29	30	9.3e-05	K	KYEDEINKR	T			8	File5334 Spectrum1223 scans: 3424
5	K22E_HUMAN	Keratin, type II cytoskeletal 2 epidermal OS=Homo sapiens GN=KRT2 PE=1 SV=2	1628	65678	50	38	33	29	71.8	8.07	2561	1	1	599.282	1196.55	2	1196.54	0.0067	0	49.43		26	0.00027	K	GGSISGGGYGSGGGK	H			10	File5334 Spectrum1553 scans: 3778
5	K22E_HUMAN	Keratin, type II cytoskeletal 2 epidermal OS=Homo sapiens GN=KRT2 PE=1 SV=2	1628	65678	50	38	33	29	71.8	8.07	2632	1	1	604.813	1207.61	2	1207.61	0.0033	0	55.4		29	0.00012	R	TAAENDFVTLK	K			7	File5334 Spectrum5303 scans: 7787
5	K22E_HUMAN	Keratin, type II cytoskeletal 2 epidermal OS=Homo sapiens GN=KRT2 PE=1 SV=2	1628	65678	50	38	33	29	71.8	8.07	2905	1	0	632.354	1262.69	2	1262.69	0.0063	0	62.42		29	2.3e-05	K	LALDVEIATYR	K			7	File5334 Spectrum7220 scans: 9812
5	K22E_HUMAN	Keratin, type II cytoskeletal 2 epidermal OS=Homo sapiens GN=KRT2 PE=1 SV=2	1628	65678	50	38	33	29	71.8	8.07	3239	1	1	440.867	1319.58	3	1319.58	0.0029	0	43.94		24	0.00058	R	HGGGGGGFGGGGFGSR	S			16	File5334 Spectrum2991 scans: 5317
5	K22E_HUMAN	Keratin, type II cytoskeletal 2 epidermal OS=Homo sapiens GN=KRT2 PE=1 SV=2	1628	65678	50	38	33	29	71.8	8.07	3240	1	1	660.797	1319.58	2	1319.58	0.0038	0	112.41	21	24	8.2e-11	R	HGGGGGGFGGGGFGSR	S			15	File5334 Spectrum2986 scans: 5312
5	K22E_HUMAN	Keratin, type II cytoskeletal 2 epidermal OS=Homo sapiens GN=KRT2 PE=1 SV=2	1628	65678	50	38	33	29	71.8	8.07	3280	1	1	665.327	1328.64	2	1328.63	0.0072	0	69.98	26	28	3.4e-06	K	NVQDAIADAEQR	G			10	File5334 Spectrum4808 scans: 7266
5	K22E_HUMAN	Keratin, type II cytoskeletal 2 epidermal OS=Homo sapiens GN=KRT2 PE=1 SV=2	1628	65678	50	38	33	29	71.8	8.07	3284	1	0	665.368	1328.72	2	1328.72	0.0022	0	44.45	27	29	0.0016	R	NLDLDSIIAEVK	A			10	File5334 Spectrum8704 scans: 11433
5	K22E_HUMAN	Keratin, type II cytoskeletal 2 epidermal OS=Homo sapiens GN=KRT2 PE=1 SV=2	1628	65678	50	38	33	29	71.8	8.07	3313	1	1	446.243	1335.71	3	1335.7	0.0032	1	38.57	22	29	0.0059	R	TAAENDFVTLKK	D			13	File5334 Spectrum3864 scans: 6237
5	K22E_HUMAN	Keratin, type II cytoskeletal 2 epidermal OS=Homo sapiens GN=KRT2 PE=1 SV=2	1628	65678	50	38	33	29	71.8	8.07	3314	1	1	668.861	1335.71	2	1335.7	0.0034	1	60.33		29	3.9e-05	R	TAAENDFVTLKK	D			9	File5334 Spectrum3863 scans: 6236
5	K22E_HUMAN	Keratin, type II cytoskeletal 2 epidermal OS=Homo sapiens GN=KRT2 PE=1 SV=2	1628	65678	50	38	33	29	71.8	8.07	3506	1	1	686.359	1370.7	2	1370.7	0	0	63.56	28	29	1.8e-05	K	LNDLEEALQQAK	E			11	File5334 Spectrum6648 scans: 9209
5	K22E_HUMAN	Keratin, type II cytoskeletal 2 epidermal OS=Homo sapiens GN=KRT2 PE=1 SV=2	1628	65678	50	38	33	29	71.8	8.07	3507	5	1	686.36	1370.71	2	1370.7	0.0021	0	3.2	19	29	20	K	LNDLEEALQQAK	E			5	File5334 Spectrum8941 scans: 11696
5	K22E_HUMAN	Keratin, type II cytoskeletal 2 epidermal OS=Homo sapiens GN=KRT2 PE=1 SV=2	1628	65678	50	38	33	29	71.8	8.07	3602	1	1	696.346	1390.68	2	1390.67	0.0042	1	76.4		29	9.7e-07	R	SKEEAEALYHSK	Y			8	File5334 Spectrum1778 scans: 4018
5	K22E_HUMAN	Keratin, type II cytoskeletal 2 epidermal OS=Homo sapiens GN=KRT2 PE=1 SV=2	1628	65678	50	38	33	29	71.8	8.07	3603	1	1	464.566	1390.68	3	1390.67	0.0046	1	47.4	25	29	0.00079	R	SKEEAEALYHSK	Y			7	File5334 Spectrum1775 scans: 4015
5	K22E_HUMAN	Keratin, type II cytoskeletal 2 epidermal OS=Homo sapiens GN=KRT2 PE=1 SV=2	1628	65678	50	38	33	29	71.8	8.07	3991	1	1	730.904	1459.79	2	1459.79	0.0003	0	80.35	21	29	4.1e-07	K	VDLLNQEIEFLK	V			10	File5334 Spectrum8632 scans: 11323
5	K22E_HUMAN	Keratin, type II cytoskeletal 2 epidermal OS=Homo sapiens GN=KRT2 PE=1 SV=2	1628	65678	50	38	33	29	71.8	8.07	4083	1	0	738.4	1474.79	2	1474.78	0.007	0	65.68		30	1.5e-05	R	FLEQQNQVLQTK	W			10	File5334 Spectrum4490 scans: 6932
5	K22E_HUMAN	Keratin, type II cytoskeletal 2 epidermal OS=Homo sapiens GN=KRT2 PE=1 SV=2	1628	65678	50	38	33	29	71.8	8.07	4084	1	0	738.402	1474.79	2	1474.78	0.0113	0	13.85	21	30	2.2	R	FLEQQNQVLQTK	W			6	File5334 Spectrum4585 scans: 7032
5	K22E_HUMAN	Keratin, type II cytoskeletal 2 epidermal OS=Homo sapiens GN=KRT2 PE=1 SV=2	1628	65678	50	38	33	29	71.8	8.07	4854	1	1	794.847	1587.68	2	1587.68	0.0029	0	87.19	18	22	1.7e-08	R	GGSSSGGGYGSGGGGSSSVK	G			13	File5334 Spectrum1021 scans: 3202
5	K22E_HUMAN	Keratin, type II cytoskeletal 2 epidermal OS=Homo sapiens GN=KRT2 PE=1 SV=2	1628	65678	50	38	33	29	71.8	8.07	5720	1	1	871.382	1740.75	2	1740.74	0.0087	0	143.23		22	4.7e-14	R	GGSGGGGSISGGGYGSGGGSGGR	Y			20	File5334 Spectrum1833 scans: 4077
5	K22E_HUMAN	Keratin, type II cytoskeletal 2 epidermal OS=Homo sapiens GN=KRT2 PE=1 SV=2	1628	65678	50	38	33	29	71.8	8.07	6159	5	1	613.634	1837.88	3	1837.91	-0.0284	0	2.77	19	29	21	K	SISISVAGGGGGFGAAGGFGGR	G			11	File5334 Spectrum7943 scans: 10572
5	K22E_HUMAN	Keratin, type II cytoskeletal 2 epidermal OS=Homo sapiens GN=KRT2 PE=1 SV=2	1628	65678	50	38	33	29	71.8	8.07	6162	3	1	613.634	1837.88	3	1837.91	-0.0274	0	0.07	13	29	40	K	SISISVAGGGGGFGAAGGFGGR	G			6	File5334 Spectrum8552 scans: 11222
5	K22E_HUMAN	Keratin, type II cytoskeletal 2 epidermal OS=Homo sapiens GN=KRT2 PE=1 SV=2	1628	65678	50	38	33	29	71.8	8.07	6163	5	1	613.634	1837.88	3	1837.91	-0.0269	0	0.85	14	29	34	K	SISISVAGGGGGFGAAGGFGGR	G			6	File5334 Spectrum8419 scans: 11077
5	K22E_HUMAN	Keratin, type II cytoskeletal 2 epidermal OS=Homo sapiens GN=KRT2 PE=1 SV=2	1628	65678	50	38	33	29	71.8	8.07	6166	1	1	919.967	1837.92	2	1837.91	0.0131	0	114.09	26	29	1.6e-10	K	SISISVAGGGGGFGAAGGFGGR	G			15	File5334 Spectrum6939 scans: 9516
5	K22E_HUMAN	Keratin, type II cytoskeletal 2 epidermal OS=Homo sapiens GN=KRT2 PE=1 SV=2	1628	65678	50	38	33	29	71.8	8.07	7655	1	1	752.688	2255.04	3	2255.04	0.0051	1	30.41	15	27	0.026	R	TSQNSELNNMQDLVEDYKK	K			10	File5334 Spectrum6693 scans: 9257
5	K22E_HUMAN	Keratin, type II cytoskeletal 2 epidermal OS=Homo sapiens GN=KRT2 PE=1 SV=2	1628	65678	50	38	33	29	71.8	8.07	7692	1	1	758.02	2271.04	3	2271.03	0.0056	1	51.1	23	27	0.0002	R	TSQNSELNNMQDLVEDYKK	K	Oxidation (M)	0.0000000001000000000.0	8	File5334 Spectrum4197 scans: 6616
5	K22E_HUMAN	Keratin, type II cytoskeletal 2 epidermal OS=Homo sapiens GN=KRT2 PE=1 SV=2	1628	65678	50	38	33	29	71.8	8.07	7991	1	1	800.347	2398.02	3	2398.01	0.0071	0	49.03	20	21	8.1e-05	R	GGGFGGGSSFGGGSGFSGGGFGGGGFGGGR	F			20	File5334 Spectrum7203 scans: 9794
5	K22E_HUMAN	Keratin, type II cytoskeletal 2 epidermal OS=Homo sapiens GN=KRT2 PE=1 SV=2	1628	65678	50	38	33	29	71.8	8.07	7992	1	1	1200.02	2398.02	2	2398.01	0.0091	0	195.68		21	1.9e-19	R	GGGFGGGSSFGGGSGFSGGGFGGGGFGGGR	F			26	File5334 Spectrum7199 scans: 9790
5	K22E_HUMAN	Keratin, type II cytoskeletal 2 epidermal OS=Homo sapiens GN=KRT2 PE=1 SV=2	1628	65678	50	38	33	29	71.8	8.07	8104	1	1	825.407	2473.2	3	2473.19	0.0125	0	80.42	22	29	3.8e-07	R	MSGDLSSNVTVSVTSSTISSNVASK	A	Oxidation (M)	0.1000000000000000000000000.0	11	File5334 Spectrum5886 scans: 8400
5	K22E_HUMAN	Keratin, type II cytoskeletal 2 epidermal OS=Homo sapiens GN=KRT2 PE=1 SV=2	1628	65678	50	38	33	29	71.8	8.07	8105	1	1	1237.61	2473.2	2	2473.19	0.0193	0	132.31	22	29	2.5e-12	R	MSGDLSSNVTVSVTSSTISSNVASK	A	Oxidation (M)	0.1000000000000000000000000.0	19	File5334 Spectrum5867 scans: 8380
5	K22E_HUMAN	Keratin, type II cytoskeletal 2 epidermal OS=Homo sapiens GN=KRT2 PE=1 SV=2	1628	65678	50	38	33	29	71.8	8.07	8727	1	1	1016.84	3047.51	3	3047.49	0.0221	0	83.29	20	28	1.7e-07	K	VLYDAEISQIHQSVTDTNVILSMDNSR	N			15	File5334 Spectrum8105 scans: 10744
5	K22E_HUMAN	Keratin, type II cytoskeletal 2 epidermal OS=Homo sapiens GN=KRT2 PE=1 SV=2	1628	65678	50	38	33	29	71.8	8.07	8740	1	1	1022.18	3063.51	3	3063.48	0.0273	0	75.29		28	1.1e-06	K	VLYDAEISQIHQSVTDTNVILSMDNSR	N	Oxidation (M)	0.000000000000000000000010000.0	15	File5334 Spectrum7611 scans: 10224
5	K22E_HUMAN	Keratin, type II cytoskeletal 2 epidermal OS=Homo sapiens GN=KRT2 PE=1 SV=2	1628	65678	50	38	33	29	71.8	8.07	8884	1	1	1106.92	3317.75	3	3317.71	0.036	0	24.96	15	26	0.067	K	WELLQQMNVGTRPINLEPIFQGYIDSLK	R	Oxidation (M)	0.0000001000000000000000000000.0	15	File5334 Spectrum8853 scans: 11603
5	K22E_HUMAN	Keratin, type II cytoskeletal 2 epidermal OS=Homo sapiens GN=KRT2 PE=1 SV=2	1628	65678	50	38	33	29	71.8	8.07	9347	1	1	1364.7	4091.09	3	4091.07	0.0239	0	79.98	19	25	1.8e-07	R	FGGFGGPGGVGGLGGPGGFGPGGYPGGIHEVSVNQSLLQPLNVK	V			31	File5334 Spectrum8644 scans: 11346
6	GRP78_HUMAN	78 kDa glucose-regulated protein OS=Homo sapiens GN=HSPA5 PE=1 SV=2	1079	72402	39	27	32	24	53.7	5.07	44	8	1	357.736	713.457	2	713.455	0.0025	1	3.46	23	28	17	R	AVQKLR	R			3	File5334 Spectrum442 scans: 2544
6	GRP78_HUMAN	78 kDa glucose-regulated protein OS=Homo sapiens GN=HSPA5 PE=1 SV=2	1079	72402	39	27	32	24	53.7	5.07	105	1	1	364.738	727.461	2	727.459	0.0013	0	17.07		27	0.55	K	IQQLVK	E			4	File5334 Spectrum2494 scans: 4788
6	GRP78_HUMAN	78 kDa glucose-regulated protein OS=Homo sapiens GN=HSPA5 PE=1 SV=2	1079	72402	39	27	32	24	53.7	5.07	822	1	1	443.773	885.532	2	885.528	0.0032	1	28.96	20	29	0.062	R	NTVVPTKK	S			5	File5334 Spectrum621 scans: 2736
6	GRP78_HUMAN	78 kDa glucose-regulated protein OS=Homo sapiens GN=HSPA5 PE=1 SV=2	1079	72402	39	27	32	24	53.7	5.07	1005	1	1	459.744	917.473	2	917.471	0.0023	0	36.99		30	0.011	K	VLEDSDLK	K			7	File5334 Spectrum2983 scans: 5309
6	GRP78_HUMAN	78 kDa glucose-regulated protein OS=Homo sapiens GN=HSPA5 PE=1 SV=2	1079	72402	39	27	32	24	53.7	5.07	1008	2	1	459.759	917.503	2	917.5	0.0024	0	10.42	24	29	4.4	R	STMKPVQK	V			4	File5334 Spectrum320 scans: 2409
6	GRP78_HUMAN	78 kDa glucose-regulated protein OS=Homo sapiens GN=HSPA5 PE=1 SV=2	1079	72402	39	27	32	24	53.7	5.07	1074	1	1	466.247	930.479	2	930.477	0.0022	1	11.59	22	31	4.4	K	NQIGDKEK	L			4	File5334 Spectrum82 scans: 2137
6	GRP78_HUMAN	78 kDa glucose-regulated protein OS=Homo sapiens GN=HSPA5 PE=1 SV=2	1079	72402	39	27	32	24	53.7	5.07	1343	1	1	493.763	985.511	2	985.508	0.0032	0	26.33	20	29	0.094	R	LTPEEIER	M			6	File5334 Spectrum3608 scans: 5967
6	GRP78_HUMAN	78 kDa glucose-regulated protein OS=Homo sapiens GN=HSPA5 PE=1 SV=2	1079	72402	39	27	32	24	53.7	5.07	1390	1	1	499.263	996.512	2	996.51	0.0022	0	57.63		28	5.4e-05	R	ALSSQHQAR	I			7	File5334 Spectrum51 scans: 2101
6	GRP78_HUMAN	78 kDa glucose-regulated protein OS=Homo sapiens GN=HSPA5 PE=1 SV=2	1079	72402	39	27	32	24	53.7	5.07	1629	1	1	523.792	1045.57	2	1045.57	0.0045	1	43.3	24	30	0.0027	K	VLEDSDLKK	S			6	File5334 Spectrum1900 scans: 4147
6	GRP78_HUMAN	78 kDa glucose-regulated protein OS=Homo sapiens GN=HSPA5 PE=1 SV=2	1079	72402	39	27	32	24	53.7	5.07	1754	1	1	537.782	1073.55	2	1073.55	0.0028	0	45.08	22	30	0.0018	K	ITITNDQNR	L			6	File5334 Spectrum2186 scans: 4459
6	GRP78_HUMAN	78 kDa glucose-regulated protein OS=Homo sapiens GN=HSPA5 PE=1 SV=2	1079	72402	39	27	32	24	53.7	5.07	2520	1	1	596.322	1190.63	2	1190.63	0	0	30.08	19	30	0.049	K	VYEGERPLTK	D			8	File5334 Spectrum2003 scans: 4260
6	GRP78_HUMAN	78 kDa glucose-regulated protein OS=Homo sapiens GN=HSPA5 PE=1 SV=2	1079	72402	39	27	32	24	53.7	5.07	2521	1	1	397.884	1190.63	3	1190.63	0.0016	0	17.29	19	30	0.98	K	VYEGERPLTK	D			7	File5334 Spectrum1999 scans: 4256
6	GRP78_HUMAN	78 kDa glucose-regulated protein OS=Homo sapiens GN=HSPA5 PE=1 SV=2	1079	72402	39	27	32	24	53.7	5.07	2731	1	0	614.82	1227.63	2	1227.62	0.0048	0	72.7	29	29	2.7e-06	R	VEIIANDQGNR	I			9	File5334 Spectrum3068 scans: 5398
6	GRP78_HUMAN	78 kDa glucose-regulated protein OS=Homo sapiens GN=HSPA5 PE=1 SV=2	1079	72402	39	27	32	24	53.7	5.07	2759	1	1	617.321	1232.63	2	1232.62	0.0098	0	39.94	18	30	0.0057	K	DAGTIAGLNVMR	I	Oxidation (M)	0.000000000010.0	9	File5334 Spectrum5031 scans: 7500
6	GRP78_HUMAN	78 kDa glucose-regulated protein OS=Homo sapiens GN=HSPA5 PE=1 SV=2	1079	72402	39	27	32	24	53.7	5.07	3188	1	1	657.317	1312.62	2	1312.61	0.0073	0	67.82	27	27	5.2e-06	K	FEELNMDLFR	S			9	File5334 Spectrum8359 scans: 11011
6	GRP78_HUMAN	78 kDa glucose-regulated protein OS=Homo sapiens GN=HSPA5 PE=1 SV=2	1079	72402	39	27	32	24	53.7	5.07	3217	1	1	658.824	1315.63	2	1315.63	0.0034	0	40.49	21	28	0.0032	R	NELESYAYSLK	N			8	File5334 Spectrum6383 scans: 8923
6	GRP78_HUMAN	78 kDa glucose-regulated protein OS=Homo sapiens GN=HSPA5 PE=1 SV=2	1079	72402	39	27	32	24	53.7	5.07	3639	1	1	699.404	1396.79	2	1396.78	0.0131	0	46.3	22	26	0.00056	K	ELEEIVQPIISK	L			9	File5334 Spectrum6841 scans: 9413
6	GRP78_HUMAN	78 kDa glucose-regulated protein OS=Homo sapiens GN=HSPA5 PE=1 SV=2	1079	72402	39	27	32	24	53.7	5.07	3820	1	1	715.852	1429.69	2	1429.68	0.0057	0	51.37	25	28	0.00028	R	TWNDPSVQQDIK	F			7	File5334 Spectrum4651 scans: 7101
6	GRP78_HUMAN	78 kDa glucose-regulated protein OS=Homo sapiens GN=HSPA5 PE=1 SV=2	1079	72402	39	27	32	24	53.7	5.07	3990	1	1	730.889	1459.76	2	1459.75	0.0108	0	80.32		30	5.1e-07	K	SDIDEIVLVGGSTR	I			10	File5334 Spectrum6895 scans: 9470
6	GRP78_HUMAN	78 kDa glucose-regulated protein OS=Homo sapiens GN=HSPA5 PE=1 SV=2	1079	72402	39	27	32	24	53.7	5.07	4311	1	1	756.885	1511.76	2	1511.74	0.0109	1	15.72	26	29	1.1	R	AKFEELNMDLFR	S			5	File5334 Spectrum7600 scans: 10212
6	GRP78_HUMAN	78 kDa glucose-regulated protein OS=Homo sapiens GN=HSPA5 PE=1 SV=2	1079	72402	39	27	32	24	53.7	5.07	4511	1	1	768.906	1535.8	2	1535.79	0.007	0	63.99	21	29	1.9e-05	K	TFAPEEISAMVLTK	M			12	File5334 Spectrum8319 scans: 10969
6	GRP78_HUMAN	78 kDa glucose-regulated protein OS=Homo sapiens GN=HSPA5 PE=1 SV=2	1079	72402	39	27	32	24	53.7	5.07	4687	1	1	783.9	1565.79	2	1565.77	0.0124	0	43.21		29	0.0023	R	ITPSYVAFTPEGER	L			10	File5334 Spectrum6131 scans: 8658
6	GRP78_HUMAN	78 kDa glucose-regulated protein OS=Homo sapiens GN=HSPA5 PE=1 SV=2	1079	72402	39	27	32	24	53.7	5.07	4945	1	1	535.629	1603.86	3	1603.86	0.0074	0	34.26	25	29	0.015	K	TKPYIQVDIGGGQTK	T			13	File5334 Spectrum4611 scans: 7059
6	GRP78_HUMAN	78 kDa glucose-regulated protein OS=Homo sapiens GN=HSPA5 PE=1 SV=2	1079	72402	39	27	32	24	53.7	5.07	4946	1	1	802.94	1603.87	2	1603.86	0.0088	0	69.35	22	29	4.8e-06	K	TKPYIQVDIGGGQTK	T			10	File5334 Spectrum4612 scans: 7060
6	GRP78_HUMAN	78 kDa glucose-regulated protein OS=Homo sapiens GN=HSPA5 PE=1 SV=2	1079	72402	39	27	32	24	53.7	5.07	5147	3	1	412.222	1644.86	4	1644.86	-0.0026	1	5.37	19	29	13	R	QATKDAGTIAGLNVMR	I			7	File5334 Spectrum816 scans: 2950
6	GRP78_HUMAN	78 kDa glucose-regulated protein OS=Homo sapiens GN=HSPA5 PE=1 SV=2	1079	72402	39	27	32	24	53.7	5.07	5241	1	0	830.453	1658.89	2	1658.89	0.0042	0	93.72	18	28	1.7e-08	R	IINEPTAAAIAYGLDK	R			10	File5334 Spectrum7174 scans: 9763
6	GRP78_HUMAN	78 kDa glucose-regulated protein OS=Homo sapiens GN=HSPA5 PE=1 SV=2	1079	72402	39	27	32	24	53.7	5.07	5242	1	0	553.972	1658.89	3	1658.89	0.006	0	28.97	27	29	0.051	R	IINEPTAAAIAYGLDK	R			13	File5334 Spectrum7214 scans: 9805
6	GRP78_HUMAN	78 kDa glucose-regulated protein OS=Homo sapiens GN=HSPA5 PE=1 SV=2	1079	72402	39	27	32	24	53.7	5.07	5334	1	1	839.41	1676.81	2	1676.8	0.0046	0	70.05	19	29	4.4e-06	K	NQLTSNPENTVFDAK	R			12	File5334 Spectrum5337 scans: 7822
6	GRP78_HUMAN	78 kDa glucose-regulated protein OS=Homo sapiens GN=HSPA5 PE=1 SV=2	1079	72402	39	27	32	24	53.7	5.07	6069	1	1	908.504	1814.99	2	1814.99	0.0037	1	15.7	16	27	0.75	R	IINEPTAAAIAYGLDKR	E			12	File5334 Spectrum6634 scans: 9194
6	GRP78_HUMAN	78 kDa glucose-regulated protein OS=Homo sapiens GN=HSPA5 PE=1 SV=2	1079	72402	39	27	32	24	53.7	5.07	6070	1	1	606.005	1814.99	3	1814.99	0.0042	1	72.3	21	27	1.6e-06	R	IINEPTAAAIAYGLDKR	E			10	File5334 Spectrum6624 scans: 9184
6	GRP78_HUMAN	78 kDa glucose-regulated protein OS=Homo sapiens GN=HSPA5 PE=1 SV=2	1079	72402	39	27	32	24	53.7	5.07	6152	1	1	918.977	1835.94	2	1835.93	0.0135	0	90.63	22	29	4e-08	K	SQIFSTASDNQPTVTIK	V			12	File5334 Spectrum5577 scans: 8076
6	GRP78_HUMAN	78 kDa glucose-regulated protein OS=Homo sapiens GN=HSPA5 PE=1 SV=2	1079	72402	39	27	32	24	53.7	5.07	6353	1	1	629.998	1886.97	3	1886.96	0.0084	0	55.5	25	29	0.00013	K	VTHAVVTVPAYFNDAQR	Q			17	File5334 Spectrum5879 scans: 8393
6	GRP78_HUMAN	78 kDa glucose-regulated protein OS=Homo sapiens GN=HSPA5 PE=1 SV=2	1079	72402	39	27	32	24	53.7	5.07	6354	1	1	944.496	1886.98	2	1886.96	0.0146	0	60.39	18	29	4.3e-05	K	VTHAVVTVPAYFNDAQR	Q			11	File5334 Spectrum5887 scans: 8401
6	GRP78_HUMAN	78 kDa glucose-regulated protein OS=Homo sapiens GN=HSPA5 PE=1 SV=2	1079	72402	39	27	32	24	53.7	5.07	6599	1	1	967.516	1933.02	2	1933.01	0.0114	0	105.62	23	29	1.2e-09	K	DNHLLGTFDLTGIPPAPR	G			13	File5334 Spectrum7835 scans: 10459
6	GRP78_HUMAN	78 kDa glucose-regulated protein OS=Homo sapiens GN=HSPA5 PE=1 SV=2	1079	72402	39	27	32	24	53.7	5.07	6795	1	1	658.978	1973.91	3	1973.9	0.0125	0	61.6	20	26	1.7e-05	K	IEWLESHQDADIEDFK	A			12	File5334 Spectrum6916 scans: 9492
6	GRP78_HUMAN	78 kDa glucose-regulated protein OS=Homo sapiens GN=HSPA5 PE=1 SV=2	1079	72402	39	27	32	24	53.7	5.07	6796	1	1	987.966	1973.92	2	1973.9	0.0178	0	86.16		27	6.3e-08	K	IEWLESHQDADIEDFK	A			11	File5334 Spectrum6902 scans: 9477
6	GRP78_HUMAN	78 kDa glucose-regulated protein OS=Homo sapiens GN=HSPA5 PE=1 SV=2	1079	72402	39	27	32	24	53.7	5.07	7446	1	1	1083.01	2164	2	2163.98	0.0138	0	93.1		27	1.3e-08	R	IEIESFYEGEDFSETLTR	A			16	File5334 Spectrum8227 scans: 10872
6	GRP78_HUMAN	78 kDa glucose-regulated protein OS=Homo sapiens GN=HSPA5 PE=1 SV=2	1079	72402	39	27	32	24	53.7	5.07	7472	1	1	1088.5	2174.99	2	2174.99	0.0062	1	13.38	14	26	1.1	K	LYGSAGPPPTGEEDTAEKDEL	-			9	File5334 Spectrum5146 scans: 7621
6	GRP78_HUMAN	78 kDa glucose-regulated protein OS=Homo sapiens GN=HSPA5 PE=1 SV=2	1079	72402	39	27	32	24	53.7	5.07	7473	1	1	1088.51	2175	2	2174.99	0.0182	1	64.87		27	9.1e-06	K	LYGSAGPPPTGEEDTAEKDEL	-			16	File5334 Spectrum5044 scans: 7513
7	G3P_HUMAN	Glyceraldehyde-3-phosphate dehydrogenase OS=Homo sapiens GN=GAPDH PE=1 SV=3	1063	36201	37	29	19	17	83	8.57	138	1	1	370.185	738.356	2	738.355	0.0015	0	19.37	21	26	0.24	K	YDNSLK	I			4	File5334 Spectrum1342 scans: 3551
7	G3P_HUMAN	Glyceraldehyde-3-phosphate dehydrogenase OS=Homo sapiens GN=GAPDH PE=1 SV=3	1063	36201	37	29	19	17	83	8.57	224	1	1	380.696	759.377	2	759.376	0.0006	0	32.27		29	0.028	K	TVDGPSGK	L			5	File5334 Spectrum274 scans: 2354
7	G3P_HUMAN	Glyceraldehyde-3-phosphate dehydrogenase OS=Homo sapiens GN=GAPDH PE=1 SV=3	1063	36201	37	29	19	17	83	8.57	225	1	1	380.696	759.377	2	759.376	0.0009	0	34.05		29	0.019	K	TVDGPSGK	L			5	File5334 Spectrum286 scans: 2370
7	G3P_HUMAN	Glyceraldehyde-3-phosphate dehydrogenase OS=Homo sapiens GN=GAPDH PE=1 SV=3	1063	36201	37	29	19	17	83	8.57	320	1	1	391.21	780.405	2	780.402	0.003	1	27.19		27	0.05	K	YDDIKK	V			4	File5334 Spectrum524 scans: 2633
7	G3P_HUMAN	Glyceraldehyde-3-phosphate dehydrogenase OS=Homo sapiens GN=GAPDH PE=1 SV=3	1063	36201	37	29	19	17	83	8.57	378	1	1	398.214	794.414	2	794.411	0.0027	0	19.07	20	27	0.33	K	LTGMAFR	V			4	File5334 Spectrum4627 scans: 7076
7	G3P_HUMAN	Glyceraldehyde-3-phosphate dehydrogenase OS=Homo sapiens GN=GAPDH PE=1 SV=3	1063	36201	37	29	19	17	83	8.57	428	1	1	403.221	804.428	2	804.424	0.0033	0	58.77		30	6.8e-05	K	VGVNGFGR	I			7	File5334 Spectrum3565 scans: 5922
7	G3P_HUMAN	Glyceraldehyde-3-phosphate dehydrogenase OS=Homo sapiens GN=GAPDH PE=1 SV=3	1063	36201	37	29	19	17	83	8.57	462	1	1	406.212	810.409	2	810.406	0.0037	0	35.22	17	28	0.0095	K	LTGMAFR	V	Oxidation (M)	0.0001000.0	5	File5334 Spectrum2700 scans: 5009
7	G3P_HUMAN	Glyceraldehyde-3-phosphate dehydrogenase OS=Homo sapiens GN=GAPDH PE=1 SV=3	1063	36201	37	29	19	17	83	8.57	544	1	1	415.225	828.435	2	828.434	0.0011	0	31.01	23	28	0.029	K	QASEGPLK	G			5	File5334 Spectrum1476 scans: 3695
7	G3P_HUMAN	Glyceraldehyde-3-phosphate dehydrogenase OS=Homo sapiens GN=GAPDH PE=1 SV=3	1063	36201	37	29	19	17	83	8.57	730	1	1	435.26	868.505	2	868.502	0.0028	0	25.41	21	26	0.067	K	VIPELNGK	L			6	File5334 Spectrum3920 scans: 6296
7	G3P_HUMAN	Glyceraldehyde-3-phosphate dehydrogenase OS=Homo sapiens GN=GAPDH PE=1 SV=3	1063	36201	37	29	19	17	83	8.57	947	1	1	455.249	908.483	2	908.483	0.0004	0	47.88		28	0.00054	K	AGAHLQGGAK	R			11	File5334 Spectrum142 scans: 2204
7	G3P_HUMAN	Glyceraldehyde-3-phosphate dehydrogenase OS=Homo sapiens GN=GAPDH PE=1 SV=3	1063	36201	37	29	19	17	83	8.57	948	1	1	455.25	908.485	2	908.483	0.0017	0	10.06	22	28	3.2	K	AGAHLQGGAK	R			7	File5334 Spectrum210 scans: 2279
7	G3P_HUMAN	Glyceraldehyde-3-phosphate dehydrogenase OS=Homo sapiens GN=GAPDH PE=1 SV=3	1063	36201	37	29	19	17	83	8.57	2587	1	1	401.209	1200.61	3	1200.6	0.0069	0	27.66	20	29	0.079	R	VVDLMAHMASK	E			8	File5334 Spectrum4987 scans: 7454
7	G3P_HUMAN	Glyceraldehyde-3-phosphate dehydrogenase OS=Homo sapiens GN=GAPDH PE=1 SV=3	1063	36201	37	29	19	17	83	8.57	2588	1	1	601.311	1200.61	2	1200.6	0.0088	0	31.74	16	29	0.031	R	VVDLMAHMASK	E			5	File5334 Spectrum5010 scans: 7478
7	G3P_HUMAN	Glyceraldehyde-3-phosphate dehydrogenase OS=Homo sapiens GN=GAPDH PE=1 SV=3	1063	36201	37	29	19	17	83	8.57	2677	1	1	406.541	1216.6	3	1216.59	0.006	0	34.94	22	29	0.016	R	VVDLMAHMASK	E	Oxidation (M)	0.00001000000.0	7	File5334 Spectrum3166 scans: 5501
7	G3P_HUMAN	Glyceraldehyde-3-phosphate dehydrogenase OS=Homo sapiens GN=GAPDH PE=1 SV=3	1063	36201	37	29	19	17	83	8.57	2757	1	1	411.872	1232.59	3	1232.59	0.0052	0	30.61	22	29	0.037	R	VVDLMAHMASK	E	2 Oxidation (M)	0.00001001000.0	7	File5334 Spectrum1876 scans: 4122
7	G3P_HUMAN	Glyceraldehyde-3-phosphate dehydrogenase OS=Homo sapiens GN=GAPDH PE=1 SV=3	1063	36201	37	29	19	17	83	8.57	2758	1	1	617.306	1232.6	2	1232.59	0.0081	0	35.74	17	29	0.011	R	VVDLMAHMASK	E	2 Oxidation (M)	0.00001001000.0	9	File5334 Spectrum1877 scans: 4123
7	G3P_HUMAN	Glyceraldehyde-3-phosphate dehydrogenase OS=Homo sapiens GN=GAPDH PE=1 SV=3	1063	36201	37	29	19	17	83	8.57	3705	1	1	706.4	1410.79	2	1410.78	0.0024	0	61.44		28	2.5e-05	R	GALQNIIPASTGAAK	A			10	File5334 Spectrum5803 scans: 8313
7	G3P_HUMAN	Glyceraldehyde-3-phosphate dehydrogenase OS=Homo sapiens GN=GAPDH PE=1 SV=3	1063	36201	37	29	19	17	83	8.57	3706	1	1	706.402	1410.79	2	1410.78	0.006	0	61.07		27	2.4e-05	R	GALQNIIPASTGAAK	A			11	File5334 Spectrum5890 scans: 8405
7	G3P_HUMAN	Glyceraldehyde-3-phosphate dehydrogenase OS=Homo sapiens GN=GAPDH PE=1 SV=3	1063	36201	37	29	19	17	83	8.57	4457	1	1	765.905	1529.8	2	1529.79	0.0089	0	89.05	19	29	5.6e-08	R	VPTANVSVVDLTCR	L			10	File5334 Spectrum6048 scans: 8571
7	G3P_HUMAN	Glyceraldehyde-3-phosphate dehydrogenase OS=Homo sapiens GN=GAPDH PE=1 SV=3	1063	36201	37	29	19	17	83	8.57	4458	1	1	765.907	1529.8	2	1529.79	0.0121	0	99.56	22	29	4.8e-09	R	VPTANVSVVDLTCR	L			10	File5334 Spectrum6126 scans: 8653
7	G3P_HUMAN	Glyceraldehyde-3-phosphate dehydrogenase OS=Homo sapiens GN=GAPDH PE=1 SV=3	1063	36201	37	29	19	17	83	8.57	4987	1	1	807.458	1612.9	2	1612.89	0.0079	0	62.68	19	28	1.8e-05	K	LVINGNPITIFQER	D			12	File5334 Spectrum8323 scans: 10974
7	G3P_HUMAN	Glyceraldehyde-3-phosphate dehydrogenase OS=Homo sapiens GN=GAPDH PE=1 SV=3	1063	36201	37	29	19	17	83	8.57	4988	1	1	807.459	1612.9	2	1612.89	0.0101	0	70.94	27	28	2.8e-06	K	LVINGNPITIFQER	D			9	File5334 Spectrum8247 scans: 10893
7	G3P_HUMAN	Glyceraldehyde-3-phosphate dehydrogenase OS=Homo sapiens GN=GAPDH PE=1 SV=3	1063	36201	37	29	19	17	83	8.57	5842	1	1	882.409	1762.8	2	1762.8	0.0078	0	37.82		27	0.0046	K	LISWYDNEFGYSNR	V			10	File5334 Spectrum7729 scans: 10348
7	G3P_HUMAN	Glyceraldehyde-3-phosphate dehydrogenase OS=Homo sapiens GN=GAPDH PE=1 SV=3	1063	36201	37	29	19	17	83	8.57	5843	1	1	882.41	1762.8	2	1762.8	0.0098	0	64.56	19	27	9.9e-06	K	LISWYDNEFGYSNR	V			11	File5334 Spectrum7648 scans: 10262
7	G3P_HUMAN	Glyceraldehyde-3-phosphate dehydrogenase OS=Homo sapiens GN=GAPDH PE=1 SV=3	1063	36201	37	29	19	17	83	8.57	6141	1	1	917.467	1832.92	2	1832.91	0.0081	0	90.27		29	4.7e-08	K	IISNASCTTNCLAPLAK	V			14	File5334 Spectrum5206 scans: 7685
7	G3P_HUMAN	Glyceraldehyde-3-phosphate dehydrogenase OS=Homo sapiens GN=GAPDH PE=1 SV=3	1063	36201	37	29	19	17	83	8.57	7542	1	1	738.378	2212.11	3	2212.1	0.0086	0	74.55		28	1.3e-06	R	VIISAPSADAPMFVMGVNHEK	Y			13	File5334 Spectrum7279 scans: 9874
7	G3P_HUMAN	Glyceraldehyde-3-phosphate dehydrogenase OS=Homo sapiens GN=GAPDH PE=1 SV=3	1063	36201	37	29	19	17	83	8.57	7543	1	1	1107.06	2212.11	2	2212.1	0.0089	0	86.32		28	9e-08	R	VIISAPSADAPMFVMGVNHEK	Y			16	File5334 Spectrum7286 scans: 9881
7	G3P_HUMAN	Glyceraldehyde-3-phosphate dehydrogenase OS=Homo sapiens GN=GAPDH PE=1 SV=3	1063	36201	37	29	19	17	83	8.57	7619	1	1	749.04	2244.1	3	2244.09	0.007	0	13.23	26	28	1.8	R	VIISAPSADAPMFVMGVNHEK	Y	2 Oxidation (M)	0.000000000001001000000.0	11	File5334 Spectrum5804 scans: 8314
7	G3P_HUMAN	Glyceraldehyde-3-phosphate dehydrogenase OS=Homo sapiens GN=GAPDH PE=1 SV=3	1063	36201	37	29	19	17	83	8.57	7697	1	1	1139.03	2276.04	2	2276.03	0.0101	0	98.73	24	26	3.4e-09	K	WGDAGAEYVVESTGVFTTMEK	A			16	File5334 Spectrum8613 scans: 11297
7	G3P_HUMAN	Glyceraldehyde-3-phosphate dehydrogenase OS=Homo sapiens GN=GAPDH PE=1 SV=3	1063	36201	37	29	19	17	83	8.57	7736	1	1	765.018	2292.03	3	2292.03	0.0053	0	14.46	18	25	0.7	K	WGDAGAEYVVESTGVFTTMEK	A	Oxidation (M)	0.000000000000000000100.0	9	File5334 Spectrum7960 scans: 10590
7	G3P_HUMAN	Glyceraldehyde-3-phosphate dehydrogenase OS=Homo sapiens GN=GAPDH PE=1 SV=3	1063	36201	37	29	19	17	83	8.57	7737	1	1	1147.03	2292.04	2	2292.03	0.0101	0	86.16		26	5.2e-08	K	WGDAGAEYVVESTGVFTTMEK	A	Oxidation (M)	0.000000000000000000100.0	13	File5334 Spectrum7936 scans: 10565
7	G3P_HUMAN	Glyceraldehyde-3-phosphate dehydrogenase OS=Homo sapiens GN=GAPDH PE=1 SV=3	1063	36201	37	29	19	17	83	8.57	8304	1	1	653.596	2610.36	4	2610.35	0.0088	0	68.24	22	28	5.1e-06	K	VIHDNFGIVEGLMTTVHAITATQK	T	Oxidation (M)	0.000000000000100000000000.0	15	File5334 Spectrum8594 scans: 11271
7	G3P_HUMAN	Glyceraldehyde-3-phosphate dehydrogenase OS=Homo sapiens GN=GAPDH PE=1 SV=3	1063	36201	37	29	19	17	83	8.57	8880	1	1	1103.54	3307.59	3	3307.56	0.0351	0	86.83	21	27	6.4e-08	K	VDIVAINDPFIDLNYMVYMFQYDSTHGK	F			16	File5334 Spectrum9056 scans: 11822
7	G3P_HUMAN	Glyceraldehyde-3-phosphate dehydrogenase OS=Homo sapiens GN=GAPDH PE=1 SV=3	1063	36201	37	29	19	17	83	8.57	8888	1	1	1108.87	3323.59	3	3323.55	0.037	0	39.57		27	0.0033	K	VDIVAINDPFIDLNYMVYMFQYDSTHGK	F	Oxidation (M)	0.0000000000000000001000000000.0	11	File5334 Spectrum9029 scans: 11793
7	G3P_HUMAN	Glyceraldehyde-3-phosphate dehydrogenase OS=Homo sapiens GN=GAPDH PE=1 SV=3	1063	36201	37	29	19	17	83	8.57	9341	1	1	808.19	4035.91	5	4035.89	0.0258	0	22.25	18	26	0.12	K	GILGYTEHQVVSSDFNSDTHSSTFDAGAGIALNDHFVK	L			6	File5334 Spectrum7278 scans: 9873
7	G3P_HUMAN	Glyceraldehyde-3-phosphate dehydrogenase OS=Homo sapiens GN=GAPDH PE=1 SV=3	1063	36201	37	29	19	17	83	8.57	9342	1	1	1009.99	4035.92	4	4035.89	0.0299	0	61.26	18	26	1.6e-05	K	GILGYTEHQVVSSDFNSDTHSSTFDAGAGIALNDHFVK	L			15	File5334 Spectrum7239 scans: 9832
7	G3P_HUMAN	Glyceraldehyde-3-phosphate dehydrogenase OS=Homo sapiens GN=GAPDH PE=1 SV=3	1063	36201	37	29	19	17	83	8.57	9343	1	1	1346.31	4035.92	3	4035.89	0.0318	0	74.46	19	26	7.6e-07	K	GILGYTEHQVVSSDFNSDTHSSTFDAGAGIALNDHFVK	L			26	File5334 Spectrum7251 scans: 9844
8	A0A075B730_HUMAN	Epiplakin OS=Homo sapiens GN=EPPK1 PE=1 SV=2	1021	555243	52	28	42	27	11.2	5.44	46	2	0	358.209	714.403	2	714.403	0.0005	0	8.98	22	29	6.3	K	VPVSTGR	F			4	File5334 Spectrum895 scans: 3043
8	A0A075B730_HUMAN	Epiplakin OS=Homo sapiens GN=EPPK1 PE=1 SV=2	1021	555243	52	28	42	27	11.2	5.44	115	7	0	366.208	730.401	2	730.397	0.0033	0	10.78	24	32	7	R	QDLLSR	Y			4	File5334 Spectrum3158 scans: 5493
8	A0A075B730_HUMAN	Epiplakin OS=Homo sapiens GN=EPPK1 PE=1 SV=2	1021	555243	52	28	42	27	11.2	5.44	117	6	0	366.211	730.408	2	730.397	0.0102	0	2.61	18	31	39	R	QDLLSR	Y			4	File5334 Spectrum1094 scans: 3283
8	A0A075B730_HUMAN	Epiplakin OS=Homo sapiens GN=EPPK1 PE=1 SV=2	1021	555243	52	28	42	27	11.2	5.44	273	1	0	385.731	769.448	2	769.445	0.0038	0	17.27		26	0.39	R	LLPSGQR	L			4	File5334 Spectrum1869 scans: 4114
8	A0A075B730_HUMAN	Epiplakin OS=Homo sapiens GN=EPPK1 PE=1 SV=2	1021	555243	52	28	42	27	11.2	5.44	313	2	0	390.226	778.437	2	778.434	0.0031	0	20.68		28	0.33	R	VTFSGLR	D			6	File5334 Spectrum4639 scans: 7088
8	A0A075B730_HUMAN	Epiplakin OS=Homo sapiens GN=EPPK1 PE=1 SV=2	1021	555243	52	28	42	27	11.2	5.44	314	3	0	390.226	778.437	2	778.434	0.0035	0	11.39		28	2.8	R	VTFSGLR	D			4	File5334 Spectrum5626 scans: 8127
8	A0A075B730_HUMAN	Epiplakin OS=Homo sapiens GN=EPPK1 PE=1 SV=2	1021	555243	52	28	42	27	11.2	5.44	464	7	0	406.257	810.5	2	810.508	-0.007	1	4.74		21	2.6	R	QKLLGPR	V			4	File5334 Spectrum5500 scans: 7995
8	A0A075B730_HUMAN	Epiplakin OS=Homo sapiens GN=EPPK1 PE=1 SV=2	1021	555243	52	28	42	27	11.2	5.44	658	1	0	426.237	850.459	2	850.455	0.0043	0	26.65	21	28	0.07	R	LSIYEAR	C			6	File5334 Spectrum4132 scans: 6542
8	A0A075B730_HUMAN	Epiplakin OS=Homo sapiens GN=EPPK1 PE=1 SV=2	1021	555243	52	28	42	27	11.2	5.44	794	1	0	441.774	881.533	2	881.533	-0.0002	0	30.26		24	0.013	R	LPLEAALR	C			7	File5334 Spectrum5845 scans: 8357
8	A0A075B730_HUMAN	Epiplakin OS=Homo sapiens GN=EPPK1 PE=1 SV=2	1021	555243	52	28	42	27	11.2	5.44	1068	1	0	465.761	929.507	2	929.504	0.0028	1	20.32	27	31	0.6	R	RQEQTLR	D			6	File5334 Spectrum318 scans: 2407
8	A0A075B730_HUMAN	Epiplakin OS=Homo sapiens GN=EPPK1 PE=1 SV=2	1021	555243	52	28	42	27	11.2	5.44	1228	1	0	480.798	959.582	2	959.58	0.002	0	45.24	21	25	0.00051	K	LALFQAIGK	E			7	File5334 Spectrum7394 scans: 9994
8	A0A075B730_HUMAN	Epiplakin OS=Homo sapiens GN=EPPK1 PE=1 SV=2	1021	555243	52	28	42	27	11.2	5.44	1235	1	0	481.771	961.527	2	961.523	0.0039	0	32.3	24	29	0.028	R	LPLETAYR	R			7	File5334 Spectrum4641 scans: 7090
8	A0A075B730_HUMAN	Epiplakin OS=Homo sapiens GN=EPPK1 PE=1 SV=2	1021	555243	52	28	42	27	11.2	5.44	1348	1	0	494.269	986.523	2	986.519	0.004	0	22.44	30	30	0.35	R	LWVDEAVR	A			4	File5334 Spectrum5880 scans: 8394
8	A0A075B730_HUMAN	Epiplakin OS=Homo sapiens GN=EPPK1 PE=1 SV=2	1021	555243	52	28	42	27	11.2	5.44	1843	1	0	544.314	1086.61	2	1086.61	0.0065	0	16.77	16	29	0.98	R	AAVIGPDVFAK	L			7	File5334 Spectrum6367 scans: 8906
8	A0A075B730_HUMAN	Epiplakin OS=Homo sapiens GN=EPPK1 PE=1 SV=2	1021	555243	52	28	42	27	11.2	5.44	2178	1	0	568.859	1135.7	2	1135.7	0.006	0	64.29		20	1.9e-06	R	APGSGLALLPLK	I			10	File5334 Spectrum7485 scans: 10090
8	A0A075B730_HUMAN	Epiplakin OS=Homo sapiens GN=EPPK1 PE=1 SV=2	1021	555243	52	28	42	27	11.2	5.44	2324	1	0	580.74	1159.46	2	1159.46	0.004	0	27.06		20	0.011	R	GYFDEEMNR	V			6	File5334 Spectrum5103 scans: 7575
8	A0A075B730_HUMAN	Epiplakin OS=Homo sapiens GN=EPPK1 PE=1 SV=2	1021	555243	52	28	42	27	11.2	5.44	2396	2	0	391.554	1171.64	3	1171.63	0.0051	0	8.86	22	30	6.7	R	LTYHQLLER	C			5	File5334 Spectrum4864 scans: 7324
8	A0A075B730_HUMAN	Epiplakin OS=Homo sapiens GN=EPPK1 PE=1 SV=2	1021	555243	52	28	42	27	11.2	5.44	2397	3	0	586.835	1171.65	2	1171.63	0.02	0	3.79	22	29	19	R	LTYHQLLER	C			4	File5334 Spectrum8475 scans: 11136
8	A0A075B730_HUMAN	Epiplakin OS=Homo sapiens GN=EPPK1 PE=1 SV=2	1021	555243	52	28	42	27	11.2	5.44	2406	3	0	587.787	1173.56	2	1173.54	0.0142	0	1.55	17	28	23	R	EVMSLHEASR	K	Oxidation (M)	0.0010000000.0	4	File5334 Spectrum749 scans: 2874
8	A0A075B730_HUMAN	Epiplakin OS=Homo sapiens GN=EPPK1 PE=1 SV=2	1021	555243	52	28	42	27	11.2	5.44	3047	1	0	643.836	1285.66	2	1285.65	0.005	0	70.47	28	29	4.5e-06	K	LSELEPGTGDLR	F			8	File5334 Spectrum4795 scans: 7252
8	A0A075B730_HUMAN	Epiplakin OS=Homo sapiens GN=EPPK1 PE=1 SV=2	1021	555243	52	28	42	27	11.2	5.44	3130	6	1	651.855	1301.69	2	1301.69	0.0005	0	1.29	19	30	43	K	LSATLEQAAATAR	V			8	File5334 Spectrum7213 scans: 9804
8	A0A075B730_HUMAN	Epiplakin OS=Homo sapiens GN=EPPK1 PE=1 SV=2	1021	555243	52	28	42	27	11.2	5.44	3131	1	1	651.858	1301.7	2	1301.69	0.0076	0	70.41		30	5e-06	K	LSATLEQAAATAR	V			10	File5334 Spectrum4573 scans: 7019
8	A0A075B730_HUMAN	Epiplakin OS=Homo sapiens GN=EPPK1 PE=1 SV=2	1021	555243	52	28	42	27	11.2	5.44	3264	1	0	663.346	1324.68	2	1324.67	0.0037	0	47.39	20	29	0.0008	R	GSAVHQLSEELR	C			9	File5334 Spectrum4210 scans: 6630
8	A0A075B730_HUMAN	Epiplakin OS=Homo sapiens GN=EPPK1 PE=1 SV=2	1021	555243	52	28	42	27	11.2	5.44	3341	8	0	448.244	1341.71	3	1341.73	-0.0191	2	3.61	20	30	22	R	HVLQSRTAKMR	V	Oxidation (M)	0.00000000010.0	5	File5334 Spectrum4786 scans: 7243
8	A0A075B730_HUMAN	Epiplakin OS=Homo sapiens GN=EPPK1 PE=1 SV=2	1021	555243	52	28	42	27	11.2	5.44	3405	5	0	676.823	1351.63	2	1351.65	-0.0167	0	0.22	16	28	32	R	AEAEAGSPRPDPR	E			2	File5334 Spectrum3611 scans: 5970
8	A0A075B730_HUMAN	Epiplakin OS=Homo sapiens GN=EPPK1 PE=1 SV=2	1021	555243	52	28	42	27	11.2	5.44	3406	5	0	451.557	1351.65	3	1351.65	0.0015	0	2.93	18	29	21	R	AEAEAGSPRPDPR	E			5	File5334 Spectrum1046 scans: 3230
8	A0A075B730_HUMAN	Epiplakin OS=Homo sapiens GN=EPPK1 PE=1 SV=2	1021	555243	52	28	42	27	11.2	5.44	3407	1	0	676.834	1351.65	2	1351.65	0.0058	0	22.69		29	0.23	R	AEAEAGSPRPDPR	E			4	File5334 Spectrum1041 scans: 3224
8	A0A075B730_HUMAN	Epiplakin OS=Homo sapiens GN=EPPK1 PE=1 SV=2	1021	555243	52	28	42	27	11.2	5.44	3473	1	0	682.839	1363.66	2	1363.66	0.0008	0	47.97	20	29	0.00069	K	AEIIDQDLYER	L			9	File5334 Spectrum5703 scans: 8208
8	A0A075B730_HUMAN	Epiplakin OS=Homo sapiens GN=EPPK1 PE=1 SV=2	1021	555243	52	28	42	27	11.2	5.44	3629	1	0	698.341	1394.67	2	1394.66	0.0068	0	51.8	20	28	0.00025	K	TLQEVTEMDSVK	R	Oxidation (M)	0.000000010000.0	9	File5334 Spectrum3544 scans: 5900
8	A0A075B730_HUMAN	Epiplakin OS=Homo sapiens GN=EPPK1 PE=1 SV=2	1021	555243	52	28	42	27	11.2	5.44	4606	1	1	518.251	1551.73	3	1551.73	0.0051	0	9.2	18	28	4.2	R	AEAEAEAGSPRPDPR	E			5	File5334 Spectrum1439 scans: 3655
8	A0A075B730_HUMAN	Epiplakin OS=Homo sapiens GN=EPPK1 PE=1 SV=2	1021	555243	52	28	42	27	11.2	5.44	4607	1	1	776.875	1551.73	2	1551.73	0.0069	0	28.41	23	28	0.05	R	AEAEAEAGSPRPDPR	E			5	File5334 Spectrum1443 scans: 3659
8	A0A075B730_HUMAN	Epiplakin OS=Homo sapiens GN=EPPK1 PE=1 SV=2	1021	555243	52	28	42	27	11.2	5.44	4648	7	0	778.881	1555.75	2	1555.76	-0.0153	1	6.18	23	28	8.1	K	KGENYVYINEATR	H			4	File5334 Spectrum1361 scans: 3571
8	A0A075B730_HUMAN	Epiplakin OS=Homo sapiens GN=EPPK1 PE=1 SV=2	1021	555243	52	28	42	27	11.2	5.44	4755	1	1	787.857	1573.7	2	1573.7	0.003	0	71.62		25	1.2e-06	R	EGQGEGETQEAAAAAR	R			12	File5334 Spectrum1992 scans: 4248
8	A0A075B730_HUMAN	Epiplakin OS=Homo sapiens GN=EPPK1 PE=1 SV=2	1021	555243	52	28	42	27	11.2	5.44	5018	1	0	809.935	1617.86	2	1617.85	0.0043	0	70.81	28	29	4.1e-06	R	AVPVWDVLASGYVSR	A			13	File5334 Spectrum8744 scans: 11485
8	A0A075B730_HUMAN	Epiplakin OS=Homo sapiens GN=EPPK1 PE=1 SV=2	1021	555243	52	28	42	27	11.2	5.44	5025	1	0	811.411	1620.81	2	1620.8	0.0086	0	55.57	20	29	0.00013	R	ELIQEYGAQSGGLEK	L			11	File5334 Spectrum5094 scans: 7566
8	A0A075B730_HUMAN	Epiplakin OS=Homo sapiens GN=EPPK1 PE=1 SV=2	1021	555243	52	28	42	27	11.2	5.44	5335	1	0	839.454	1676.89	2	1676.88	0.0119	0	70.92	20	29	3.5e-06	R	YLEGTSCIAGVLVPAK	D			12	File5334 Spectrum7161 scans: 9749
8	A0A075B730_HUMAN	Epiplakin OS=Homo sapiens GN=EPPK1 PE=1 SV=2	1021	555243	52	28	42	27	11.2	5.44	5354	1	0	841.513	1681.01	2	1681	0.0098	0	71.72		20	3.8e-07	R	ALQTVAQLILELIEK	Q			11	File5334 Spectrum9216 scans: 11992
8	A0A075B730_HUMAN	Epiplakin OS=Homo sapiens GN=EPPK1 PE=1 SV=2	1021	555243	52	28	42	27	11.2	5.44	6074	1	0	455.24	1816.93	4	1816.95	-0.0177	0	3.21	15	29	22	R	AVPVWDVLASGYVSGAAR	E			9	File5334 Spectrum2636 scans: 4941
8	A0A075B730_HUMAN	Epiplakin OS=Homo sapiens GN=EPPK1 PE=1 SV=2	1021	555243	52	28	42	27	11.2	5.44	6076	2	0	606.658	1816.95	3	1816.95	0.0062	0	1.69	14	29	31	R	AVPVWDVLASGYVSGAAR	E			4	File5334 Spectrum8765 scans: 11510
8	A0A075B730_HUMAN	Epiplakin OS=Homo sapiens GN=EPPK1 PE=1 SV=2	1021	555243	52	28	42	27	11.2	5.44	6077	1	0	909.486	1816.96	2	1816.95	0.011	0	30		29	0.043	R	AVPVWDVLASGYVSGAAR	E			13	File5334 Spectrum8758 scans: 11502
8	A0A075B730_HUMAN	Epiplakin OS=Homo sapiens GN=EPPK1 PE=1 SV=2	1021	555243	52	28	42	27	11.2	5.44	6341	1	0	629.006	1884	3	1883.98	0.0117	0	42.71		28	0.0019	R	LSVEEAVAAGVVGGEIQEK	L			11	File5334 Spectrum7655 scans: 10270
8	A0A075B730_HUMAN	Epiplakin OS=Homo sapiens GN=EPPK1 PE=1 SV=2	1021	555243	52	28	42	27	11.2	5.44	6342	1	0	943.006	1884	2	1883.98	0.0135	0	89	19	28	4.4e-08	R	LSVEEAVAAGVVGGEIQEK	L			13	File5334 Spectrum7651 scans: 10266
8	A0A075B730_HUMAN	Epiplakin OS=Homo sapiens GN=EPPK1 PE=1 SV=2	1021	555243	52	28	42	27	11.2	5.44	6888	1	0	665.692	1994.05	3	1994.04	0.0095	0	63.2	25	28	1.7e-05	R	QVSASELHTSGILGPETLR	D			8	File5334 Spectrum6064 scans: 8587
8	A0A075B730_HUMAN	Epiplakin OS=Homo sapiens GN=EPPK1 PE=1 SV=2	1021	555243	52	28	42	27	11.2	5.44	6976	1	0	504.03	2012.09	4	2012.08	0.009	0	53.62	20	27	0.00014	R	LLEAQIATGGVIDPVHSHR	V			22	File5334 Spectrum5640 scans: 8142
8	A0A075B730_HUMAN	Epiplakin OS=Homo sapiens GN=EPPK1 PE=1 SV=2	1021	555243	52	28	42	27	11.2	5.44	7041	1	0	1016.54	2031.07	2	2031.05	0.0157	0	102.38	26	29	2.6e-09	R	EELLAEFGSGTLDLPALTR	R			11	File5334 Spectrum8815 scans: 11563
8	A0A075B730_HUMAN	Epiplakin OS=Homo sapiens GN=EPPK1 PE=1 SV=2	1021	555243	52	28	42	27	11.2	5.44	7048	1	0	1017.04	2032.06	2	2032.04	0.0177	0	61.92	21	29	2.7e-05	R	YLQGTGCIAGLLLPGSQER	L			8	File5334 Spectrum8261 scans: 10907
8	A0A075B730_HUMAN	Epiplakin OS=Homo sapiens GN=EPPK1 PE=1 SV=2	1021	555243	52	28	42	27	11.2	5.44	7090	1	0	1023.03	2044.04	2	2044.02	0.0199	0	9.74	21	29	4.6	K	ACLWGTGCVAGVLLQPSGAK	A			6	File5334 Spectrum8185 scans: 10828
8	A0A075B730_HUMAN	Epiplakin OS=Homo sapiens GN=EPPK1 PE=1 SV=2	1021	555243	52	28	42	27	11.2	5.44	7442	1	0	722.038	2163.09	3	2163.07	0.0186	0	62.96	23	29	2.5e-05	K	GFFDPNTHENLTYVQLLR	R			12	File5334 Spectrum8146 scans: 10787
8	A0A075B730_HUMAN	Epiplakin OS=Homo sapiens GN=EPPK1 PE=1 SV=2	1021	555243	52	28	42	27	11.2	5.44	8059	1	0	1224.11	2446.2	2	2446.18	0.0152	0	68.8	18	29	5.8e-06	R	AVTGYTDPYTGQQISLFQAMQK	G			12	File5334 Spectrum8113 scans: 10752
8	A0A075B730_HUMAN	Epiplakin OS=Homo sapiens GN=EPPK1 PE=1 SV=2	1021	555243	52	28	42	27	11.2	5.44	8177	1	0	838.467	2512.38	3	2512.35	0.0287	0	94.38	23	25	6.5e-09	R	AGTLTVEELGATLTSLLAQAQAQAR	A			16	File5334 Spectrum9054 scans: 11820
8	A0A075B730_HUMAN	Epiplakin OS=Homo sapiens GN=EPPK1 PE=1 SV=2	1021	555243	52	28	42	27	11.2	5.44	8249	1	0	855.444	2563.31	3	2563.3	0.006	0	57.17	17	28	7.2e-05	R	LTAIIEEAEEAPGARPQLQDAWR	G			14	File5334 Spectrum7188 scans: 9778
8	A0A075B730_HUMAN	Epiplakin OS=Homo sapiens GN=EPPK1 PE=1 SV=2	1021	555243	52	28	42	27	11.2	5.44	8526	1	0	943.159	2826.45	3	2826.44	0.0145	0	39.68	18	28	0.0036	R	DETSGLHLLPLPESAPALPTEEQVQR	S			15	File5334 Spectrum8055 scans: 10690
9	EPIPL_HUMAN	Epiplakin OS=Homo sapiens GN=EPPK1 PE=1 SV=2	1012	557674	48	26	40	25	10.7	5.44	46	2	0	358.209	714.403	2	714.403	0.0005	0	8.98	22	29	6.3	K	VPVSTGR	F			4	File5334 Spectrum895 scans: 3043
9	EPIPL_HUMAN	Epiplakin OS=Homo sapiens GN=EPPK1 PE=1 SV=2	1012	557674	48	26	40	25	10.7	5.44	115	7	0	366.208	730.401	2	730.397	0.0033	0	10.78	24	32	7	R	QDLLSR	Y			4	File5334 Spectrum3158 scans: 5493
9	EPIPL_HUMAN	Epiplakin OS=Homo sapiens GN=EPPK1 PE=1 SV=2	1012	557674	48	26	40	25	10.7	5.44	117	6	0	366.211	730.408	2	730.397	0.0102	0	2.61	18	31	39	R	QDLLSR	Y			4	File5334 Spectrum1094 scans: 3283
9	EPIPL_HUMAN	Epiplakin OS=Homo sapiens GN=EPPK1 PE=1 SV=2	1012	557674	48	26	40	25	10.7	5.44	273	1	0	385.731	769.448	2	769.445	0.0038	0	17.27		26	0.39	R	LLPSGQR	L			4	File5334 Spectrum1869 scans: 4114
9	EPIPL_HUMAN	Epiplakin OS=Homo sapiens GN=EPPK1 PE=1 SV=2	1012	557674	48	26	40	25	10.7	5.44	313	2	0	390.226	778.437	2	778.434	0.0031	0	20.68		28	0.33	R	VTFSGLR	D			6	File5334 Spectrum4639 scans: 7088
9	EPIPL_HUMAN	Epiplakin OS=Homo sapiens GN=EPPK1 PE=1 SV=2	1012	557674	48	26	40	25	10.7	5.44	314	3	0	390.226	778.437	2	778.434	0.0035	0	11.39		28	2.8	R	VTFSGLR	D			4	File5334 Spectrum5626 scans: 8127
9	EPIPL_HUMAN	Epiplakin OS=Homo sapiens GN=EPPK1 PE=1 SV=2	1012	557674	48	26	40	25	10.7	5.44	464	7	0	406.257	810.5	2	810.508	-0.007	1	4.74		21	2.6	R	QKLLGPR	V			4	File5334 Spectrum5500 scans: 7995
9	EPIPL_HUMAN	Epiplakin OS=Homo sapiens GN=EPPK1 PE=1 SV=2	1012	557674	48	26	40	25	10.7	5.44	658	1	0	426.237	850.459	2	850.455	0.0043	0	26.65	21	28	0.07	R	LSIYEAR	C			6	File5334 Spectrum4132 scans: 6542
9	EPIPL_HUMAN	Epiplakin OS=Homo sapiens GN=EPPK1 PE=1 SV=2	1012	557674	48	26	40	25	10.7	5.44	794	1	0	441.774	881.533	2	881.533	-0.0002	0	30.26		24	0.013	R	LPLEAALR	C			7	File5334 Spectrum5845 scans: 8357
9	EPIPL_HUMAN	Epiplakin OS=Homo sapiens GN=EPPK1 PE=1 SV=2	1012	557674	48	26	40	25	10.7	5.44	1068	1	0	465.761	929.507	2	929.504	0.0028	1	20.32	27	31	0.6	R	RQEQTLR	D			6	File5334 Spectrum318 scans: 2407
9	EPIPL_HUMAN	Epiplakin OS=Homo sapiens GN=EPPK1 PE=1 SV=2	1012	557674	48	26	40	25	10.7	5.44	1228	1	0	480.798	959.582	2	959.58	0.002	0	45.24	21	25	0.00051	K	LALFQAIGK	E			7	File5334 Spectrum7394 scans: 9994
9	EPIPL_HUMAN	Epiplakin OS=Homo sapiens GN=EPPK1 PE=1 SV=2	1012	557674	48	26	40	25	10.7	5.44	1235	1	0	481.771	961.527	2	961.523	0.0039	0	32.3	24	29	0.028	R	LPLETAYR	R			7	File5334 Spectrum4641 scans: 7090
9	EPIPL_HUMAN	Epiplakin OS=Homo sapiens GN=EPPK1 PE=1 SV=2	1012	557674	48	26	40	25	10.7	5.44	1348	1	0	494.269	986.523	2	986.519	0.004	0	22.44	30	30	0.35	R	LWVDEAVR	A			4	File5334 Spectrum5880 scans: 8394
9	EPIPL_HUMAN	Epiplakin OS=Homo sapiens GN=EPPK1 PE=1 SV=2	1012	557674	48	26	40	25	10.7	5.44	1843	1	0	544.314	1086.61	2	1086.61	0.0065	0	16.77	16	29	0.98	R	AAVIGPDVFAK	L			7	File5334 Spectrum6367 scans: 8906
9	EPIPL_HUMAN	Epiplakin OS=Homo sapiens GN=EPPK1 PE=1 SV=2	1012	557674	48	26	40	25	10.7	5.44	2178	1	0	568.859	1135.7	2	1135.7	0.006	0	64.29		20	1.9e-06	R	APGSGLALLPLK	I			10	File5334 Spectrum7485 scans: 10090
9	EPIPL_HUMAN	Epiplakin OS=Homo sapiens GN=EPPK1 PE=1 SV=2	1012	557674	48	26	40	25	10.7	5.44	2324	1	0	580.74	1159.46	2	1159.46	0.004	0	27.06		20	0.011	R	GYFDEEMNR	V			6	File5334 Spectrum5103 scans: 7575
9	EPIPL_HUMAN	Epiplakin OS=Homo sapiens GN=EPPK1 PE=1 SV=2	1012	557674	48	26	40	25	10.7	5.44	2396	2	0	391.554	1171.64	3	1171.63	0.0051	0	8.86	22	30	6.7	R	LTYHQLLER	C			5	File5334 Spectrum4864 scans: 7324
9	EPIPL_HUMAN	Epiplakin OS=Homo sapiens GN=EPPK1 PE=1 SV=2	1012	557674	48	26	40	25	10.7	5.44	2397	3	0	586.835	1171.65	2	1171.63	0.02	0	3.79	22	29	19	R	LTYHQLLER	C			4	File5334 Spectrum8475 scans: 11136
9	EPIPL_HUMAN	Epiplakin OS=Homo sapiens GN=EPPK1 PE=1 SV=2	1012	557674	48	26	40	25	10.7	5.44	2406	3	0	587.787	1173.56	2	1173.54	0.0142	0	1.55	17	28	23	R	EVMSLHEASR	K	Oxidation (M)	0.0010000000.0	4	File5334 Spectrum749 scans: 2874
9	EPIPL_HUMAN	Epiplakin OS=Homo sapiens GN=EPPK1 PE=1 SV=2	1012	557674	48	26	40	25	10.7	5.44	3047	1	0	643.836	1285.66	2	1285.65	0.005	0	70.47	28	29	4.5e-06	K	LSELEPGTGDLR	F			8	File5334 Spectrum4795 scans: 7252
9	EPIPL_HUMAN	Epiplakin OS=Homo sapiens GN=EPPK1 PE=1 SV=2	1012	557674	48	26	40	25	10.7	5.44	3264	1	0	663.346	1324.68	2	1324.67	0.0037	0	47.39	20	29	0.0008	R	GSAVHQLSEELR	C			9	File5334 Spectrum4210 scans: 6630
9	EPIPL_HUMAN	Epiplakin OS=Homo sapiens GN=EPPK1 PE=1 SV=2	1012	557674	48	26	40	25	10.7	5.44	3341	8	0	448.244	1341.71	3	1341.73	-0.0191	2	3.61	20	30	22	R	HVLQSRTAKMR	V	Oxidation (M)	0.00000000010.0	5	File5334 Spectrum4786 scans: 7243
9	EPIPL_HUMAN	Epiplakin OS=Homo sapiens GN=EPPK1 PE=1 SV=2	1012	557674	48	26	40	25	10.7	5.44	3405	5	0	676.823	1351.63	2	1351.65	-0.0167	0	0.22	16	28	32	R	AEAEAGSPRPDPR	E			2	File5334 Spectrum3611 scans: 5970
9	EPIPL_HUMAN	Epiplakin OS=Homo sapiens GN=EPPK1 PE=1 SV=2	1012	557674	48	26	40	25	10.7	5.44	3406	5	0	451.557	1351.65	3	1351.65	0.0015	0	2.93	18	29	21	R	AEAEAGSPRPDPR	E			5	File5334 Spectrum1046 scans: 3230
9	EPIPL_HUMAN	Epiplakin OS=Homo sapiens GN=EPPK1 PE=1 SV=2	1012	557674	48	26	40	25	10.7	5.44	3407	1	0	676.834	1351.65	2	1351.65	0.0058	0	22.69		29	0.23	R	AEAEAGSPRPDPR	E			4	File5334 Spectrum1041 scans: 3224
9	EPIPL_HUMAN	Epiplakin OS=Homo sapiens GN=EPPK1 PE=1 SV=2	1012	557674	48	26	40	25	10.7	5.44	3473	1	0	682.839	1363.66	2	1363.66	0.0008	0	47.97	20	29	0.00069	K	AEIIDQDLYER	L			9	File5334 Spectrum5703 scans: 8208
9	EPIPL_HUMAN	Epiplakin OS=Homo sapiens GN=EPPK1 PE=1 SV=2	1012	557674	48	26	40	25	10.7	5.44	3629	1	0	698.341	1394.67	2	1394.66	0.0068	0	51.8	20	28	0.00025	K	TLQEVTEMDSVK	R	Oxidation (M)	0.000000010000.0	9	File5334 Spectrum3544 scans: 5900
9	EPIPL_HUMAN	Epiplakin OS=Homo sapiens GN=EPPK1 PE=1 SV=2	1012	557674	48	26	40	25	10.7	5.44	4648	7	0	778.881	1555.75	2	1555.76	-0.0153	1	6.18	23	28	8.1	K	KGENYVYINEATR	H			4	File5334 Spectrum1361 scans: 3571
9	EPIPL_HUMAN	Epiplakin OS=Homo sapiens GN=EPPK1 PE=1 SV=2	1012	557674	48	26	40	25	10.7	5.44	5018	1	0	809.935	1617.86	2	1617.85	0.0043	0	70.81	28	29	4.1e-06	R	AVPVWDVLASGYVSR	A			13	File5334 Spectrum8744 scans: 11485
9	EPIPL_HUMAN	Epiplakin OS=Homo sapiens GN=EPPK1 PE=1 SV=2	1012	557674	48	26	40	25	10.7	5.44	5025	1	0	811.411	1620.81	2	1620.8	0.0086	0	55.57	20	29	0.00013	R	ELIQEYGAQSGGLEK	L			11	File5334 Spectrum5094 scans: 7566
9	EPIPL_HUMAN	Epiplakin OS=Homo sapiens GN=EPPK1 PE=1 SV=2	1012	557674	48	26	40	25	10.7	5.44	5335	1	0	839.454	1676.89	2	1676.88	0.0119	0	70.92	20	29	3.5e-06	R	YLEGTSCIAGVLVPAK	D			12	File5334 Spectrum7161 scans: 9749
9	EPIPL_HUMAN	Epiplakin OS=Homo sapiens GN=EPPK1 PE=1 SV=2	1012	557674	48	26	40	25	10.7	5.44	5354	1	0	841.513	1681.01	2	1681	0.0098	0	71.72		20	3.8e-07	R	ALQTVAQLILELIEK	Q			11	File5334 Spectrum9216 scans: 11992
9	EPIPL_HUMAN	Epiplakin OS=Homo sapiens GN=EPPK1 PE=1 SV=2	1012	557674	48	26	40	25	10.7	5.44	5941	1	1	894.415	1786.82	2	1786.81	0.0073	0	110.88		27	2.1e-10	R	EGQGEGETQEAAAAAAAAR	R			15	File5334 Spectrum3756 scans: 6122
9	EPIPL_HUMAN	Epiplakin OS=Homo sapiens GN=EPPK1 PE=1 SV=2	1012	557674	48	26	40	25	10.7	5.44	6074	1	0	455.24	1816.93	4	1816.95	-0.0177	0	3.21	15	29	22	R	AVPVWDVLASGYVSGAAR	E			9	File5334 Spectrum2636 scans: 4941
9	EPIPL_HUMAN	Epiplakin OS=Homo sapiens GN=EPPK1 PE=1 SV=2	1012	557674	48	26	40	25	10.7	5.44	6076	2	0	606.658	1816.95	3	1816.95	0.0062	0	1.69	14	29	31	R	AVPVWDVLASGYVSGAAR	E			4	File5334 Spectrum8765 scans: 11510
9	EPIPL_HUMAN	Epiplakin OS=Homo sapiens GN=EPPK1 PE=1 SV=2	1012	557674	48	26	40	25	10.7	5.44	6077	1	0	909.486	1816.96	2	1816.95	0.011	0	30		29	0.043	R	AVPVWDVLASGYVSGAAR	E			13	File5334 Spectrum8758 scans: 11502
9	EPIPL_HUMAN	Epiplakin OS=Homo sapiens GN=EPPK1 PE=1 SV=2	1012	557674	48	26	40	25	10.7	5.44	6341	1	0	629.006	1884	3	1883.98	0.0117	0	42.71		28	0.0019	R	LSVEEAVAAGVVGGEIQEK	L			11	File5334 Spectrum7655 scans: 10270
9	EPIPL_HUMAN	Epiplakin OS=Homo sapiens GN=EPPK1 PE=1 SV=2	1012	557674	48	26	40	25	10.7	5.44	6342	1	0	943.006	1884	2	1883.98	0.0135	0	89	19	28	4.4e-08	R	LSVEEAVAAGVVGGEIQEK	L			13	File5334 Spectrum7651 scans: 10266
9	EPIPL_HUMAN	Epiplakin OS=Homo sapiens GN=EPPK1 PE=1 SV=2	1012	557674	48	26	40	25	10.7	5.44	6888	1	0	665.692	1994.05	3	1994.04	0.0095	0	63.2	25	28	1.7e-05	R	QVSASELHTSGILGPETLR	D			8	File5334 Spectrum6064 scans: 8587
9	EPIPL_HUMAN	Epiplakin OS=Homo sapiens GN=EPPK1 PE=1 SV=2	1012	557674	48	26	40	25	10.7	5.44	6976	1	0	504.03	2012.09	4	2012.08	0.009	0	53.62	20	27	0.00014	R	LLEAQIATGGVIDPVHSHR	V			22	File5334 Spectrum5640 scans: 8142
9	EPIPL_HUMAN	Epiplakin OS=Homo sapiens GN=EPPK1 PE=1 SV=2	1012	557674	48	26	40	25	10.7	5.44	7041	1	0	1016.54	2031.07	2	2031.05	0.0157	0	102.38	26	29	2.6e-09	R	EELLAEFGSGTLDLPALTR	R			11	File5334 Spectrum8815 scans: 11563
9	EPIPL_HUMAN	Epiplakin OS=Homo sapiens GN=EPPK1 PE=1 SV=2	1012	557674	48	26	40	25	10.7	5.44	7048	1	0	1017.04	2032.06	2	2032.04	0.0177	0	61.92	21	29	2.7e-05	R	YLQGTGCIAGLLLPGSQER	L			8	File5334 Spectrum8261 scans: 10907
9	EPIPL_HUMAN	Epiplakin OS=Homo sapiens GN=EPPK1 PE=1 SV=2	1012	557674	48	26	40	25	10.7	5.44	7090	1	0	1023.03	2044.04	2	2044.02	0.0199	0	9.74	21	29	4.6	K	ACLWGTGCVAGVLLQPSGAK	A			6	File5334 Spectrum8185 scans: 10828
9	EPIPL_HUMAN	Epiplakin OS=Homo sapiens GN=EPPK1 PE=1 SV=2	1012	557674	48	26	40	25	10.7	5.44	7442	1	0	722.038	2163.09	3	2163.07	0.0186	0	62.96	23	29	2.5e-05	K	GFFDPNTHENLTYVQLLR	R			12	File5334 Spectrum8146 scans: 10787
9	EPIPL_HUMAN	Epiplakin OS=Homo sapiens GN=EPPK1 PE=1 SV=2	1012	557674	48	26	40	25	10.7	5.44	8059	1	0	1224.11	2446.2	2	2446.18	0.0152	0	68.8	18	29	5.8e-06	R	AVTGYTDPYTGQQISLFQAMQK	G			12	File5334 Spectrum8113 scans: 10752
9	EPIPL_HUMAN	Epiplakin OS=Homo sapiens GN=EPPK1 PE=1 SV=2	1012	557674	48	26	40	25	10.7	5.44	8177	1	0	838.467	2512.38	3	2512.35	0.0287	0	94.38	23	25	6.5e-09	R	AGTLTVEELGATLTSLLAQAQAQAR	A			16	File5334 Spectrum9054 scans: 11820
9	EPIPL_HUMAN	Epiplakin OS=Homo sapiens GN=EPPK1 PE=1 SV=2	1012	557674	48	26	40	25	10.7	5.44	8249	1	0	855.444	2563.31	3	2563.3	0.006	0	57.17	17	28	7.2e-05	R	LTAIIEEAEEAPGARPQLQDAWR	G			14	File5334 Spectrum7188 scans: 9778
9	EPIPL_HUMAN	Epiplakin OS=Homo sapiens GN=EPPK1 PE=1 SV=2	1012	557674	48	26	40	25	10.7	5.44	8526	1	0	943.159	2826.45	3	2826.44	0.0145	0	39.68	18	28	0.0036	R	DETSGLHLLPLPESAPALPTEEQVQR	S			15	File5334 Spectrum8055 scans: 10690
10	TBB5_HUMAN	Tubulin beta chain OS=Homo sapiens GN=TUBB PE=1 SV=2	973	50095	35	31	20	18	63.7	4.78	1537	1	0	514.764	1027.51	2	1027.51	0.0017	0	39.66	26	28	0.0037	K	TAVCDIPPR	G			7	File5334 Spectrum4371 scans: 6804
10	TBB5_HUMAN	Tubulin beta chain OS=Homo sapiens GN=TUBB PE=1 SV=2	973	50095	35	31	20	18	63.7	4.78	1538	1	0	514.765	1027.51	2	1027.51	0.0026	0	47.03	22	28	0.00066	K	TAVCDIPPR	G			7	File5334 Spectrum4275 scans: 6700
10	TBB5_HUMAN	Tubulin beta chain OS=Homo sapiens GN=TUBB PE=1 SV=2	973	50095	35	31	20	18	63.7	4.78	1539	1	0	514.766	1027.52	2	1027.51	0.005	0	42.82		28	0.0017	K	TAVCDIPPR	G			7	File5334 Spectrum2762 scans: 5074
10	TBB5_HUMAN	Tubulin beta chain OS=Homo sapiens GN=TUBB PE=1 SV=2	973	50095	35	31	20	18	63.7	4.78	1590	1	0	520.303	1038.59	2	1038.59	0.005	0	52.16	22	26	0.00014	R	YLTVAAVFR	G			7	File5334 Spectrum7532 scans: 10141
10	TBB5_HUMAN	Tubulin beta chain OS=Homo sapiens GN=TUBB PE=1 SV=2	973	50095	35	31	20	18	63.7	4.78	1766	1	0	359.849	1076.53	3	1076.53	0.0017	1	31.43	27	29	0.031	K	IREEYPDR	I			7	File5334 Spectrum1634 scans: 3863
10	TBB5_HUMAN	Tubulin beta chain OS=Homo sapiens GN=TUBB PE=1 SV=2	973	50095	35	31	20	18	63.7	4.78	1767	1	0	539.271	1076.53	2	1076.53	0.0031	1	34.34	22	29	0.016	K	IREEYPDR	I			7	File5334 Spectrum1607 scans: 3835
10	TBB5_HUMAN	Tubulin beta chain OS=Homo sapiens GN=TUBB PE=1 SV=2	973	50095	35	31	20	18	63.7	4.78	1917	1	0	549.213	1096.41	2	1096.41	0.002	0	35.91		17	0.00073	K	NMMAACDPR	H	2 Oxidation (M)	0.011000000.0	6	File5334 Spectrum670 scans: 2789
10	TBB5_HUMAN	Tubulin beta chain OS=Homo sapiens GN=TUBB PE=1 SV=2	973	50095	35	31	20	18	63.7	4.78	2136	4	0	565.802	1129.59	2	1129.59	0.0022	0	3.16	21	30	26	R	FPGQLNADLR	K			7	File5334 Spectrum5945 scans: 8462
10	TBB5_HUMAN	Tubulin beta chain OS=Homo sapiens GN=TUBB PE=1 SV=2	973	50095	35	31	20	18	63.7	4.78	2137	1	0	565.803	1129.59	2	1129.59	0.0035	0	51.93	25	30	0.00037	R	FPGQLNADLR	K			9	File5334 Spectrum5395 scans: 7885
10	TBB5_HUMAN	Tubulin beta chain OS=Homo sapiens GN=TUBB PE=1 SV=2	973	50095	35	31	20	18	63.7	4.78	2138	1	0	565.804	1129.59	2	1129.59	0.0062	0	49.6	25	30	0.00065	R	FPGQLNADLR	K			9	File5334 Spectrum5499 scans: 7994
10	TBB5_HUMAN	Tubulin beta chain OS=Homo sapiens GN=TUBB PE=1 SV=2	973	50095	35	31	20	18	63.7	4.78	2207	1	0	572.324	1142.63	2	1142.63	0.0062	0	47.7	28	30	0.00091	K	LAVNMVPFPR	L			9	File5334 Spectrum7183 scans: 9772
10	TBB5_HUMAN	Tubulin beta chain OS=Homo sapiens GN=TUBB PE=1 SV=2	973	50095	35	31	20	18	63.7	4.78	2321	1	0	580.321	1158.63	2	1158.62	0.0056	0	35.56	24	30	0.015	K	LAVNMVPFPR	L	Oxidation (M)	0.0000100000.0	9	File5334 Spectrum6192 scans: 8722
10	TBB5_HUMAN	Tubulin beta chain OS=Homo sapiens GN=TUBB PE=1 SV=2	973	50095	35	31	20	18	63.7	4.78	2322	1	0	580.322	1158.63	2	1158.62	0.0064	0	45.47	21	30	0.0016	K	LAVNMVPFPR	L	Oxidation (M)	0.0000100000.0	9	File5334 Spectrum6095 scans: 8620
10	TBB5_HUMAN	Tubulin beta chain OS=Homo sapiens GN=TUBB PE=1 SV=2	973	50095	35	31	20	18	63.7	4.78	2738	1	0	615.305	1228.6	2	1228.59	0.0043	0	73.48	22	27	1.4e-06	R	ISEQFTAMFR	R			8	File5334 Spectrum7344 scans: 9942
10	TBB5_HUMAN	Tubulin beta chain OS=Homo sapiens GN=TUBB PE=1 SV=2	973	50095	35	31	20	18	63.7	4.78	2819	1	0	623.302	1244.59	2	1244.59	0.0033	0	48.32	19	28	0.00049	R	ISEQFTAMFR	R	Oxidation (M)	0.0000000100.0	8	File5334 Spectrum5760 scans: 8268
10	TBB5_HUMAN	Tubulin beta chain OS=Homo sapiens GN=TUBB PE=1 SV=2	973	50095	35	31	20	18	63.7	4.78	3123	1	1	651.324	1300.63	2	1300.63	0.0032	0	65.93	23	28	8.5e-06	R	ISVYYNEATGGK	Y			11	File5334 Spectrum4209 scans: 6629
10	TBB5_HUMAN	Tubulin beta chain OS=Homo sapiens GN=TUBB PE=1 SV=2	973	50095	35	31	20	18	63.7	4.78	3238	1	0	660.357	1318.7	2	1318.7	0.0044	0	74.18	22	30	2.1e-06	R	IMNTFSVVPSPK	V			10	File5334 Spectrum6258 scans: 8791
10	TBB5_HUMAN	Tubulin beta chain OS=Homo sapiens GN=TUBB PE=1 SV=2	973	50095	35	31	20	18	63.7	4.78	3269	5	0	442.911	1325.71	3	1325.71	-0.0021	1	5.7	20	28	10	K	TAVCDIPPRGLK	M			4	File5334 Spectrum664 scans: 2783
10	TBB5_HUMAN	Tubulin beta chain OS=Homo sapiens GN=TUBB PE=1 SV=2	973	50095	35	31	20	18	63.7	4.78	3307	1	0	668.356	1334.7	2	1334.69	0.0073	0	72.23	28	29	3e-06	R	IMNTFSVVPSPK	V	Oxidation (M)	0.010000000000.0	8	File5334 Spectrum5554 scans: 8052
10	TBB5_HUMAN	Tubulin beta chain OS=Homo sapiens GN=TUBB PE=1 SV=2	973	50095	35	31	20	18	63.7	4.78	3308	1	0	668.357	1334.7	2	1334.69	0.0082	0	86.49	28	29	1.1e-07	R	IMNTFSVVPSPK	V	Oxidation (M)	0.010000000000.0	9	File5334 Spectrum5461 scans: 7954
10	TBB5_HUMAN	Tubulin beta chain OS=Homo sapiens GN=TUBB PE=1 SV=2	973	50095	35	31	20	18	63.7	4.78	3910	1	0	723.851	1445.69	2	1445.68	0.0051	0	44.21	23	28	0.0013	K	EVDEQMLNVQNK	N			7	File5334 Spectrum4428 scans: 6867
10	TBB5_HUMAN	Tubulin beta chain OS=Homo sapiens GN=TUBB PE=1 SV=2	973	50095	35	31	20	18	63.7	4.78	4001	1	0	731.848	1461.68	2	1461.68	0.0048	0	52.15	23	27	0.00016	K	EVDEQMLNVQNK	N	Oxidation (M)	0.000001000000.0	10	File5334 Spectrum2961 scans: 5285
10	TBB5_HUMAN	Tubulin beta chain OS=Homo sapiens GN=TUBB PE=1 SV=2	973	50095	35	31	20	18	63.7	4.78	5022	1	0	540.953	1619.84	3	1619.83	0.0087	0	42.7	23	29	0.0027	R	LHFFMPGFAPLTSR	G			11	File5334 Spectrum8520 scans: 11186
10	TBB5_HUMAN	Tubulin beta chain OS=Homo sapiens GN=TUBB PE=1 SV=2	973	50095	35	31	20	18	63.7	4.78	5073	1	0	816.42	1630.83	2	1630.82	0.0017	0	47.54	25	30	0.0009	R	AILVDLEPGTMDSVR	S	Oxidation (M)	0.000000000010000.0	10	File5334 Spectrum6649 scans: 9210
10	TBB5_HUMAN	Tubulin beta chain OS=Homo sapiens GN=TUBB PE=1 SV=2	973	50095	35	31	20	18	63.7	4.78	5108	1	0	546.284	1635.83	3	1635.82	0.0055	0	60.19		29	4.5e-05	R	LHFFMPGFAPLTSR	G	Oxidation (M)	0.00001000000000.0	13	File5334 Spectrum7523 scans: 10131
10	TBB5_HUMAN	Tubulin beta chain OS=Homo sapiens GN=TUBB PE=1 SV=2	973	50095	35	31	20	18	63.7	4.78	5243	1	1	830.456	1658.9	2	1658.89	0.0102	0	58.74	22	29	5.4e-05	R	ALTVPELTQQVFDAK	N			12	File5334 Spectrum8345 scans: 10997
10	TBB5_HUMAN	Tubulin beta chain OS=Homo sapiens GN=TUBB PE=1 SV=2	973	50095	35	31	20	18	63.7	4.78	5432	1	0	848.924	1695.83	2	1695.83	0.0088	0	54.13	19	29	0.00018	K	NSSYFVEWIPNNVK	T			8	File5334 Spectrum8045 scans: 10680
10	TBB5_HUMAN	Tubulin beta chain OS=Homo sapiens GN=TUBB PE=1 SV=2	973	50095	35	31	20	18	63.7	4.78	6093	1	0	608.313	1821.92	3	1821.92	0.0021	0	24.51	23	29	0.17	R	EIVHIQAGQCGNQIGAK	F			9	File5334 Spectrum3801 scans: 6170
10	TBB5_HUMAN	Tubulin beta chain OS=Homo sapiens GN=TUBB PE=1 SV=2	973	50095	35	31	20	18	63.7	4.78	6094	1	0	608.315	1821.92	3	1821.92	0.0067	0	54.47	28	29	0.00017	R	EIVHIQAGQCGNQIGAK	F			17	File5334 Spectrum3707 scans: 6071
10	TBB5_HUMAN	Tubulin beta chain OS=Homo sapiens GN=TUBB PE=1 SV=2	973	50095	35	31	20	18	63.7	4.78	6095	1	0	911.969	1821.92	2	1821.92	0.007	0	60.54	22	29	4.3e-05	R	EIVHIQAGQCGNQIGAK	F			24	File5334 Spectrum3718 scans: 6082
10	TBB5_HUMAN	Tubulin beta chain OS=Homo sapiens GN=TUBB PE=1 SV=2	973	50095	35	31	20	18	63.7	4.78	6723	1	0	653.667	1957.98	3	1957.97	0.0039	0	92.71		29	2.5e-08	K	GHYTEGAELVDSVLDVVR	K			20	File5334 Spectrum8696 scans: 11423
10	TBB5_HUMAN	Tubulin beta chain OS=Homo sapiens GN=TUBB PE=1 SV=2	973	50095	35	31	20	18	63.7	4.78	8507	1	0	933.454	2797.34	3	2797.34	0.0042	0	63.38	24	28	1.6e-05	R	SGPFGQIFRPDNFVFGQSGAGNNWAK	G			23	File5334 Spectrum8600 scans: 11280
10	TBB5_HUMAN	Tubulin beta chain OS=Homo sapiens GN=TUBB PE=1 SV=2	973	50095	35	31	20	18	63.7	4.78	8508	1	0	1399.68	2797.35	2	2797.34	0.0163	0	55.41		28	0.00011	R	SGPFGQIFRPDNFVFGQSGAGNNWAK	G			14	File5334 Spectrum8598 scans: 11276
10	TBB5_HUMAN	Tubulin beta chain OS=Homo sapiens GN=TUBB PE=1 SV=2	973	50095	35	31	20	18	63.7	4.78	8775	1	1	1034.81	3101.42	3	3101.4	0.0168	0	75.69		25	5e-07	K	FWEVISDEHGIDPTGTYHGDSDLQLDR	I			27	File5334 Spectrum7226 scans: 9818
10	TBB5_HUMAN	Tubulin beta chain OS=Homo sapiens GN=TUBB PE=1 SV=2	973	50095	35	31	20	18	63.7	4.78	9074	1	0	1152.53	3454.58	3	3454.62	-0.0342	1	1.91	14	25	11	R	KEAESCDCLQGFQLTHSLGGGTGSGMGTLLISK	I	Oxidation (M)	0.000000000000000000000000010000000.0	7	File5334 Spectrum3931 scans: 6307
11	TBB4B_HUMAN	Tubulin beta-4B chain OS=Homo sapiens GN=TUBB4B PE=1 SV=1	964	50255	36	32	20	18	63.6	4.79	1537	1	0	514.764	1027.51	2	1027.51	0.0017	0	39.66	26	28	0.0037	K	TAVCDIPPR	G			7	File5334 Spectrum4371 scans: 6804
11	TBB4B_HUMAN	Tubulin beta-4B chain OS=Homo sapiens GN=TUBB4B PE=1 SV=1	964	50255	36	32	20	18	63.6	4.79	1538	1	0	514.765	1027.51	2	1027.51	0.0026	0	47.03	22	28	0.00066	K	TAVCDIPPR	G			7	File5334 Spectrum4275 scans: 6700
11	TBB4B_HUMAN	Tubulin beta-4B chain OS=Homo sapiens GN=TUBB4B PE=1 SV=1	964	50255	36	32	20	18	63.6	4.79	1539	1	0	514.766	1027.52	2	1027.51	0.005	0	42.82		28	0.0017	K	TAVCDIPPR	G			7	File5334 Spectrum2762 scans: 5074
11	TBB4B_HUMAN	Tubulin beta-4B chain OS=Homo sapiens GN=TUBB4B PE=1 SV=1	964	50255	36	32	20	18	63.6	4.79	1590	1	0	520.303	1038.59	2	1038.59	0.005	0	52.16	22	26	0.00014	R	YLTVAAVFR	G			7	File5334 Spectrum7532 scans: 10141
11	TBB4B_HUMAN	Tubulin beta-4B chain OS=Homo sapiens GN=TUBB4B PE=1 SV=1	964	50255	36	32	20	18	63.6	4.79	1766	1	0	359.849	1076.53	3	1076.53	0.0017	1	31.43	27	29	0.031	K	IREEYPDR	I			7	File5334 Spectrum1634 scans: 3863
11	TBB4B_HUMAN	Tubulin beta-4B chain OS=Homo sapiens GN=TUBB4B PE=1 SV=1	964	50255	36	32	20	18	63.6	4.79	1767	1	0	539.271	1076.53	2	1076.53	0.0031	1	34.34	22	29	0.016	K	IREEYPDR	I			7	File5334 Spectrum1607 scans: 3835
11	TBB4B_HUMAN	Tubulin beta-4B chain OS=Homo sapiens GN=TUBB4B PE=1 SV=1	964	50255	36	32	20	18	63.6	4.79	1917	1	0	549.213	1096.41	2	1096.41	0.002	0	35.91		17	0.00073	K	NMMAACDPR	H	2 Oxidation (M)	0.011000000.0	6	File5334 Spectrum670 scans: 2789
11	TBB4B_HUMAN	Tubulin beta-4B chain OS=Homo sapiens GN=TUBB4B PE=1 SV=1	964	50255	36	32	20	18	63.6	4.79	2136	4	0	565.802	1129.59	2	1129.59	0.0022	0	3.16	21	30	26	R	FPGQLNADLR	K			7	File5334 Spectrum5945 scans: 8462
11	TBB4B_HUMAN	Tubulin beta-4B chain OS=Homo sapiens GN=TUBB4B PE=1 SV=1	964	50255	36	32	20	18	63.6	4.79	2137	1	0	565.803	1129.59	2	1129.59	0.0035	0	51.93	25	30	0.00037	R	FPGQLNADLR	K			9	File5334 Spectrum5395 scans: 7885
11	TBB4B_HUMAN	Tubulin beta-4B chain OS=Homo sapiens GN=TUBB4B PE=1 SV=1	964	50255	36	32	20	18	63.6	4.79	2138	1	0	565.804	1129.59	2	1129.59	0.0062	0	49.6	25	30	0.00065	R	FPGQLNADLR	K			9	File5334 Spectrum5499 scans: 7994
11	TBB4B_HUMAN	Tubulin beta-4B chain OS=Homo sapiens GN=TUBB4B PE=1 SV=1	964	50255	36	32	20	18	63.6	4.79	2207	1	0	572.324	1142.63	2	1142.63	0.0062	0	47.7	28	30	0.00091	K	LAVNMVPFPR	L			9	File5334 Spectrum7183 scans: 9772
11	TBB4B_HUMAN	Tubulin beta-4B chain OS=Homo sapiens GN=TUBB4B PE=1 SV=1	964	50255	36	32	20	18	63.6	4.79	2321	1	0	580.321	1158.63	2	1158.62	0.0056	0	35.56	24	30	0.015	K	LAVNMVPFPR	L	Oxidation (M)	0.0000100000.0	9	File5334 Spectrum6192 scans: 8722
11	TBB4B_HUMAN	Tubulin beta-4B chain OS=Homo sapiens GN=TUBB4B PE=1 SV=1	964	50255	36	32	20	18	63.6	4.79	2322	1	0	580.322	1158.63	2	1158.62	0.0064	0	45.47	21	30	0.0016	K	LAVNMVPFPR	L	Oxidation (M)	0.0000100000.0	9	File5334 Spectrum6095 scans: 8620
11	TBB4B_HUMAN	Tubulin beta-4B chain OS=Homo sapiens GN=TUBB4B PE=1 SV=1	964	50255	36	32	20	18	63.6	4.79	2738	1	0	615.305	1228.6	2	1228.59	0.0043	0	73.48	22	27	1.4e-06	R	ISEQFTAMFR	R			8	File5334 Spectrum7344 scans: 9942
11	TBB4B_HUMAN	Tubulin beta-4B chain OS=Homo sapiens GN=TUBB4B PE=1 SV=1	964	50255	36	32	20	18	63.6	4.79	2819	1	0	623.302	1244.59	2	1244.59	0.0033	0	48.32	19	28	0.00049	R	ISEQFTAMFR	R	Oxidation (M)	0.0000000100.0	8	File5334 Spectrum5760 scans: 8268
11	TBB4B_HUMAN	Tubulin beta-4B chain OS=Homo sapiens GN=TUBB4B PE=1 SV=1	964	50255	36	32	20	18	63.6	4.79	3238	1	0	660.357	1318.7	2	1318.7	0.0044	0	74.18	22	30	2.1e-06	R	IMNTFSVVPSPK	V			10	File5334 Spectrum6258 scans: 8791
11	TBB4B_HUMAN	Tubulin beta-4B chain OS=Homo sapiens GN=TUBB4B PE=1 SV=1	964	50255	36	32	20	18	63.6	4.79	3269	5	0	442.911	1325.71	3	1325.71	-0.0021	1	5.7	20	28	10	K	TAVCDIPPRGLK	M			4	File5334 Spectrum664 scans: 2783
11	TBB4B_HUMAN	Tubulin beta-4B chain OS=Homo sapiens GN=TUBB4B PE=1 SV=1	964	50255	36	32	20	18	63.6	4.79	3275	1	1	664.83	1327.65	2	1327.64	0.0044	0	74.92	17	28	1.2e-06	R	INVYYNEATGGK	Y			8	File5334 Spectrum4243 scans: 6667
11	TBB4B_HUMAN	Tubulin beta-4B chain OS=Homo sapiens GN=TUBB4B PE=1 SV=1	964	50255	36	32	20	18	63.6	4.79	3307	1	0	668.356	1334.7	2	1334.69	0.0073	0	72.23	28	29	3e-06	R	IMNTFSVVPSPK	V	Oxidation (M)	0.010000000000.0	8	File5334 Spectrum5554 scans: 8052
11	TBB4B_HUMAN	Tubulin beta-4B chain OS=Homo sapiens GN=TUBB4B PE=1 SV=1	964	50255	36	32	20	18	63.6	4.79	3308	1	0	668.357	1334.7	2	1334.69	0.0082	0	86.49	28	29	1.1e-07	R	IMNTFSVVPSPK	V	Oxidation (M)	0.010000000000.0	9	File5334 Spectrum5461 scans: 7954
11	TBB4B_HUMAN	Tubulin beta-4B chain OS=Homo sapiens GN=TUBB4B PE=1 SV=1	964	50255	36	32	20	18	63.6	4.79	3910	1	0	723.851	1445.69	2	1445.68	0.0051	0	44.21	23	28	0.0013	K	EVDEQMLNVQNK	N			7	File5334 Spectrum4428 scans: 6867
11	TBB4B_HUMAN	Tubulin beta-4B chain OS=Homo sapiens GN=TUBB4B PE=1 SV=1	964	50255	36	32	20	18	63.6	4.79	4001	1	0	731.848	1461.68	2	1461.68	0.0048	0	52.15	23	27	0.00016	K	EVDEQMLNVQNK	N	Oxidation (M)	0.000001000000.0	10	File5334 Spectrum2961 scans: 5285
11	TBB4B_HUMAN	Tubulin beta-4B chain OS=Homo sapiens GN=TUBB4B PE=1 SV=1	964	50255	36	32	20	18	63.6	4.79	4933	1	0	801.416	1600.82	2	1600.81	0.0039	0	57.38	28	29	8.9e-05	R	AVLVDLEPGTMDSVR	S			12	File5334 Spectrum7062 scans: 9645
11	TBB4B_HUMAN	Tubulin beta-4B chain OS=Homo sapiens GN=TUBB4B PE=1 SV=1	964	50255	36	32	20	18	63.6	4.79	5014	1	0	809.418	1616.82	2	1616.81	0.0124	0	56.05	29	29	0.00012	R	AVLVDLEPGTMDSVR	S	Oxidation (M)	0.000000000010000.0	12	File5334 Spectrum6197 scans: 8727
11	TBB4B_HUMAN	Tubulin beta-4B chain OS=Homo sapiens GN=TUBB4B PE=1 SV=1	964	50255	36	32	20	18	63.6	4.79	5022	1	0	540.953	1619.84	3	1619.83	0.0087	0	42.7	23	29	0.0027	R	LHFFMPGFAPLTSR	G			11	File5334 Spectrum8520 scans: 11186
11	TBB4B_HUMAN	Tubulin beta-4B chain OS=Homo sapiens GN=TUBB4B PE=1 SV=1	964	50255	36	32	20	18	63.6	4.79	5108	1	0	546.284	1635.83	3	1635.82	0.0055	0	60.19		29	4.5e-05	R	LHFFMPGFAPLTSR	G	Oxidation (M)	0.00001000000000.0	13	File5334 Spectrum7523 scans: 10131
11	TBB4B_HUMAN	Tubulin beta-4B chain OS=Homo sapiens GN=TUBB4B PE=1 SV=1	964	50255	36	32	20	18	63.6	4.79	5432	1	0	848.924	1695.83	2	1695.83	0.0088	0	54.13	19	29	0.00018	K	NSSYFVEWIPNNVK	T			8	File5334 Spectrum8045 scans: 10680
11	TBB4B_HUMAN	Tubulin beta-4B chain OS=Homo sapiens GN=TUBB4B PE=1 SV=1	964	50255	36	32	20	18	63.6	4.79	5525	1	0	854.442	1706.87	2	1706.85	0.0142	0	32.58		29	0.027	R	ALTVPELTQQMFDAK	N	Oxidation (M)	0.000000000010000.0	9	File5334 Spectrum6824 scans: 9395
11	TBB4B_HUMAN	Tubulin beta-4B chain OS=Homo sapiens GN=TUBB4B PE=1 SV=1	964	50255	36	32	20	18	63.6	4.79	6093	1	1	608.313	1821.92	3	1821.92	0.0021	0	24.51	23	29	0.17	R	EIVHLQAGQCGNQIGAK	F			9	File5334 Spectrum3801 scans: 6170
11	TBB4B_HUMAN	Tubulin beta-4B chain OS=Homo sapiens GN=TUBB4B PE=1 SV=1	964	50255	36	32	20	18	63.6	4.79	6094	1	1	608.315	1821.92	3	1821.92	0.0067	0	54.47	28	29	0.00017	R	EIVHLQAGQCGNQIGAK	F			17	File5334 Spectrum3707 scans: 6071
11	TBB4B_HUMAN	Tubulin beta-4B chain OS=Homo sapiens GN=TUBB4B PE=1 SV=1	964	50255	36	32	20	18	63.6	4.79	6095	1	1	911.969	1821.92	2	1821.92	0.007	0	60.54	22	29	4.3e-05	R	EIVHLQAGQCGNQIGAK	F			24	File5334 Spectrum3718 scans: 6082
11	TBB4B_HUMAN	Tubulin beta-4B chain OS=Homo sapiens GN=TUBB4B PE=1 SV=1	964	50255	36	32	20	18	63.6	4.79	6723	1	0	653.667	1957.98	3	1957.97	0.0039	0	92.71		29	2.5e-08	K	GHYTEGAELVDSVLDVVR	K			20	File5334 Spectrum8696 scans: 11423
11	TBB4B_HUMAN	Tubulin beta-4B chain OS=Homo sapiens GN=TUBB4B PE=1 SV=1	964	50255	36	32	20	18	63.6	4.79	8507	1	0	933.454	2797.34	3	2797.34	0.0042	0	63.38	24	28	1.6e-05	R	SGPFGQIFRPDNFVFGQSGAGNNWAK	G			23	File5334 Spectrum8600 scans: 11280
11	TBB4B_HUMAN	Tubulin beta-4B chain OS=Homo sapiens GN=TUBB4B PE=1 SV=1	964	50255	36	32	20	18	63.6	4.79	8508	1	0	1399.68	2797.35	2	2797.34	0.0163	0	55.41		28	0.00011	R	SGPFGQIFRPDNFVFGQSGAGNNWAK	G			14	File5334 Spectrum8598 scans: 11276
11	TBB4B_HUMAN	Tubulin beta-4B chain OS=Homo sapiens GN=TUBB4B PE=1 SV=1	964	50255	36	32	20	18	63.6	4.79	8784	1	1	779.864	3115.43	4	3115.42	0.012	0	41.94	16	25	0.0011	K	FWEVISDEHGIDPTGTYHGDSDLQLER	I			10	File5334 Spectrum7193 scans: 9783
11	TBB4B_HUMAN	Tubulin beta-4B chain OS=Homo sapiens GN=TUBB4B PE=1 SV=1	964	50255	36	32	20	18	63.6	4.79	9074	1	0	1152.53	3454.58	3	3454.62	-0.0342	1	1.91	14	25	11	R	KEAESCDCLQGFQLTHSLGGGTGSGMGTLLISK	I	Oxidation (M)	0.000000000000000000000000010000000.0	7	File5334 Spectrum3931 scans: 6307
12	K2C8_HUMAN	Keratin, type II cytoskeletal 8 OS=Homo sapiens GN=KRT8 PE=1 SV=7	962	53671	49	30	32	22	55.7	5.52	19	1	1	352.192	702.37	2	702.366	0.0034	0	20.45	16	30	0.52	K	VSTSGPR	A			6	File5334 Spectrum429 scans: 2530
12	K2C8_HUMAN	Keratin, type II cytoskeletal 8 OS=Homo sapiens GN=KRT8 PE=1 SV=7	962	53671	49	30	32	22	55.7	5.52	38	1	0	356.673	711.33	2	711.33	0.0004	0	23.27		26	0.12	K	HGDDLR	R			4	File5334 Spectrum217 scans: 2287
12	K2C8_HUMAN	Keratin, type II cytoskeletal 8 OS=Homo sapiens GN=KRT8 PE=1 SV=7	962	53671	49	30	32	22	55.7	5.52	257	1	1	383.697	765.379	2	765.377	0.0017	0	42.31		28	0.002	R	VGSSNFR	G			6	File5334 Spectrum1561 scans: 3787
12	K2C8_HUMAN	Keratin, type II cytoskeletal 8 OS=Homo sapiens GN=KRT8 PE=1 SV=7	962	53671	49	30	32	22	55.7	5.52	533	1	0	414.219	826.424	2	826.423	0.0019	0	35.57		27	0.0082	K	FASFIDK	V			6	File5334 Spectrum5322 scans: 7807
12	K2C8_HUMAN	Keratin, type II cytoskeletal 8 OS=Homo sapiens GN=KRT8 PE=1 SV=7	962	53671	49	30	32	22	55.7	5.52	558	5	1	416.251	830.488	2	830.497	-0.0096	1	3.27	21	29	23	M	SIRVTQK	S			3	File5334 Spectrum3983 scans: 6362
12	K2C8_HUMAN	Keratin, type II cytoskeletal 8 OS=Homo sapiens GN=KRT8 PE=1 SV=7	962	53671	49	30	32	22	55.7	5.52	956	1	1	456.216	910.417	2	910.414	0.003	0	16.27	18	25	0.43	R	SYTSGPGSR	I			5	File5334 Spectrum1089 scans: 3278
12	K2C8_HUMAN	Keratin, type II cytoskeletal 8 OS=Homo sapiens GN=KRT8 PE=1 SV=7	962	53671	49	30	32	22	55.7	5.52	1082	1	0	466.739	931.463	2	931.461	0.0019	0	42.34	28	30	0.003	K	LLEGEESR	L			7	File5334 Spectrum2079 scans: 4346
12	K2C8_HUMAN	Keratin, type II cytoskeletal 8 OS=Homo sapiens GN=KRT8 PE=1 SV=7	962	53671	49	30	32	22	55.7	5.52	1309	7	1	489.769	977.524	2	977.533	-0.0092	1	6.7	26	29	11	-	MSIRVTQK	S	Oxidation (M)	0.10000000.0	3	File5334 Spectrum3694 scans: 6057
12	K2C8_HUMAN	Keratin, type II cytoskeletal 8 OS=Homo sapiens GN=KRT8 PE=1 SV=7	962	53671	49	30	32	22	55.7	5.52	1402	1	1	500.79	999.565	2	999.56	0.0048	0	47.64	26	30	0.00094	R	LQAEIEGLK	G			7	File5334 Spectrum4767 scans: 7223
12	K2C8_HUMAN	Keratin, type II cytoskeletal 8 OS=Homo sapiens GN=KRT8 PE=1 SV=7	962	53671	49	30	32	22	55.7	5.52	1554	1	1	515.79	1029.57	2	1029.56	0.0048	0	34.38		31	0.024	K	WSLLQQQK	T			6	File5334 Spectrum5939 scans: 8456
12	K2C8_HUMAN	Keratin, type II cytoskeletal 8 OS=Homo sapiens GN=KRT8 PE=1 SV=7	962	53671	49	30	32	22	55.7	5.52	1686	1	0	530.787	1059.56	2	1059.56	0.0033	1	19.37	20	30	0.71	R	KLLEGEESR	L			6	File5334 Spectrum1635 scans: 3864
12	K2C8_HUMAN	Keratin, type II cytoskeletal 8 OS=Homo sapiens GN=KRT8 PE=1 SV=7	962	53671	49	30	32	22	55.7	5.52	1715	1	0	533.762	1065.51	2	1065.51	0.0007	1	49.14		28	0.00046	K	YEDEINKR	T			7	File5334 Spectrum1336 scans: 3544
12	K2C8_HUMAN	Keratin, type II cytoskeletal 8 OS=Homo sapiens GN=KRT8 PE=1 SV=7	962	53671	49	30	32	22	55.7	5.52	1716	1	0	356.178	1065.51	3	1065.51	0.0023	1	37.83	26	28	0.0065	K	YEDEINKR	T			6	File5334 Spectrum1343 scans: 3552
12	K2C8_HUMAN	Keratin, type II cytoskeletal 8 OS=Homo sapiens GN=KRT8 PE=1 SV=7	962	53671	49	30	32	22	55.7	5.52	1777	1	0	540.261	1078.51	2	1078.5	0.0038	0	40.01	21	28	0.0035	K	AQYEDIANR	S			7	File5334 Spectrum2880 scans: 5200
12	K2C8_HUMAN	Keratin, type II cytoskeletal 8 OS=Homo sapiens GN=KRT8 PE=1 SV=7	962	53671	49	30	32	22	55.7	5.52	1778	1	1	540.273	1078.53	2	1078.53	0.0012	0	48.08		29	0.00075	R	QLYEEEIR	E			7	File5334 Spectrum4048 scans: 6443
12	K2C8_HUMAN	Keratin, type II cytoskeletal 8 OS=Homo sapiens GN=KRT8 PE=1 SV=7	962	53671	49	30	32	22	55.7	5.52	1779	1	1	540.274	1078.53	2	1078.53	0.0035	0	33.01	22	29	0.024	R	QLYEEEIR	E			6	File5334 Spectrum4112 scans: 6521
12	K2C8_HUMAN	Keratin, type II cytoskeletal 8 OS=Homo sapiens GN=KRT8 PE=1 SV=7	962	53671	49	30	32	22	55.7	5.52	1814	1	1	542.737	1083.46	2	1083.45	0.0052	0	26.51	16	23	0.023	K	DVDEAYMNK	V			6	File5334 Spectrum3140 scans: 5474
12	K2C8_HUMAN	Keratin, type II cytoskeletal 8 OS=Homo sapiens GN=KRT8 PE=1 SV=7	962	53671	49	30	32	22	55.7	5.52	2267	1	0	576.782	1151.55	2	1151.55	0.0035	1	34.45		28	0.012	K	NKYEDEINK	R			7	File5334 Spectrum1937 scans: 4186
12	K2C8_HUMAN	Keratin, type II cytoskeletal 8 OS=Homo sapiens GN=KRT8 PE=1 SV=7	962	53671	49	30	32	22	55.7	5.52	2276	1	0	577.285	1152.56	2	1152.55	0.0074	0	25.28	22	28	0.11	R	EYQELMNVK	L			6	File5334 Spectrum4918 scans: 7381
12	K2C8_HUMAN	Keratin, type II cytoskeletal 8 OS=Homo sapiens GN=KRT8 PE=1 SV=7	962	53671	49	30	32	22	55.7	5.52	2381	1	1	585.282	1168.55	2	1168.54	0.0057	0	35.44	21	27	0.0085	R	AEAESMYQIK	Y			7	File5334 Spectrum4059 scans: 6456
12	K2C8_HUMAN	Keratin, type II cytoskeletal 8 OS=Homo sapiens GN=KRT8 PE=1 SV=7	962	53671	49	30	32	22	55.7	5.52	2402	1	1	587.324	1172.63	2	1172.63	0.0044	0	14.91	21	30	1.9	K	LVSESSDVLPK	-			8	File5334 Spectrum4267 scans: 6692
12	K2C8_HUMAN	Keratin, type II cytoskeletal 8 OS=Homo sapiens GN=KRT8 PE=1 SV=7	962	53671	49	30	32	22	55.7	5.52	2403	1	1	587.324	1172.63	2	1172.63	0.0056	0	22.22	22	30	0.36	K	LVSESSDVLPK	-			7	File5334 Spectrum4178 scans: 6592
12	K2C8_HUMAN	Keratin, type II cytoskeletal 8 OS=Homo sapiens GN=KRT8 PE=1 SV=7	962	53671	49	30	32	22	55.7	5.52	2477	1	1	593.279	1184.54	2	1184.54	0.0046	0	40.59	19	26	0.0018	R	AEAESMYQIK	Y	Oxidation (M)	0.0000010000.0	7	File5334 Spectrum2866 scans: 5185
12	K2C8_HUMAN	Keratin, type II cytoskeletal 8 OS=Homo sapiens GN=KRT8 PE=1 SV=7	962	53671	49	30	32	22	55.7	5.52	2631	1	1	604.804	1207.59	2	1207.59	0.0062	1	43.74		29	0.0019	R	TKTEISEMNR	N			7	File5334 Spectrum1864 scans: 4109
12	K2C8_HUMAN	Keratin, type II cytoskeletal 8 OS=Homo sapiens GN=KRT8 PE=1 SV=7	962	53671	49	30	32	22	55.7	5.52	2715	1	1	612.8	1223.59	2	1223.58	0.0037	1	10.02	17	28	3.2	R	TKTEISEMNR	N	Oxidation (M)	0.0000000100.0	5	File5334 Spectrum730 scans: 2853
12	K2C8_HUMAN	Keratin, type II cytoskeletal 8 OS=Homo sapiens GN=KRT8 PE=1 SV=7	962	53671	49	30	32	22	55.7	5.52	2994	1	0	639.361	1276.71	2	1276.7	0.0037	0	13.25	14	28	1.6	K	LALDIEIATYR	K			4	File5334 Spectrum9339 scans: 12204
12	K2C8_HUMAN	Keratin, type II cytoskeletal 8 OS=Homo sapiens GN=KRT8 PE=1 SV=7	962	53671	49	30	32	22	55.7	5.52	2996	1	0	639.362	1276.71	2	1276.7	0.0073	0	59.97	22	28	3.3e-05	K	LALDIEIATYR	K			10	File5334 Spectrum7719 scans: 10337
12	K2C8_HUMAN	Keratin, type II cytoskeletal 8 OS=Homo sapiens GN=KRT8 PE=1 SV=7	962	53671	49	30	32	22	55.7	5.52	2998	1	0	639.363	1276.71	2	1276.7	0.0082	0	42.6	22	28	0.0018	K	LALDIEIATYR	K			8	File5334 Spectrum9435 scans: 12509
12	K2C8_HUMAN	Keratin, type II cytoskeletal 8 OS=Homo sapiens GN=KRT8 PE=1 SV=7	962	53671	49	30	32	22	55.7	5.52	3169	1	0	436.892	1307.65	3	1307.65	0.0058	2	55.85		29	0.00012	K	NKYEDEINKR	T			7	File5334 Spectrum1895 scans: 4142
12	K2C8_HUMAN	Keratin, type II cytoskeletal 8 OS=Homo sapiens GN=KRT8 PE=1 SV=7	962	53671	49	30	32	22	55.7	5.52	3170	1	0	654.834	1307.65	2	1307.65	0.0066	2	47.6		29	0.00085	K	NKYEDEINKR	T			7	File5334 Spectrum1898 scans: 4145
12	K2C8_HUMAN	Keratin, type II cytoskeletal 8 OS=Homo sapiens GN=KRT8 PE=1 SV=7	962	53671	49	30	32	22	55.7	5.52	3243	1	1	660.844	1319.67	2	1319.66	0.0096	0	70.11	27	30	5e-06	R	SLDMDSIIAEVK	A			9	File5334 Spectrum8126 scans: 10766
12	K2C8_HUMAN	Keratin, type II cytoskeletal 8 OS=Homo sapiens GN=KRT8 PE=1 SV=7	962	53671	49	30	32	22	55.7	5.52	3311	1	1	668.838	1335.66	2	1335.66	0.0033	0	57.09	21	29	9.2e-05	R	SLDMDSIIAEVK	A	Oxidation (M)	0.000100000000.0	7	File5334 Spectrum6266 scans: 8800
12	K2C8_HUMAN	Keratin, type II cytoskeletal 8 OS=Homo sapiens GN=KRT8 PE=1 SV=7	962	53671	49	30	32	22	55.7	5.52	3355	1	1	672.842	1343.67	2	1343.67	0.0018	0	71.56	23	29	3e-06	R	ASLEAAIADAEQR	G			10	File5334 Spectrum6559 scans: 9114
12	K2C8_HUMAN	Keratin, type II cytoskeletal 8 OS=Homo sapiens GN=KRT8 PE=1 SV=7	962	53671	49	30	32	22	55.7	5.52	3409	1	1	676.846	1351.68	2	1351.67	0.008	0	60.88		29	3.9e-05	R	TEMENEFVLIK	K			8	File5334 Spectrum7248 scans: 9841
12	K2C8_HUMAN	Keratin, type II cytoskeletal 8 OS=Homo sapiens GN=KRT8 PE=1 SV=7	962	53671	49	30	32	22	55.7	5.52	3494	1	1	684.84	1367.67	2	1367.66	0.0016	0	7.76	20	29	6.7	R	TEMENEFVLIK	K	Oxidation (M)	0.00100000000.0	8	File5334 Spectrum6518 scans: 9068
12	K2C8_HUMAN	Keratin, type II cytoskeletal 8 OS=Homo sapiens GN=KRT8 PE=1 SV=7	962	53671	49	30	32	22	55.7	5.52	3740	1	1	710.38	1418.75	2	1418.74	0.0046	0	85.9		29	1.2e-07	R	LEGLTDEINFLR	Q			9	File5334 Spectrum8270 scans: 10917
12	K2C8_HUMAN	Keratin, type II cytoskeletal 8 OS=Homo sapiens GN=KRT8 PE=1 SV=7	962	53671	49	30	32	22	55.7	5.52	4284	7	1	754.885	1507.75	2	1507.77	-0.0156	1	3.64	28	30	22	K	RTEMENEFVLIK	K			7	File5334 Spectrum5707 scans: 8212
12	K2C8_HUMAN	Keratin, type II cytoskeletal 8 OS=Homo sapiens GN=KRT8 PE=1 SV=7	962	53671	49	30	32	22	55.7	5.52	4287	6	1	754.893	1507.77	2	1507.77	0.0008	1	7.59	28	30	9.1	K	RTEMENEFVLIK	K			8	File5334 Spectrum5319 scans: 7804
12	K2C8_HUMAN	Keratin, type II cytoskeletal 8 OS=Homo sapiens GN=KRT8 PE=1 SV=7	962	53671	49	30	32	22	55.7	5.52	4288	3	1	754.893	1507.77	2	1507.77	0.0019	1	11.29	29	30	3.8	K	RTEMENEFVLIK	K			4	File5334 Spectrum5231 scans: 7711
12	K2C8_HUMAN	Keratin, type II cytoskeletal 8 OS=Homo sapiens GN=KRT8 PE=1 SV=7	962	53671	49	30	32	22	55.7	5.52	4289	7	1	503.598	1507.77	3	1507.77	0.0024	1	3.25	23	30	24	K	RTEMENEFVLIK	K			9	File5334 Spectrum5421 scans: 7912
12	K2C8_HUMAN	Keratin, type II cytoskeletal 8 OS=Homo sapiens GN=KRT8 PE=1 SV=7	962	53671	49	30	32	22	55.7	5.52	4411	8	0	762.886	1523.76	2	1523.77	-0.0079	1	5.62	25	29	13	R	FLEQQNKMLETK	W	Oxidation (M)	0.000000010000.0	5	File5334 Spectrum2768 scans: 5080
12	K2C8_HUMAN	Keratin, type II cytoskeletal 8 OS=Homo sapiens GN=KRT8 PE=1 SV=7	962	53671	49	30	32	22	55.7	5.52	4414	1	1	762.887	1523.76	2	1523.77	-0.006	1	7.05	18	29	9.5	K	RTEMENEFVLIK	K	Oxidation (M)	0.000100000000.0	3	File5334 Spectrum3047 scans: 5376
12	K2C8_HUMAN	Keratin, type II cytoskeletal 8 OS=Homo sapiens GN=KRT8 PE=1 SV=7	962	53671	49	30	32	22	55.7	5.52	4423	6	1	508.928	1523.76	3	1523.77	-0.004	1	6.66	21	29	10	K	RTEMENEFVLIK	K	Oxidation (M)	0.000100000000.0	6	File5334 Spectrum2949 scans: 5272
12	K2C8_HUMAN	Keratin, type II cytoskeletal 8 OS=Homo sapiens GN=KRT8 PE=1 SV=7	962	53671	49	30	32	22	55.7	5.52	5964	1	1	896.948	1791.88	2	1791.87	0.0097	0	112.17	22	29	2.8e-10	K	LEAELGNMQGLVEDFK	N			11	File5334 Spectrum8493 scans: 11155
12	K2C8_HUMAN	Keratin, type II cytoskeletal 8 OS=Homo sapiens GN=KRT8 PE=1 SV=7	962	53671	49	30	32	22	55.7	5.52	6320	1	1	940.402	1878.79	2	1878.79	0.0025	0	78.96		22	1.1e-07	R	SNMDNMFESYINNLR	R	2 Oxidation (M)	0.001001000000000.0	10	File5334 Spectrum7433 scans: 10035
12	K2C8_HUMAN	Keratin, type II cytoskeletal 8 OS=Homo sapiens GN=KRT8 PE=1 SV=7	962	53671	49	30	32	22	55.7	5.52	7052	1	1	678.694	2033.06	3	2033.05	0.0109	1	69.36	28	29	5.1e-06	K	LKLEAELGNMQGLVEDFK	N			19	File5334 Spectrum8595 scans: 11273
12	K2C8_HUMAN	Keratin, type II cytoskeletal 8 OS=Homo sapiens GN=KRT8 PE=1 SV=7	962	53671	49	30	32	22	55.7	5.52	7053	1	1	1017.54	2033.07	2	2033.05	0.0204	1	81.07		29	3.3e-07	K	LKLEAELGNMQGLVEDFK	N			13	File5334 Spectrum8597 scans: 11275
12	K2C8_HUMAN	Keratin, type II cytoskeletal 8 OS=Homo sapiens GN=KRT8 PE=1 SV=7	962	53671	49	30	32	22	55.7	5.52	7300	1	1	1055.01	2108.02	2	2108.01	0.0097	0	101.64	23	29	3e-09	R	ELQSQISDTSVVLSMDNSR	S			15	File5334 Spectrum6732 scans: 9298
12	K2C8_HUMAN	Keratin, type II cytoskeletal 8 OS=Homo sapiens GN=KRT8 PE=1 SV=7	962	53671	49	30	32	22	55.7	5.52	7357	1	1	1063.01	2124.01	2	2124	0.0106	0	97.68	20	28	6.4e-09	R	ELQSQISDTSVVLSMDNSR	S	Oxidation (M)	0.0000000000000010000.0	13	File5334 Spectrum5677 scans: 8181
13	TBA1B_HUMAN	Tubulin alpha-1B chain OS=Homo sapiens GN=TUBA1B PE=1 SV=1	940	50804	30	24	19	17	56.3	4.94	319	1	0	391.209	780.404	2	780.402	0.0022	0	38.23		27	0.0039	R	LSVDYGK	K			5	File5334 Spectrum3024 scans: 5352
13	TBA1B_HUMAN	Tubulin alpha-1B chain OS=Homo sapiens GN=TUBA1B PE=1 SV=1	940	50804	30	24	19	17	56.3	4.94	823	1	0	444.223	886.432	2	886.426	0.006	0	35.66	16	26	0.0058	K	FDLMYAK	R			5	File5334 Spectrum6135 scans: 8662
13	TBA1B_HUMAN	Tubulin alpha-1B chain OS=Homo sapiens GN=TUBA1B PE=1 SV=1	940	50804	30	24	19	17	56.3	4.94	905	1	0	452.22	902.425	2	902.421	0.0039	0	14.86	16	27	0.85	K	FDLMYAK	R	Oxidation (M)	0.0001000.0	6	File5334 Spectrum4997 scans: 7464
13	TBA1B_HUMAN	Tubulin alpha-1B chain OS=Homo sapiens GN=TUBA1B PE=1 SV=1	940	50804	30	24	19	17	56.3	4.94	1028	1	0	461.716	921.417	2	921.411	0.0057	0	11.42	22	27	2.2	R	EDMAALEK	D	Oxidation (M)	0.00100000.0	5	File5334 Spectrum1375 scans: 3586
13	TBA1B_HUMAN	Tubulin alpha-1B chain OS=Homo sapiens GN=TUBA1B PE=1 SV=1	940	50804	30	24	19	17	56.3	4.94	1473	1	0	508.294	1014.57	2	1014.57	0.0027	0	45.61		30	0.0016	K	DVNAAIATIK	T			8	File5334 Spectrum5111 scans: 7584
13	TBA1B_HUMAN	Tubulin alpha-1B chain OS=Homo sapiens GN=TUBA1B PE=1 SV=1	940	50804	30	24	19	17	56.3	4.94	1511	1	0	512.231	1022.45	2	1022.44	0.0047	0	50.82	22	25	0.00013	K	EDAANNYAR	G			6	File5334 Spectrum1241 scans: 3443
13	TBA1B_HUMAN	Tubulin alpha-1B chain OS=Homo sapiens GN=TUBA1B PE=1 SV=1	940	50804	30	24	19	17	56.3	4.94	1820	1	0	543.315	1084.62	2	1084.61	0.0028	0	36.91	23	29	0.0089	K	EIIDLVLDR	I			7	File5334 Spectrum7952 scans: 10582
13	TBA1B_HUMAN	Tubulin alpha-1B chain OS=Homo sapiens GN=TUBA1B PE=1 SV=1	940	50804	30	24	19	17	56.3	4.94	2835	1	0	625.282	1248.55	2	1248.55	0.0045	0	45.37	18	25	0.00047	K	YMACCLLYR	G			8	File5334 Spectrum6292 scans: 8827
13	TBA1B_HUMAN	Tubulin alpha-1B chain OS=Homo sapiens GN=TUBA1B PE=1 SV=1	940	50804	30	24	19	17	56.3	4.94	2909	1	0	633.281	1264.55	2	1264.54	0.0072	0	50.2	22	24	0.00013	K	YMACCLLYR	G	Oxidation (M)	0.010000000.0	8	File5334 Spectrum5558 scans: 8056
13	TBA1B_HUMAN	Tubulin alpha-1B chain OS=Homo sapiens GN=TUBA1B PE=1 SV=1	940	50804	30	24	19	17	56.3	4.94	3696	1	0	705.892	1409.77	2	1409.77	0.0029	0	52.85	22	27	0.00016	R	QLFHPEQLITGK	E			15	File5334 Spectrum6271 scans: 8805
13	TBA1B_HUMAN	Tubulin alpha-1B chain OS=Homo sapiens GN=TUBA1B PE=1 SV=1	940	50804	30	24	19	17	56.3	4.94	3697	1	0	470.931	1409.77	3	1409.77	0.005	0	41.19	17	28	0.0025	R	QLFHPEQLITGK	E			7	File5334 Spectrum6272 scans: 8806
13	TBA1B_HUMAN	Tubulin alpha-1B chain OS=Homo sapiens GN=TUBA1B PE=1 SV=1	940	50804	30	24	19	17	56.3	4.94	4610	10	0	518.271	1551.79	3	1551.79	0.0031	2	1.47	19	29	33	R	LDHKFDLMYAKR	A	Oxidation (M)	0.000000010000.0	5	File5334 Spectrum2620 scans: 4925
13	TBA1B_HUMAN	Tubulin alpha-1B chain OS=Homo sapiens GN=TUBA1B PE=1 SV=1	940	50804	30	24	19	17	56.3	4.94	4829	1	1	792.887	1583.76	2	1583.74	0.0146	0	53.18	25	28	0.00016	R	SIQFVDWCPTGFK	V			11	File5334 Spectrum8187 scans: 10830
13	TBA1B_HUMAN	Tubulin alpha-1B chain OS=Homo sapiens GN=TUBA1B PE=1 SV=1	940	50804	30	24	19	17	56.3	4.94	5495	1	0	851.459	1700.9	2	1700.9	0.0058	0	90.92		29	3.8e-08	R	AVFVDLEPTVIDEVR	T			12	File5334 Spectrum8293 scans: 10942
13	TBA1B_HUMAN	Tubulin alpha-1B chain OS=Homo sapiens GN=TUBA1B PE=1 SV=1	940	50804	30	24	19	17	56.3	4.94	5496	1	0	567.976	1700.9	3	1700.9	0.0062	0	72.42		29	2.7e-06	R	AVFVDLEPTVIDEVR	T			10	File5334 Spectrum8299 scans: 10948
13	TBA1B_HUMAN	Tubulin alpha-1B chain OS=Homo sapiens GN=TUBA1B PE=1 SV=1	940	50804	30	24	19	17	56.3	4.94	5597	1	0	573.635	1717.88	3	1717.87	0.0092	0	43.71	21	30	0.0023	R	NLDIERPTYTNLNR	L			16	File5334 Spectrum4908 scans: 7371
13	TBA1B_HUMAN	Tubulin alpha-1B chain OS=Homo sapiens GN=TUBA1B PE=1 SV=1	940	50804	30	24	19	17	56.3	4.94	5598	1	0	859.949	1717.88	2	1717.87	0.0098	0	67.21	26	30	1e-05	R	NLDIERPTYTNLNR	L			11	File5334 Spectrum4909 scans: 7372
13	TBA1B_HUMAN	Tubulin alpha-1B chain OS=Homo sapiens GN=TUBA1B PE=1 SV=1	940	50804	30	24	19	17	56.3	4.94	5818	1	0	586.329	1755.96	3	1755.96	0.0086	0	14.82	15	28	1.1	R	IHFPLATYAPVISAEK	A			11	File5334 Spectrum7488 scans: 10094
13	TBA1B_HUMAN	Tubulin alpha-1B chain OS=Homo sapiens GN=TUBA1B PE=1 SV=1	940	50804	30	24	19	17	56.3	4.94	5819	1	0	586.329	1755.97	3	1755.96	0.0094	0	44.66	21	28	0.0011	R	IHFPLATYAPVISAEK	A			11	File5334 Spectrum7413 scans: 10014
13	TBA1B_HUMAN	Tubulin alpha-1B chain OS=Homo sapiens GN=TUBA1B PE=1 SV=1	940	50804	30	24	19	17	56.3	4.94	5820	1	0	586.33	1755.97	3	1755.96	0.0127	0	52.6	17	27	0.00017	R	IHFPLATYAPVISAEK	A			17	File5334 Spectrum7570 scans: 10181
13	TBA1B_HUMAN	Tubulin alpha-1B chain OS=Homo sapiens GN=TUBA1B PE=1 SV=1	940	50804	30	24	19	17	56.3	4.94	6104	1	0	912.999	1823.98	2	1823.98	0.0058	0	33.15	15	28	0.016	K	VGINYQPPTVVPGGDLAK	V			10	File5334 Spectrum6363 scans: 8902
13	TBA1B_HUMAN	Tubulin alpha-1B chain OS=Homo sapiens GN=TUBA1B PE=1 SV=1	940	50804	30	24	19	17	56.3	4.94	6105	1	0	913	1823.99	2	1823.98	0.0075	0	20.8	17	28	0.27	K	VGINYQPPTVVPGGDLAK	V			12	File5334 Spectrum6447 scans: 8993
13	TBA1B_HUMAN	Tubulin alpha-1B chain OS=Homo sapiens GN=TUBA1B PE=1 SV=1	940	50804	30	24	19	17	56.3	4.94	6262	1	0	622.309	1863.91	3	1863.9	0.0079	0	23.89		29	0.19	R	AVCMLSNTTAIAEAWAR	L			8	File5334 Spectrum8362 scans: 11014
13	TBA1B_HUMAN	Tubulin alpha-1B chain OS=Homo sapiens GN=TUBA1B PE=1 SV=1	940	50804	30	24	19	17	56.3	4.94	6263	1	0	932.963	1863.91	2	1863.9	0.0138	0	82.99	23	29	2.4e-07	R	AVCMLSNTTAIAEAWAR	L			10	File5334 Spectrum8349 scans: 11001
13	TBA1B_HUMAN	Tubulin alpha-1B chain OS=Homo sapiens GN=TUBA1B PE=1 SV=1	940	50804	30	24	19	17	56.3	4.94	6326	1	0	940.955	1879.89	2	1879.89	0.0025	0	107.36	23	28	7.2e-10	R	AVCMLSNTTAIAEAWAR	L	Oxidation (M)	0.00010000000000000.0	14	File5334 Spectrum7352 scans: 9950
13	TBA1B_HUMAN	Tubulin alpha-1B chain OS=Homo sapiens GN=TUBA1B PE=1 SV=1	940	50804	30	24	19	17	56.3	4.94	6948	1	0	1004.46	2006.9	2	2006.89	0.013	0	128.18		26	3.2e-12	K	TIGGGDDSFNTFFSETGAGK	H			16	File5334 Spectrum7751 scans: 10371
13	TBA1B_HUMAN	Tubulin alpha-1B chain OS=Homo sapiens GN=TUBA1B PE=1 SV=1	940	50804	30	24	19	17	56.3	4.94	7813	1	0	777.349	2329.03	3	2329.01	0.0144	0	68.33	17	23	1.8e-06	R	AFVHWYVGEGMEEGEFSEAR	E			17	File5334 Spectrum7450 scans: 10053
13	TBA1B_HUMAN	Tubulin alpha-1B chain OS=Homo sapiens GN=TUBA1B PE=1 SV=1	940	50804	30	24	19	17	56.3	4.94	7880	1	0	782.684	2345.03	3	2345.01	0.024	0	51.19		24	0.00011	R	AFVHWYVGEGMEEGEFSEAR	E	Oxidation (M)	0.00000000001000000000.0	19	File5334 Spectrum6791 scans: 9360
13	TBA1B_HUMAN	Tubulin alpha-1B chain OS=Homo sapiens GN=TUBA1B PE=1 SV=1	940	50804	30	24	19	17	56.3	4.94	8005	1	0	1205.11	2408.21	2	2408.2	0.0122	0	83.34	18	29	2.2e-07	R	FDGALNVDLTEFQTNLVPYPR	I			13	File5334 Spectrum8771 scans: 11516
13	TBA1B_HUMAN	Tubulin alpha-1B chain OS=Homo sapiens GN=TUBA1B PE=1 SV=1	940	50804	30	24	19	17	56.3	4.94	8440	1	0	917.441	2749.3	3	2749.28	0.0173	0	65.95	17	28	8.1e-06	K	AYHEQLSVAEITNACFEPANQMVK	C			22	File5334 Spectrum7132 scans: 9718
14	TBA1A_HUMAN	Tubulin alpha-1A chain OS=Homo sapiens GN=TUBA1A PE=1 SV=1	932	50788	30	24	19	17	56.3	4.94	319	1	0	391.209	780.404	2	780.402	0.0022	0	38.23		27	0.0039	R	LSVDYGK	K			5	File5334 Spectrum3024 scans: 5352
14	TBA1A_HUMAN	Tubulin alpha-1A chain OS=Homo sapiens GN=TUBA1A PE=1 SV=1	932	50788	30	24	19	17	56.3	4.94	823	1	0	444.223	886.432	2	886.426	0.006	0	35.66	16	26	0.0058	K	FDLMYAK	R			5	File5334 Spectrum6135 scans: 8662
14	TBA1A_HUMAN	Tubulin alpha-1A chain OS=Homo sapiens GN=TUBA1A PE=1 SV=1	932	50788	30	24	19	17	56.3	4.94	905	1	0	452.22	902.425	2	902.421	0.0039	0	14.86	16	27	0.85	K	FDLMYAK	R	Oxidation (M)	0.0001000.0	6	File5334 Spectrum4997 scans: 7464
14	TBA1A_HUMAN	Tubulin alpha-1A chain OS=Homo sapiens GN=TUBA1A PE=1 SV=1	932	50788	30	24	19	17	56.3	4.94	1028	1	0	461.716	921.417	2	921.411	0.0057	0	11.42	22	27	2.2	R	EDMAALEK	D	Oxidation (M)	0.00100000.0	5	File5334 Spectrum1375 scans: 3586
14	TBA1A_HUMAN	Tubulin alpha-1A chain OS=Homo sapiens GN=TUBA1A PE=1 SV=1	932	50788	30	24	19	17	56.3	4.94	1473	1	0	508.294	1014.57	2	1014.57	0.0027	0	45.61		30	0.0016	K	DVNAAIATIK	T			8	File5334 Spectrum5111 scans: 7584
14	TBA1A_HUMAN	Tubulin alpha-1A chain OS=Homo sapiens GN=TUBA1A PE=1 SV=1	932	50788	30	24	19	17	56.3	4.94	1511	1	0	512.231	1022.45	2	1022.44	0.0047	0	50.82	22	25	0.00013	K	EDAANNYAR	G			6	File5334 Spectrum1241 scans: 3443
14	TBA1A_HUMAN	Tubulin alpha-1A chain OS=Homo sapiens GN=TUBA1A PE=1 SV=1	932	50788	30	24	19	17	56.3	4.94	1820	1	0	543.315	1084.62	2	1084.61	0.0028	0	36.91	23	29	0.0089	K	EIIDLVLDR	I			7	File5334 Spectrum7952 scans: 10582
14	TBA1A_HUMAN	Tubulin alpha-1A chain OS=Homo sapiens GN=TUBA1A PE=1 SV=1	932	50788	30	24	19	17	56.3	4.94	2835	1	0	625.282	1248.55	2	1248.55	0.0045	0	45.37	18	25	0.00047	K	YMACCLLYR	G			8	File5334 Spectrum6292 scans: 8827
14	TBA1A_HUMAN	Tubulin alpha-1A chain OS=Homo sapiens GN=TUBA1A PE=1 SV=1	932	50788	30	24	19	17	56.3	4.94	2909	1	0	633.281	1264.55	2	1264.54	0.0072	0	50.2	22	24	0.00013	K	YMACCLLYR	G	Oxidation (M)	0.010000000.0	8	File5334 Spectrum5558 scans: 8056
14	TBA1A_HUMAN	Tubulin alpha-1A chain OS=Homo sapiens GN=TUBA1A PE=1 SV=1	932	50788	30	24	19	17	56.3	4.94	3696	1	0	705.892	1409.77	2	1409.77	0.0029	0	52.85	22	27	0.00016	R	QLFHPEQLITGK	E			15	File5334 Spectrum6271 scans: 8805
14	TBA1A_HUMAN	Tubulin alpha-1A chain OS=Homo sapiens GN=TUBA1A PE=1 SV=1	932	50788	30	24	19	17	56.3	4.94	3697	1	0	470.931	1409.77	3	1409.77	0.005	0	41.19	17	28	0.0025	R	QLFHPEQLITGK	E			7	File5334 Spectrum6272 scans: 8806
14	TBA1A_HUMAN	Tubulin alpha-1A chain OS=Homo sapiens GN=TUBA1A PE=1 SV=1	932	50788	30	24	19	17	56.3	4.94	4610	10	0	518.271	1551.79	3	1551.79	0.0031	2	1.47	19	29	33	R	LDHKFDLMYAKR	A	Oxidation (M)	0.000000010000.0	5	File5334 Spectrum2620 scans: 4925
14	TBA1A_HUMAN	Tubulin alpha-1A chain OS=Homo sapiens GN=TUBA1A PE=1 SV=1	932	50788	30	24	19	17	56.3	4.94	4926	1	0	799.891	1597.77	2	1597.76	0.0077	0	47.26	27	28	0.00072	R	TIQFVDWCPTGFK	V			9	File5334 Spectrum8250 scans: 10896
14	TBA1A_HUMAN	Tubulin alpha-1A chain OS=Homo sapiens GN=TUBA1A PE=1 SV=1	932	50788	30	24	19	17	56.3	4.94	5495	1	0	851.459	1700.9	2	1700.9	0.0058	0	90.92		29	3.8e-08	R	AVFVDLEPTVIDEVR	T			12	File5334 Spectrum8293 scans: 10942
14	TBA1A_HUMAN	Tubulin alpha-1A chain OS=Homo sapiens GN=TUBA1A PE=1 SV=1	932	50788	30	24	19	17	56.3	4.94	5496	1	0	567.976	1700.9	3	1700.9	0.0062	0	72.42		29	2.7e-06	R	AVFVDLEPTVIDEVR	T			10	File5334 Spectrum8299 scans: 10948
14	TBA1A_HUMAN	Tubulin alpha-1A chain OS=Homo sapiens GN=TUBA1A PE=1 SV=1	932	50788	30	24	19	17	56.3	4.94	5597	1	0	573.635	1717.88	3	1717.87	0.0092	0	43.71	21	30	0.0023	R	NLDIERPTYTNLNR	L			16	File5334 Spectrum4908 scans: 7371
14	TBA1A_HUMAN	Tubulin alpha-1A chain OS=Homo sapiens GN=TUBA1A PE=1 SV=1	932	50788	30	24	19	17	56.3	4.94	5598	1	0	859.949	1717.88	2	1717.87	0.0098	0	67.21	26	30	1e-05	R	NLDIERPTYTNLNR	L			11	File5334 Spectrum4909 scans: 7372
14	TBA1A_HUMAN	Tubulin alpha-1A chain OS=Homo sapiens GN=TUBA1A PE=1 SV=1	932	50788	30	24	19	17	56.3	4.94	5818	1	0	586.329	1755.96	3	1755.96	0.0086	0	14.82	15	28	1.1	R	IHFPLATYAPVISAEK	A			11	File5334 Spectrum7488 scans: 10094
14	TBA1A_HUMAN	Tubulin alpha-1A chain OS=Homo sapiens GN=TUBA1A PE=1 SV=1	932	50788	30	24	19	17	56.3	4.94	5819	1	0	586.329	1755.97	3	1755.96	0.0094	0	44.66	21	28	0.0011	R	IHFPLATYAPVISAEK	A			11	File5334 Spectrum7413 scans: 10014
14	TBA1A_HUMAN	Tubulin alpha-1A chain OS=Homo sapiens GN=TUBA1A PE=1 SV=1	932	50788	30	24	19	17	56.3	4.94	5820	1	0	586.33	1755.97	3	1755.96	0.0127	0	52.6	17	27	0.00017	R	IHFPLATYAPVISAEK	A			17	File5334 Spectrum7570 scans: 10181
14	TBA1A_HUMAN	Tubulin alpha-1A chain OS=Homo sapiens GN=TUBA1A PE=1 SV=1	932	50788	30	24	19	17	56.3	4.94	6104	1	0	912.999	1823.98	2	1823.98	0.0058	0	33.15	15	28	0.016	K	VGINYQPPTVVPGGDLAK	V			10	File5334 Spectrum6363 scans: 8902
14	TBA1A_HUMAN	Tubulin alpha-1A chain OS=Homo sapiens GN=TUBA1A PE=1 SV=1	932	50788	30	24	19	17	56.3	4.94	6105	1	0	913	1823.99	2	1823.98	0.0075	0	20.8	17	28	0.27	K	VGINYQPPTVVPGGDLAK	V			12	File5334 Spectrum6447 scans: 8993
14	TBA1A_HUMAN	Tubulin alpha-1A chain OS=Homo sapiens GN=TUBA1A PE=1 SV=1	932	50788	30	24	19	17	56.3	4.94	6262	1	0	622.309	1863.91	3	1863.9	0.0079	0	23.89		29	0.19	R	AVCMLSNTTAIAEAWAR	L			8	File5334 Spectrum8362 scans: 11014
14	TBA1A_HUMAN	Tubulin alpha-1A chain OS=Homo sapiens GN=TUBA1A PE=1 SV=1	932	50788	30	24	19	17	56.3	4.94	6263	1	0	932.963	1863.91	2	1863.9	0.0138	0	82.99	23	29	2.4e-07	R	AVCMLSNTTAIAEAWAR	L			10	File5334 Spectrum8349 scans: 11001
14	TBA1A_HUMAN	Tubulin alpha-1A chain OS=Homo sapiens GN=TUBA1A PE=1 SV=1	932	50788	30	24	19	17	56.3	4.94	6326	1	0	940.955	1879.89	2	1879.89	0.0025	0	107.36	23	28	7.2e-10	R	AVCMLSNTTAIAEAWAR	L	Oxidation (M)	0.00010000000000000.0	14	File5334 Spectrum7352 scans: 9950
14	TBA1A_HUMAN	Tubulin alpha-1A chain OS=Homo sapiens GN=TUBA1A PE=1 SV=1	932	50788	30	24	19	17	56.3	4.94	6948	1	0	1004.46	2006.9	2	2006.89	0.013	0	128.18		26	3.2e-12	K	TIGGGDDSFNTFFSETGAGK	H			16	File5334 Spectrum7751 scans: 10371
14	TBA1A_HUMAN	Tubulin alpha-1A chain OS=Homo sapiens GN=TUBA1A PE=1 SV=1	932	50788	30	24	19	17	56.3	4.94	7813	1	0	777.349	2329.03	3	2329.01	0.0144	0	68.33	17	23	1.8e-06	R	AFVHWYVGEGMEEGEFSEAR	E			17	File5334 Spectrum7450 scans: 10053
14	TBA1A_HUMAN	Tubulin alpha-1A chain OS=Homo sapiens GN=TUBA1A PE=1 SV=1	932	50788	30	24	19	17	56.3	4.94	7880	1	0	782.684	2345.03	3	2345.01	0.024	0	51.19		24	0.00011	R	AFVHWYVGEGMEEGEFSEAR	E	Oxidation (M)	0.00000000001000000000.0	19	File5334 Spectrum6791 scans: 9360
14	TBA1A_HUMAN	Tubulin alpha-1A chain OS=Homo sapiens GN=TUBA1A PE=1 SV=1	932	50788	30	24	19	17	56.3	4.94	8005	1	0	1205.11	2408.21	2	2408.2	0.0122	0	83.34	18	29	2.2e-07	R	FDGALNVDLTEFQTNLVPYPR	I			13	File5334 Spectrum8771 scans: 11516
14	TBA1A_HUMAN	Tubulin alpha-1A chain OS=Homo sapiens GN=TUBA1A PE=1 SV=1	932	50788	30	24	19	17	56.3	4.94	8440	1	0	917.441	2749.3	3	2749.28	0.0173	0	65.95	17	28	8.1e-06	K	AYHEQLSVAEITNACFEPANQMVK	C			22	File5334 Spectrum7132 scans: 9718
15	HSP7C_HUMAN	Heat shock cognate 71 kDa protein OS=Homo sapiens GN=HSPA8 PE=1 SV=1	892	71082	34	25	24	19	39	5.37	255	1	0	383.212	764.41	2	764.407	0.0033	0	31.82		28	0.025	K	VQVEYK	G			5	File5334 Spectrum2087 scans: 4355
15	HSP7C_HUMAN	Heat shock cognate 71 kDa protein OS=Homo sapiens GN=HSPA8 PE=1 SV=1	892	71082	34	25	24	19	39	5.37	285	1	0	387.212	772.41	2	772.408	0.0025	0	20.67	25	30	0.48	K	DNNLLGK	F			5	File5334 Spectrum3046 scans: 5375
15	HSP7C_HUMAN	Heat shock cognate 71 kDa protein OS=Homo sapiens GN=HSPA8 PE=1 SV=1	892	71082	34	25	24	19	39	5.37	290	1	0	387.722	773.43	2	773.428	0.0015	0	27.72	21	31	0.12	R	NTTIPTK	Q			4	File5334 Spectrum1369 scans: 3580
15	HSP7C_HUMAN	Heat shock cognate 71 kDa protein OS=Homo sapiens GN=HSPA8 PE=1 SV=1	892	71082	34	25	24	19	39	5.37	427	1	0	402.727	803.44	2	803.439	0.0014	0	38.73		31	0.0085	K	ITITNDK	G			6	File5334 Spectrum1988 scans: 4243
15	HSP7C_HUMAN	Heat shock cognate 71 kDa protein OS=Homo sapiens GN=HSPA8 PE=1 SV=1	892	71082	34	25	24	19	39	5.37	1355	1	1	495.268	988.522	2	988.519	0.0031	1	32.94		30	0.03	R	LSKEDIER	M			6	File5334 Spectrum1801 scans: 4043
15	HSP7C_HUMAN	Heat shock cognate 71 kDa protein OS=Homo sapiens GN=HSPA8 PE=1 SV=1	892	71082	34	25	24	19	39	5.37	1379	1	1	497.269	992.524	2	992.518	0.0057	0	26.25	16	30	0.13	K	EIAEAYLGK	T			6	File5334 Spectrum4538 scans: 6982
15	HSP7C_HUMAN	Heat shock cognate 71 kDa protein OS=Homo sapiens GN=HSPA8 PE=1 SV=1	892	71082	34	25	24	19	39	5.37	1795	1	0	541.289	1080.56	2	1080.56	0.0026	0	35.3	21	29	0.012	K	LLQDFFNGK	E			7	File5334 Spectrum7202 scans: 9793
15	HSP7C_HUMAN	Heat shock cognate 71 kDa protein OS=Homo sapiens GN=HSPA8 PE=1 SV=1	892	71082	34	25	24	19	39	5.37	2576	1	1	600.342	1198.67	2	1198.67	0.0032	0	62.34	27	29	2.5e-05	K	DAGTIAGLNVLR	I			10	File5334 Spectrum6997 scans: 9577
15	HSP7C_HUMAN	Heat shock cognate 71 kDa protein OS=Homo sapiens GN=HSPA8 PE=1 SV=1	892	71082	34	25	24	19	39	5.37	2731	1	0	614.82	1227.63	2	1227.62	0.0048	0	72.7	29	29	2.7e-06	K	VEIIANDQGNR	T			9	File5334 Spectrum3068 scans: 5398
15	HSP7C_HUMAN	Heat shock cognate 71 kDa protein OS=Homo sapiens GN=HSPA8 PE=1 SV=1	892	71082	34	25	24	19	39	5.37	2773	1	1	412.547	1234.62	3	1234.62	0.0026	0	24.88	19	30	0.17	R	MVNHFIAEFK	R			7	File5334 Spectrum5823 scans: 8334
15	HSP7C_HUMAN	Heat shock cognate 71 kDa protein OS=Homo sapiens GN=HSPA8 PE=1 SV=1	892	71082	34	25	24	19	39	5.37	2862	1	0	627.31	1252.61	2	1252.61	-0.0036	0	67.48	26	29	7.1e-06	R	FEELNADLFR	G			8	File5334 Spectrum7472 scans: 10076
15	HSP7C_HUMAN	Heat shock cognate 71 kDa protein OS=Homo sapiens GN=HSPA8 PE=1 SV=1	892	71082	34	25	24	19	39	5.37	3137	1	1	652.822	1303.63	2	1303.62	0.006	0	60.41	27	29	3.7e-05	K	CNEIINWLDK	N			7	File5334 Spectrum7878 scans: 10504
15	HSP7C_HUMAN	Heat shock cognate 71 kDa protein OS=Homo sapiens GN=HSPA8 PE=1 SV=1	892	71082	34	25	24	19	39	5.37	3233	1	1	660.302	1318.59	2	1318.59	0.0036	0	63.44		26	9.2e-06	K	NSLESYAFNMK	A	Oxidation (M)	0.00000000010.0	8	File5334 Spectrum5406 scans: 7896
15	HSP7C_HUMAN	Heat shock cognate 71 kDa protein OS=Homo sapiens GN=HSPA8 PE=1 SV=1	892	71082	34	25	24	19	39	5.37	3796	1	1	713.838	1425.66	2	1425.66	0.0064	1	35.27		27	0.009	R	RFDDAVVQSDMK	H	Oxidation (M)	0.000000000010.0	6	File5334 Spectrum2871 scans: 5190
15	HSP7C_HUMAN	Heat shock cognate 71 kDa protein OS=Homo sapiens GN=HSPA8 PE=1 SV=1	892	71082	34	25	24	19	39	5.37	4128	1	0	494.26	1479.76	3	1479.75	0.0105	1	44.84	25	29	0.0015	R	ARFEELNADLFR	G			13	File5334 Spectrum6858 scans: 9431
15	HSP7C_HUMAN	Heat shock cognate 71 kDa protein OS=Homo sapiens GN=HSPA8 PE=1 SV=1	892	71082	34	25	24	19	39	5.37	4129	1	0	740.887	1479.76	2	1479.75	0.0119	1	66.08		29	1.1e-05	R	ARFEELNADLFR	G			10	File5334 Spectrum6877 scans: 9451
15	HSP7C_HUMAN	Heat shock cognate 71 kDa protein OS=Homo sapiens GN=HSPA8 PE=1 SV=1	892	71082	34	25	24	19	39	5.37	4133	1	1	494.61	1480.81	3	1480.8	0.0069	0	45.06	24	28	0.0011	K	SQIHDIVLVGGSTR	I			14	File5334 Spectrum4889 scans: 7351
15	HSP7C_HUMAN	Heat shock cognate 71 kDa protein OS=Homo sapiens GN=HSPA8 PE=1 SV=1	892	71082	34	25	24	19	39	5.37	4134	1	1	741.411	1480.81	2	1480.8	0.0079	0	55.37	17	28	0.0001	K	SQIHDIVLVGGSTR	I			7	File5334 Spectrum4890 scans: 7352
15	HSP7C_HUMAN	Heat shock cognate 71 kDa protein OS=Homo sapiens GN=HSPA8 PE=1 SV=1	892	71082	34	25	24	19	39	5.37	4157	1	0	744.358	1486.7	2	1486.69	0.0075	0	48.84	20	28	0.00042	R	TTPSYVAFTDTER	L			9	File5334 Spectrum5536 scans: 8033
15	HSP7C_HUMAN	Heat shock cognate 71 kDa protein OS=Homo sapiens GN=HSPA8 PE=1 SV=1	892	71082	34	25	24	19	39	5.37	4158	1	0	744.358	1486.7	2	1486.69	0.0081	0	46.07	17	28	0.0008	R	TTPSYVAFTDTER	L			7	File5334 Spectrum5614 scans: 8115
15	HSP7C_HUMAN	Heat shock cognate 71 kDa protein OS=Homo sapiens GN=HSPA8 PE=1 SV=1	892	71082	34	25	24	19	39	5.37	5006	1	1	808.902	1615.79	2	1615.78	0.0081	0	55.18		29	0.00013	K	SFYPEEVSSMVLTK	M			12	File5334 Spectrum7756 scans: 10376
15	HSP7C_HUMAN	Heat shock cognate 71 kDa protein OS=Homo sapiens GN=HSPA8 PE=1 SV=1	892	71082	34	25	24	19	39	5.37	5174	1	1	825.405	1648.8	2	1648.79	0.008	0	72.24	19	29	2.6e-06	K	NQVAMNPTNTVFDAK	R			13	File5334 Spectrum5624 scans: 8125
15	HSP7C_HUMAN	Heat shock cognate 71 kDa protein OS=Homo sapiens GN=HSPA8 PE=1 SV=1	892	71082	34	25	24	19	39	5.37	5241	1	0	830.453	1658.89	2	1658.89	0.0042	0	93.72	18	28	1.7e-08	R	IINEPTAAAIAYGLDK	K			10	File5334 Spectrum7174 scans: 9763
15	HSP7C_HUMAN	Heat shock cognate 71 kDa protein OS=Homo sapiens GN=HSPA8 PE=1 SV=1	892	71082	34	25	24	19	39	5.37	5242	1	0	553.972	1658.89	3	1658.89	0.006	0	28.97	27	29	0.051	R	IINEPTAAAIAYGLDK	K			13	File5334 Spectrum7214 scans: 9805
15	HSP7C_HUMAN	Heat shock cognate 71 kDa protein OS=Homo sapiens GN=HSPA8 PE=1 SV=1	892	71082	34	25	24	19	39	5.37	5265	1	1	833.404	1664.79	2	1664.78	0.0106	0	89.06	20	28	4.9e-08	K	NQVAMNPTNTVFDAK	R	Oxidation (M)	0.000010000000000.0	13	File5334 Spectrum4552 scans: 6997
15	HSP7C_HUMAN	Heat shock cognate 71 kDa protein OS=Homo sapiens GN=HSPA8 PE=1 SV=1	892	71082	34	25	24	19	39	5.37	5404	1	0	846.371	1690.73	2	1690.72	0.0098	0	14.92	17	23	0.37	K	STAGDTHLGGEDFDNR	M			7	File5334 Spectrum3308 scans: 5651
15	HSP7C_HUMAN	Heat shock cognate 71 kDa protein OS=Homo sapiens GN=HSPA8 PE=1 SV=1	892	71082	34	25	24	19	39	5.37	5405	1	0	846.382	1690.75	2	1690.72	0.0312	0	10.12	23	25	1.7	K	STAGDTHLGGEDFDNR	M			5	File5334 Spectrum3220 scans: 5558
15	HSP7C_HUMAN	Heat shock cognate 71 kDa protein OS=Homo sapiens GN=HSPA8 PE=1 SV=1	892	71082	34	25	24	19	39	5.37	5750	1	1	873.41	1744.81	2	1744.8	0.0045	1	72.32		27	1.7e-06	K	NQTAEKEEFEHQQK	E			12	File5334 Spectrum1184 scans: 3382
15	HSP7C_HUMAN	Heat shock cognate 71 kDa protein OS=Homo sapiens GN=HSPA8 PE=1 SV=1	892	71082	34	25	24	19	39	5.37	5751	2	1	437.209	1744.81	4	1744.8	0.0049	1	10.31	19	27	2.8	K	NQTAEKEEFEHQQK	E			8	File5334 Spectrum1191 scans: 3390
15	HSP7C_HUMAN	Heat shock cognate 71 kDa protein OS=Homo sapiens GN=HSPA8 PE=1 SV=1	892	71082	34	25	24	19	39	5.37	5752	1	1	582.61	1744.81	3	1744.8	0.0063	1	70.17		27	2.9e-06	K	NQTAEKEEFEHQQK	E			18	File5334 Spectrum1174 scans: 3372
15	HSP7C_HUMAN	Heat shock cognate 71 kDa protein OS=Homo sapiens GN=HSPA8 PE=1 SV=1	892	71082	34	25	24	19	39	5.37	5943	1	0	596.67	1786.99	3	1786.98	0.0044	1	77.99		27	4.1e-07	R	IINEPTAAAIAYGLDKK	V			11	File5334 Spectrum6441 scans: 8986
15	HSP7C_HUMAN	Heat shock cognate 71 kDa protein OS=Homo sapiens GN=HSPA8 PE=1 SV=1	892	71082	34	25	24	19	39	5.37	5944	1	0	894.502	1786.99	2	1786.98	0.007	1	21.62	16	26	0.16	R	IINEPTAAAIAYGLDKK	V			11	File5334 Spectrum6470 scans: 9017
15	HSP7C_HUMAN	Heat shock cognate 71 kDa protein OS=Homo sapiens GN=HSPA8 PE=1 SV=1	892	71082	34	25	24	19	39	5.37	6826	1	1	661.342	1981.01	3	1980.99	0.0147	0	60.46	22	29	4e-05	K	TVTNAVVTVPAYFNDSQR	Q			8	File5334 Spectrum6878 scans: 9452
15	HSP7C_HUMAN	Heat shock cognate 71 kDa protein OS=Homo sapiens GN=HSPA8 PE=1 SV=1	892	71082	34	25	24	19	39	5.37	6827	1	1	991.517	1981.02	2	1980.99	0.0287	0	53.58	21	29	0.00019	K	TVTNAVVTVPAYFNDSQR	Q			13	File5334 Spectrum6844 scans: 9416
16	GRP75_HUMAN	Stress-70 protein, mitochondrial OS=Homo sapiens GN=HSPA9 PE=1 SV=2	854	73920	34	18	30	18	47.9	5.87	117	5	1	366.211	730.408	2	730.405	0.0028	0	2.96	18	31	36	R	LVGMPAK	R	Oxidation (M)	0.0001000.0	4	File5334 Spectrum1094 scans: 3283
16	GRP75_HUMAN	Stress-70 protein, mitochondrial OS=Homo sapiens GN=HSPA9 PE=1 SV=2	854	73920	34	18	30	18	47.9	5.87	290	1	0	387.722	773.43	2	773.428	0.0015	0	27.72	21	31	0.12	R	NTTIPTK	K			4	File5334 Spectrum1369 scans: 3580
16	GRP75_HUMAN	Stress-70 protein, mitochondrial OS=Homo sapiens GN=HSPA9 PE=1 SV=2	854	73920	34	18	30	18	47.9	5.87	640	1	1	423.75	845.486	2	845.486	0.0008	1	34.28		29	0.018	K	LKEEISK	M			6	File5334 Spectrum1023 scans: 3204
16	GRP75_HUMAN	Stress-70 protein, mitochondrial OS=Homo sapiens GN=HSPA9 PE=1 SV=2	854	73920	34	18	30	18	47.9	5.87	699	1	0	432.205	862.395	2	862.397	-0.0011	0	21.2		27	0.2	K	DNMALQR	V	Oxidation (M)	0.0010000.0	4	File5334 Spectrum1028 scans: 3209
16	GRP75_HUMAN	Stress-70 protein, mitochondrial OS=Homo sapiens GN=HSPA9 PE=1 SV=2	854	73920	34	18	30	18	47.9	5.87	903	1	1	451.769	901.524	2	901.523	0.0006	1	19.08		29	0.59	R	NTTIPTKK	S			4	File5334 Spectrum655 scans: 2773
16	GRP75_HUMAN	Stress-70 protein, mitochondrial OS=Homo sapiens GN=HSPA9 PE=1 SV=2	854	73920	34	18	30	18	47.9	5.87	1213	1	1	479.752	957.49	2	957.488	0.0016	0	32.17	25	28	0.021	K	VLENAEGAR	T			7	File5334 Spectrum1520 scans: 3743
16	GRP75_HUMAN	Stress-70 protein, mitochondrial OS=Homo sapiens GN=HSPA9 PE=1 SV=2	854	73920	34	18	30	18	47.9	5.87	1237	1	0	482.228	962.442	2	962.438	0.0041	0	17.76	21	28	0.54	K	DDIENMVK	N			6	File5334 Spectrum4680 scans: 7131
16	GRP75_HUMAN	Stress-70 protein, mitochondrial OS=Homo sapiens GN=HSPA9 PE=1 SV=2	854	73920	34	18	30	18	47.9	5.87	1281	6	0	487.267	972.519	2	972.518	0.0018	1	8.03	27	30	8.7	R	RTIAPCQK	A			4	File5334 Spectrum1011 scans: 3190
16	GRP75_HUMAN	Stress-70 protein, mitochondrial OS=Homo sapiens GN=HSPA9 PE=1 SV=2	854	73920	34	18	30	18	47.9	5.87	1381	1	0	497.731	993.447	2	993.444	0.0037	0	12.96	22	26	1.3	K	AMQDAEVSK	S	Oxidation (M)	0.010000000.0	6	File5334 Spectrum467 scans: 2571
16	GRP75_HUMAN	Stress-70 protein, mitochondrial OS=Homo sapiens GN=HSPA9 PE=1 SV=2	854	73920	34	18	30	18	47.9	5.87	2231	1	1	574.783	1147.55	2	1147.55	0.0047	1	46.33	21	29	0.001	R	KDSETGENIR	Q			7	File5334 Spectrum718 scans: 2841
16	GRP75_HUMAN	Stress-70 protein, mitochondrial OS=Homo sapiens GN=HSPA9 PE=1 SV=2	854	73920	34	18	30	18	47.9	5.87	2233	1	1	574.789	1147.56	2	1147.55	0.0163	1	2.84	14	29	25	R	KDSETGENIR	Q			4	File5334 Spectrum2574 scans: 4875
16	GRP75_HUMAN	Stress-70 protein, mitochondrial OS=Homo sapiens GN=HSPA9 PE=1 SV=2	854	73920	34	18	30	18	47.9	5.87	2239	1	1	575.283	1148.55	2	1148.55	0.0048	1	32.91	28	29	0.022	R	RYDDPEVQK	D			7	File5334 Spectrum1410 scans: 3624
16	GRP75_HUMAN	Stress-70 protein, mitochondrial OS=Homo sapiens GN=HSPA9 PE=1 SV=2	854	73920	34	18	30	18	47.9	5.87	2244	3	1	383.887	1148.64	3	1148.62	0.0163	2	9.74	23	28	4.2	K	LKEEISKMR	E	Oxidation (M)	0.000000010.0	3	File5334 Spectrum2107 scans: 4376
16	GRP75_HUMAN	Stress-70 protein, mitochondrial OS=Homo sapiens GN=HSPA9 PE=1 SV=2	854	73920	34	18	30	18	47.9	5.87	2746	6	1	616.328	1230.64	2	1230.66	-0.0158	0	1.68	24	30	39	R	QAASSLQQASLK	L			6	File5334 Spectrum6071 scans: 8595
16	GRP75_HUMAN	Stress-70 protein, mitochondrial OS=Homo sapiens GN=HSPA9 PE=1 SV=2	854	73920	34	18	30	18	47.9	5.87	2749	1	1	616.338	1230.66	2	1230.66	0.0038	0	92.72	26	30	2.9e-08	R	QAASSLQQASLK	L			11	File5334 Spectrum2979 scans: 5305
16	GRP75_HUMAN	Stress-70 protein, mitochondrial OS=Homo sapiens GN=HSPA9 PE=1 SV=2	854	73920	34	18	30	18	47.9	5.87	2808	1	1	621.845	1241.68	2	1241.67	0.0025	0	69.93	26	29	4.8e-06	K	DAGQISGLNVLR	V			9	File5334 Spectrum6414 scans: 8956
16	GRP75_HUMAN	Stress-70 protein, mitochondrial OS=Homo sapiens GN=HSPA9 PE=1 SV=2	854	73920	34	18	30	18	47.9	5.87	3067	1	1	645.846	1289.68	2	1289.67	0.0039	0	6.4	19	30	14	K	VQQTVQDLFGR	A			8	File5334 Spectrum6358 scans: 8897
16	GRP75_HUMAN	Stress-70 protein, mitochondrial OS=Homo sapiens GN=HSPA9 PE=1 SV=2	854	73920	34	18	30	18	47.9	5.87	3298	1	1	667.325	1332.64	2	1332.63	0.0046	0	51.5	19	29	0.00031	K	ETAENYLGHTAK	N			8	File5334 Spectrum2874 scans: 5193
16	GRP75_HUMAN	Stress-70 protein, mitochondrial OS=Homo sapiens GN=HSPA9 PE=1 SV=2	854	73920	34	18	30	18	47.9	5.87	3333	1	1	671.316	1340.62	2	1340.61	0.0056	0	72.69	26	27	1.5e-06	R	ASNGDAWVEAHGK	L			8	File5334 Spectrum2733 scans: 5043
16	GRP75_HUMAN	Stress-70 protein, mitochondrial OS=Homo sapiens GN=HSPA9 PE=1 SV=2	854	73920	34	18	30	18	47.9	5.87	3446	1	0	681.379	1360.74	2	1360.74	0.0077	0	57.57	24	28	6.6e-05	R	AQFEGIVTDLIR	R			7	File5334 Spectrum8413 scans: 11071
16	GRP75_HUMAN	Stress-70 protein, mitochondrial OS=Homo sapiens GN=HSPA9 PE=1 SV=2	854	73920	34	18	30	18	47.9	5.87	3914	1	0	723.889	1445.76	2	1445.75	0.0088	0	79.73	25	30	5.9e-07	K	SDIGEVILVGGMTR	M			9	File5334 Spectrum7654 scans: 10269
16	GRP75_HUMAN	Stress-70 protein, mitochondrial OS=Homo sapiens GN=HSPA9 PE=1 SV=2	854	73920	34	18	30	18	47.9	5.87	3927	4	1	484.238	1449.69	3	1449.71	-0.0171	0	4.73	19	28	12	R	TTPSVVAFTADGER	L			4	File5334 Spectrum477 scans: 2583
16	GRP75_HUMAN	Stress-70 protein, mitochondrial OS=Homo sapiens GN=HSPA9 PE=1 SV=2	854	73920	34	18	30	18	47.9	5.87	3928	1	1	725.867	1449.72	2	1449.71	0.01	0	84.4	19	30	1.8e-07	R	TTPSVVAFTADGER	L			9	File5334 Spectrum5607 scans: 8107
16	GRP75_HUMAN	Stress-70 protein, mitochondrial OS=Homo sapiens GN=HSPA9 PE=1 SV=2	854	73920	34	18	30	18	47.9	5.87	4002	1	0	731.886	1461.76	2	1461.75	0.0071	0	24.68	22	29	0.17	K	SDIGEVILVGGMTR	M	Oxidation (M)	0.00000000000100.0	5	File5334 Spectrum6751 scans: 9318
16	GRP75_HUMAN	Stress-70 protein, mitochondrial OS=Homo sapiens GN=HSPA9 PE=1 SV=2	854	73920	34	18	30	18	47.9	5.87	4075	1	0	737.4	1472.79	2	1472.78	0.0029	0	70.44		30	4.7e-06	R	EQQIVIQSSGGLSK	D			11	File5334 Spectrum4190 scans: 6607
16	GRP75_HUMAN	Stress-70 protein, mitochondrial OS=Homo sapiens GN=HSPA9 PE=1 SV=2	854	73920	34	18	30	18	47.9	5.87	4722	1	1	784.892	1567.77	2	1567.76	0.0062	0	86.83		29	8.6e-08	R	QAVTNPNNTFYATK	R			9	File5334 Spectrum3851 scans: 6223
16	GRP75_HUMAN	Stress-70 protein, mitochondrial OS=Homo sapiens GN=HSPA9 PE=1 SV=2	854	73920	34	18	30	18	47.9	5.87	4893	1	0	796.982	1591.95	2	1591.94	0.0044	0	70.6		19	4e-07	K	LLGQFTLIGIPPAPR	G			11	File5334 Spectrum8669 scans: 11386
16	GRP75_HUMAN	Stress-70 protein, mitochondrial OS=Homo sapiens GN=HSPA9 PE=1 SV=2	854	73920	34	18	30	18	47.9	5.87	5148	1	1	823.445	1644.88	2	1644.87	0.0033	0	88.9	25	29	6e-08	R	VINEPTAAALAYGLDK	S			10	File5334 Spectrum7037 scans: 9619
16	GRP75_HUMAN	Stress-70 protein, mitochondrial OS=Homo sapiens GN=HSPA9 PE=1 SV=2	854	73920	34	18	30	18	47.9	5.87	5420	1	1	847.936	1693.86	2	1693.84	0.0143	0	58.34	18	29	6.5e-05	K	NAVITVPAYFNDSQR	Q			10	File5334 Spectrum6897 scans: 9472
16	GRP75_HUMAN	Stress-70 protein, mitochondrial OS=Homo sapiens GN=HSPA9 PE=1 SV=2	854	73920	34	18	30	18	47.9	5.87	6033	1	1	904.958	1807.9	2	1807.9	0.0071	0	120.07		29	4.5e-11	K	SQVFSTAADGQTQVEIK	V			11	File5334 Spectrum5088 scans: 7560
16	GRP75_HUMAN	Stress-70 protein, mitochondrial OS=Homo sapiens GN=HSPA9 PE=1 SV=2	854	73920	34	18	30	18	47.9	5.87	7120	1	1	1028.49	2054.96	2	2054.95	0.0102	0	113.04	24	27	1.6e-10	K	STNGDTFLGGEDFDQALLR	H			15	File5334 Spectrum8231 scans: 10876
16	GRP75_HUMAN	Stress-70 protein, mitochondrial OS=Homo sapiens GN=HSPA9 PE=1 SV=2	854	73920	34	18	30	18	47.9	5.87	7647	1	1	1126.13	2250.25	2	2250.21	0.0336	0	23.23		24	0.073	K	VIAVYDLGGGTFDISILEIQK	G			12	File5334 Spectrum8869 scans: 11620
16	GRP75_HUMAN	Stress-70 protein, mitochondrial OS=Homo sapiens GN=HSPA9 PE=1 SV=2	854	73920	34	18	30	18	47.9	5.87	7893	1	0	785.414	2353.22	3	2353.25	-0.0262	1	1.69	13	28	26	R	EMAGDNKLLGQFTLIGIPPAPR	G	Oxidation (M)	0.0100000000000000000000.0	8	File5334 Spectrum7542 scans: 10151
16	GRP75_HUMAN	Stress-70 protein, mitochondrial OS=Homo sapiens GN=HSPA9 PE=1 SV=2	854	73920	34	18	30	18	47.9	5.87	8466	7	0	921.486	2761.43	3	2761.38	0.0533	2	3.08	19	27	15	K	AMQDAEVSKSDIGEVILVGGMTRMPK	V			9	File5334 Spectrum8188 scans: 10831
17	HDGF_HUMAN	Hepatoma-derived growth factor OS=Homo sapiens GN=HDGF PE=1 SV=1	825	26886	27	21	19	16	74.2	4.7	804	1	1	442.759	883.504	2	883.501	0.0028	0	23.51	19	26	0.1	K	LVIDEPAK	E			5	File5334 Spectrum3590 scans: 5948
17	HDGF_HUMAN	Hepatoma-derived growth factor OS=Homo sapiens GN=HDGF PE=1 SV=1	825	26886	27	21	19	16	74.2	4.7	1205	1	1	479.238	956.46	2	956.456	0.0041	0	14.38	23	26	0.86	K	EDAEAPGIR	D			5	File5334 Spectrum2261 scans: 4540
17	HDGF_HUMAN	Hepatoma-derived growth factor OS=Homo sapiens GN=HDGF PE=1 SV=1	825	26886	27	21	19	16	74.2	4.7	1328	1	0	492.247	982.48	2	982.477	0.0027	0	27.29	19	27	0.054	K	GYPHWPAR	I			5	File5334 Spectrum3822 scans: 6193
17	HDGF_HUMAN	Hepatoma-derived growth factor OS=Homo sapiens GN=HDGF PE=1 SV=1	825	26886	27	21	19	16	74.2	4.7	1612	1	1	522.765	1043.52	2	1043.51	0.0024	0	57.05		28	6.4e-05	R	AGDLLEDSPK	R			6	File5334 Spectrum3961 scans: 6339
17	HDGF_HUMAN	Hepatoma-derived growth factor OS=Homo sapiens GN=HDGF PE=1 SV=1	825	26886	27	21	19	16	74.2	4.7	1846	1	1	544.753	1087.49	2	1087.49	0.0018	0	33.46	21	25	0.0083	K	NSTPSEPGSGR	G			5	File5334 Spectrum812 scans: 2946
17	HDGF_HUMAN	Hepatoma-derived growth factor OS=Homo sapiens GN=HDGF PE=1 SV=1	825	26886	27	21	19	16	74.2	4.7	1847	5	1	544.756	1087.5	2	1087.49	0.0075	0	0.55		25	17	K	NSTPSEPGSGR	G			2	File5334 Spectrum2601 scans: 4905
17	HDGF_HUMAN	Hepatoma-derived growth factor OS=Homo sapiens GN=HDGF PE=1 SV=1	825	26886	27	21	19	16	74.2	4.7	1946	1	1	551.778	1101.54	2	1101.54	0.0046	0	41.01	28	28	0.0031	R	IDEMPEAAVK	S			9	File5334 Spectrum3900 scans: 6275
17	HDGF_HUMAN	Hepatoma-derived growth factor OS=Homo sapiens GN=HDGF PE=1 SV=1	825	26886	27	21	19	16	74.2	4.7	2103	1	1	564.27	1126.53	2	1126.52	0.0076	0	25.09	19	27	0.083	K	DLFPYEESK	E			7	File5334 Spectrum6151 scans: 8679
17	HDGF_HUMAN	Hepatoma-derived growth factor OS=Homo sapiens GN=HDGF PE=1 SV=1	825	26886	27	21	19	16	74.2	4.7	2142	1	1	566.246	1130.48	2	1130.47	0.004	0	18.4		20	0.077	K	EAENPEGEEK	E			5	File5334 Spectrum695 scans: 2816
17	HDGF_HUMAN	Hepatoma-derived growth factor OS=Homo sapiens GN=HDGF PE=1 SV=1	825	26886	27	21	19	16	74.2	4.7	2143	1	1	566.246	1130.48	2	1130.47	0.0044	0	30.2		20	0.0051	K	EAENPEGEEK	E			5	File5334 Spectrum777 scans: 2906
17	HDGF_HUMAN	Hepatoma-derived growth factor OS=Homo sapiens GN=HDGF PE=1 SV=1	825	26886	27	21	19	16	74.2	4.7	2582	1	1	600.817	1199.62	2	1199.61	0.0042	1	45.27		29	0.0013	R	RAGDLLEDSPK	R			7	File5334 Spectrum3261 scans: 5601
17	HDGF_HUMAN	Hepatoma-derived growth factor OS=Homo sapiens GN=HDGF PE=1 SV=1	825	26886	27	21	19	16	74.2	4.7	6082	1	1	607.305	1818.89	3	1818.88	0.0134	0	49.47	21	30	0.00056	K	GFSEGLWEIENNPTVK	A			7	File5334 Spectrum7640 scans: 10254
17	HDGF_HUMAN	Hepatoma-derived growth factor OS=Homo sapiens GN=HDGF PE=1 SV=1	825	26886	27	21	19	16	74.2	4.7	6083	1	1	910.454	1818.89	2	1818.88	0.0151	0	70.29	18	30	4.7e-06	K	GFSEGLWEIENNPTVK	A			12	File5334 Spectrum7614 scans: 10227
17	HDGF_HUMAN	Hepatoma-derived growth factor OS=Homo sapiens GN=HDGF PE=1 SV=1	825	26886	27	21	19	16	74.2	4.7	6668	1	1	650.004	1946.99	3	1946.97	0.0169	1	63.17	24	29	2.3e-05	R	KGFSEGLWEIENNPTVK	A			14	File5334 Spectrum6781 scans: 9350
17	HDGF_HUMAN	Hepatoma-derived growth factor OS=Homo sapiens GN=HDGF PE=1 SV=1	825	26886	27	21	19	16	74.2	4.7	6669	1	1	974.504	1946.99	2	1946.97	0.0194	1	94.62	28	29	1.6e-08	R	KGFSEGLWEIENNPTVK	A			15	File5334 Spectrum6782 scans: 9351
17	HDGF_HUMAN	Hepatoma-derived growth factor OS=Homo sapiens GN=HDGF PE=1 SV=1	825	26886	27	21	19	16	74.2	4.7	6705	1	1	979.005	1956	2	1955.99	0.0081	0	69.68	28	29	4.9e-06	K	EAATLEVERPLPMEVEK	N	Oxidation (M)	0.00000000000010000.0	13	File5334 Spectrum4842 scans: 7301
17	HDGF_HUMAN	Hepatoma-derived growth factor OS=Homo sapiens GN=HDGF PE=1 SV=1	825	26886	27	21	19	16	74.2	4.7	6865	1	1	663.672	1987.99	3	1987.98	0.0113	0	76.56		29	1.1e-06	K	YQVFFFGTHETAFLGPK	D			13	File5334 Spectrum8253 scans: 10899
17	HDGF_HUMAN	Hepatoma-derived growth factor OS=Homo sapiens GN=HDGF PE=1 SV=1	825	26886	27	21	19	16	74.2	4.7	6866	1	1	995.007	1988	2	1987.98	0.0163	0	88.72		29	6.5e-08	K	YQVFFFGTHETAFLGPK	D			13	File5334 Spectrum8254 scans: 10900
17	HDGF_HUMAN	Hepatoma-derived growth factor OS=Homo sapiens GN=HDGF PE=1 SV=1	825	26886	27	21	19	16	74.2	4.7	7080	1	1	1022.92	2043.84	2	2043.82	0.0136	0	48.07		19	6.5e-05	K	SCVEEPEPEPEAAEGDGDK	K			13	File5334 Spectrum3165 scans: 5500
17	HDGF_HUMAN	Hepatoma-derived growth factor OS=Homo sapiens GN=HDGF PE=1 SV=1	825	26886	27	21	19	16	74.2	4.7	7081	1	1	682.328	2043.96	3	2043.96	0.0022	1	64.5	17	28	1.2e-05	K	GNAEGSSDEEGKLVIDEPAK	E			13	File5334 Spectrum3874 scans: 6247
17	HDGF_HUMAN	Hepatoma-derived growth factor OS=Homo sapiens GN=HDGF PE=1 SV=1	825	26886	27	21	19	16	74.2	4.7	7082	1	1	1022.99	2043.97	2	2043.96	0.006	1	93.91	20	28	1.4e-08	K	GNAEGSSDEEGKLVIDEPAK	E			16	File5334 Spectrum3871 scans: 6244
17	HDGF_HUMAN	Hepatoma-derived growth factor OS=Homo sapiens GN=HDGF PE=1 SV=1	825	26886	27	21	19	16	74.2	4.7	7467	1	1	1086.97	2171.92	2	2171.92	0.006	1	75.1	20	23	3.4e-07	K	SCVEEPEPEPEAAEGDGDKK	G			11	File5334 Spectrum2670 scans: 4977
17	HDGF_HUMAN	Hepatoma-derived growth factor OS=Homo sapiens GN=HDGF PE=1 SV=1	825	26886	27	21	19	16	74.2	4.7	7752	1	1	767.68	2300.02	3	2300.01	0.0067	2	52.32	19	24	8.8e-05	K	KSCVEEPEPEPEAAEGDGDKK	G			7	File5334 Spectrum2057 scans: 4323
17	HDGF_HUMAN	Hepatoma-derived growth factor OS=Homo sapiens GN=HDGF PE=1 SV=1	825	26886	27	21	19	16	74.2	4.7	8724	1	1	1014.77	3041.3	3	3041.27	0.0226	1	77.58		20	8.7e-08	R	GPPQEEEEEEDEEEEATKEDAEAPGIR	D			14	File5334 Spectrum4537 scans: 6981
17	HDGF_HUMAN	Hepatoma-derived growth factor OS=Homo sapiens GN=HDGF PE=1 SV=1	825	26886	27	21	19	16	74.2	4.7	8731	1	1	1018.5	3052.48	3	3052.45	0.0219	1	21.01		28	0.29	K	EAENPEGEEKEAATLEVERPLPMEVEK	N			11	File5334 Spectrum6003 scans: 8523
17	HDGF_HUMAN	Hepatoma-derived growth factor OS=Homo sapiens GN=HDGF PE=1 SV=1	825	26886	27	21	19	16	74.2	4.7	8743	1	1	1023.83	3068.46	3	3068.45	0.0116	1	54.28	20	27	0.00011	K	EAENPEGEEKEAATLEVERPLPMEVEK	N	Oxidation (M)	0.000000000000000000000010000.0	19	File5334 Spectrum5247 scans: 7728
17	HDGF_HUMAN	Hepatoma-derived growth factor OS=Homo sapiens GN=HDGF PE=1 SV=1	825	26886	27	21	19	16	74.2	4.7	8744	1	1	768.123	3068.46	4	3068.45	0.0131	1	58.64	22	27	4.1e-05	K	EAENPEGEEKEAATLEVERPLPMEVEK	N	Oxidation (M)	0.000000000000000000000010000.0	13	File5334 Spectrum5244 scans: 7725
18	CH60_HUMAN	60 kDa heat shock protein, mitochondrial OS=Homo sapiens GN=HSPD1 PE=1 SV=2	755	61187	19	15	15	12	35.1	5.7	148	3	1	372.753	743.492	2	743.49	0.0018	1	16.32		24	0.36	R	KGVITVK	D			7	File5334 Spectrum1370 scans: 3581
18	CH60_HUMAN	60 kDa heat shock protein, mitochondrial OS=Homo sapiens GN=HSPD1 PE=1 SV=2	755	61187	19	15	15	12	35.1	5.7	338	1	1	393.262	784.509	2	784.506	0.0027	0	39.08		23	0.0014	K	IGIEIIK	R			7	File5334 Spectrum6049 scans: 8572
18	CH60_HUMAN	60 kDa heat shock protein, mitochondrial OS=Homo sapiens GN=HSPD1 PE=1 SV=2	755	61187	19	15	15	12	35.1	5.7	893	10	1	451.266	900.517	2	900.528	-0.0113	0	3.97	22	30	25	K	LSDGVAVLK	V			3	File5334 Spectrum772 scans: 2900
18	CH60_HUMAN	60 kDa heat shock protein, mitochondrial OS=Homo sapiens GN=HSPD1 PE=1 SV=2	755	61187	19	15	15	12	35.1	5.7	896	1	1	451.274	900.534	2	900.528	0.0064	0	6.79	19	29	9.2	K	LSDGVAVLK	V			7	File5334 Spectrum4347 scans: 6777
18	CH60_HUMAN	60 kDa heat shock protein, mitochondrial OS=Homo sapiens GN=HSPD1 PE=1 SV=2	755	61187	19	15	15	12	35.1	5.7	964	1	1	456.8	911.586	2	911.58	0.0051	0	43.48		23	0.00054	K	VGLQVVAVK	A			7	File5334 Spectrum5011 scans: 7479
18	CH60_HUMAN	60 kDa heat shock protein, mitochondrial OS=Homo sapiens GN=HSPD1 PE=1 SV=2	755	61187	19	15	15	12	35.1	5.7	2665	1	1	608.336	1214.66	2	1214.65	0.0058	0	58.01	24	30	9.4e-05	K	NAGVEGSLIVEK	I			10	File5334 Spectrum4671 scans: 7122
18	CH60_HUMAN	60 kDa heat shock protein, mitochondrial OS=Homo sapiens GN=HSPD1 PE=1 SV=2	755	61187	19	15	15	12	35.1	5.7	2756	1	1	617.304	1232.59	2	1232.59	0.0046	0	64.29	25	28	1.4e-05	K	VGGTSDVEVNEK	K			10	File5334 Spectrum1998 scans: 4255
18	CH60_HUMAN	60 kDa heat shock protein, mitochondrial OS=Homo sapiens GN=HSPD1 PE=1 SV=2	755	61187	19	15	15	12	35.1	5.7	3356	1	1	672.864	1343.71	2	1343.71	0.005	0	49.66		29	0.00054	R	TVIIEQSWGSPK	V			10	File5334 Spectrum5734 scans: 8241
18	CH60_HUMAN	60 kDa heat shock protein, mitochondrial OS=Homo sapiens GN=HSPD1 PE=1 SV=2	755	61187	19	15	15	12	35.1	5.7	3594	1	1	695.357	1388.7	2	1388.7	0.0021	0	47.13	22	30	0.001	R	GYISPYFINTSK	G			6	File5334 Spectrum6714 scans: 9279
18	CH60_HUMAN	60 kDa heat shock protein, mitochondrial OS=Homo sapiens GN=HSPD1 PE=1 SV=2	755	61187	19	15	15	12	35.1	5.7	5372	1	1	842.959	1683.9	2	1683.9	0.0053	0	85.86	27	29	1.1e-07	R	AAVEEGIVLGGGCALLR	C			14	File5334 Spectrum7522 scans: 10130
18	CH60_HUMAN	60 kDa heat shock protein, mitochondrial OS=Homo sapiens GN=HSPD1 PE=1 SV=2	755	61187	19	15	15	12	35.1	5.7	5373	1	1	562.309	1683.91	3	1683.9	0.0084	0	46.53	21	29	0.00092	R	AAVEEGIVLGGGCALLR	C			10	File5334 Spectrum7545 scans: 10154
18	CH60_HUMAN	60 kDa heat shock protein, mitochondrial OS=Homo sapiens GN=HSPD1 PE=1 SV=2	755	61187	19	15	15	12	35.1	5.7	6086	10	1	607.629	1819.87	3	1819.89	-0.021	1	0.36	16	29	38	K	DGKTLNDELEIIEGMK	F	Oxidation (M)	0.0000000000000010.0	4	File5334 Spectrum8588 scans: 11264
18	CH60_HUMAN	60 kDa heat shock protein, mitochondrial OS=Homo sapiens GN=HSPD1 PE=1 SV=2	755	61187	19	15	15	12	35.1	5.7	6524	1	1	960.05	1918.09	2	1918.06	0.0225	0	31.43	17	24	0.011	K	ISSIQSIVPALEIANAHR	K			11	File5334 Spectrum7865 scans: 10490
18	CH60_HUMAN	60 kDa heat shock protein, mitochondrial OS=Homo sapiens GN=HSPD1 PE=1 SV=2	755	61187	19	15	15	12	35.1	5.7	7062	1	1	1019.52	2037.03	2	2037.02	0.0136	0	103.34	22	29	2e-09	R	IQEIIEQLDVTTSEYEK	E			11	File5334 Spectrum7693 scans: 10310
18	CH60_HUMAN	60 kDa heat shock protein, mitochondrial OS=Homo sapiens GN=HSPD1 PE=1 SV=2	755	61187	19	15	15	12	35.1	5.7	8122	1	1	828.146	2481.42	3	2481.39	0.0224	0	92.45		21	4.3e-09	R	TALLDAAGVASLLTTAEVVVTEIPK	E			13	File5334 Spectrum9255 scans: 12045
18	CH60_HUMAN	60 kDa heat shock protein, mitochondrial OS=Homo sapiens GN=HSPD1 PE=1 SV=2	755	61187	19	15	15	12	35.1	5.7	8123	1	1	1241.72	2481.42	2	2481.39	0.0229	0	98.82		21	9.5e-10	R	TALLDAAGVASLLTTAEVVVTEIPK	E			18	File5334 Spectrum9256 scans: 12046
18	CH60_HUMAN	60 kDa heat shock protein, mitochondrial OS=Homo sapiens GN=HSPD1 PE=1 SV=2	755	61187	19	15	15	12	35.1	5.7	8245	1	1	854.091	2559.25	3	2559.24	0.0114	0	98.68	19	28	5.2e-09	K	LVQDVANNTNEEAGDGTTTATVLAR	S			11	File5334 Spectrum4989 scans: 7456
18	CH60_HUMAN	60 kDa heat shock protein, mitochondrial OS=Homo sapiens GN=HSPD1 PE=1 SV=2	755	61187	19	15	15	12	35.1	5.7	8246	1	1	1280.64	2559.26	2	2559.24	0.0164	0	132.39		28	2.2e-12	K	LVQDVANNTNEEAGDGTTTATVLAR	S			17	File5334 Spectrum5019 scans: 7487
18	CH60_HUMAN	60 kDa heat shock protein, mitochondrial OS=Homo sapiens GN=HSPD1 PE=1 SV=2	755	61187	19	15	15	12	35.1	5.7	8571	1	1	956.875	2867.6	3	2867.57	0.0285	1	81.33	18	22	6.2e-08	R	TALLDAAGVASLLTTAEVVVTEIPKEEK	D			11	File5334 Spectrum9076 scans: 11843
19	ACTB_HUMAN	Actin, cytoplasmic 1 OS=Homo sapiens GN=ACTB PE=1 SV=1	722	42052	25	22	17	15	59.7	5.29	302	1	0	389.182	776.35	2	776.349	0.0015	0	47.89		26	0.00036	K	CDVDIR	K			5	File5334 Spectrum2283 scans: 4563
19	ACTB_HUMAN	Actin, cytoplasmic 1 OS=Homo sapiens GN=ACTB PE=1 SV=1	722	42052	25	22	17	15	59.7	5.29	379	1	0	398.241	794.467	2	794.465	0.0019	0	19.69	24	25	0.19	K	IIAPPER	K			4	File5334 Spectrum2741 scans: 5052
19	ACTB_HUMAN	Actin, cytoplasmic 1 OS=Homo sapiens GN=ACTB PE=1 SV=1	722	42052	25	22	17	15	59.7	5.29	399	1	0	400.772	799.53	2	799.528	0.0019	1	28.75		25	0.023	K	RGILTLK	Y			5	File5334 Spectrum3862 scans: 6235
19	ACTB_HUMAN	Actin, cytoplasmic 1 OS=Homo sapiens GN=ACTB PE=1 SV=1	722	42052	25	22	17	15	59.7	5.29	1302	1	0	488.729	975.444	2	975.441	0.0031	0	37.23		27	0.005	K	AGFAGDDAPR	A			6	File5334 Spectrum2578 scans: 4880
19	ACTB_HUMAN	Actin, cytoplasmic 1 OS=Homo sapiens GN=ACTB PE=1 SV=1	722	42052	25	22	17	15	59.7	5.29	1395	1	0	499.749	997.484	2	997.479	0.0046	0	27.57	26	27	0.047	R	DLTDYLMK	I			6	File5334 Spectrum7326 scans: 9923
19	ACTB_HUMAN	Actin, cytoplasmic 1 OS=Homo sapiens GN=ACTB PE=1 SV=1	722	42052	25	22	17	15	59.7	5.29	1462	1	0	507.748	1013.48	2	1013.47	0.0069	0	20.46	19	26	0.2	R	DLTDYLMK	I	Oxidation (M)	0.00000010.0	6	File5334 Spectrum6160 scans: 8688
19	ACTB_HUMAN	Actin, cytoplasmic 1 OS=Homo sapiens GN=ACTB PE=1 SV=1	722	42052	25	22	17	15	59.7	5.29	2149	1	1	566.768	1131.52	2	1131.52	0.0027	0	37.14	24	26	0.0047	R	GYSFTTTAER	E			7	File5334 Spectrum3937 scans: 6313
19	ACTB_HUMAN	Actin, cytoplasmic 1 OS=Homo sapiens GN=ACTB PE=1 SV=1	722	42052	25	22	17	15	59.7	5.29	2389	1	0	586.291	1170.57	2	1170.56	0.0031	0	54.89	20	27	9.9e-05	R	HQGVMVGMGQK	D			7	File5334 Spectrum2456 scans: 4748
19	ACTB_HUMAN	Actin, cytoplasmic 1 OS=Homo sapiens GN=ACTB PE=1 SV=1	722	42052	25	22	17	15	59.7	5.29	2430	1	0	589.303	1176.59	2	1176.61	-0.0137	0	13.12	20	29	2.2	K	EITALAPSTMK	I	Oxidation (M)	0.00000000010.0	6	File5334 Spectrum3666 scans: 6028
19	ACTB_HUMAN	Actin, cytoplasmic 1 OS=Homo sapiens GN=ACTB PE=1 SV=1	722	42052	25	22	17	15	59.7	5.29	2566	1	0	599.766	1197.52	2	1197.52	0.0022	0	40.9	16	24	0.0012	K	DSYVGDEAQSK	R			9	File5334 Spectrum1995 scans: 4251
19	ACTB_HUMAN	Actin, cytoplasmic 1 OS=Homo sapiens GN=ACTB PE=1 SV=1	722	42052	25	22	17	15	59.7	5.29	2573	1	0	400.241	1197.7	3	1197.7	0.002	0	37.2	20	27	0.0054	R	AVFPSIVGRPR	H			8	File5334 Spectrum5291 scans: 7774
19	ACTB_HUMAN	Actin, cytoplasmic 1 OS=Homo sapiens GN=ACTB PE=1 SV=1	722	42052	25	22	17	15	59.7	5.29	2574	1	0	599.859	1197.7	2	1197.7	0.0054	0	37.64	24	27	0.0046	R	AVFPSIVGRPR	H			9	File5334 Spectrum5309 scans: 7793
19	ACTB_HUMAN	Actin, cytoplasmic 1 OS=Homo sapiens GN=ACTB PE=1 SV=1	722	42052	25	22	17	15	59.7	5.29	2602	1	0	602.285	1202.56	2	1202.55	0.0019	0	44.46		26	0.00087	R	HQGVMVGMGQK	D	2 Oxidation (M)	0.00001001000.0	9	File5334 Spectrum674 scans: 2793
19	ACTB_HUMAN	Actin, cytoplasmic 1 OS=Homo sapiens GN=ACTB PE=1 SV=1	722	42052	25	22	17	15	59.7	5.29	4350	1	0	505.923	1514.75	3	1514.74	0.0061	0	36.85	18	29	0.0085	K	IWHHTFYNELR	V			6	File5334 Spectrum4564 scans: 7009
19	ACTB_HUMAN	Actin, cytoplasmic 1 OS=Homo sapiens GN=ACTB PE=1 SV=1	722	42052	25	22	17	15	59.7	5.29	4351	1	0	758.383	1514.75	2	1514.74	0.0087	0	43.49	22	29	0.0019	K	IWHHTFYNELR	V			8	File5334 Spectrum4592 scans: 7039
19	ACTB_HUMAN	Actin, cytoplasmic 1 OS=Homo sapiens GN=ACTB PE=1 SV=1	722	42052	25	22	17	15	59.7	5.29	4355	1	0	758.86	1515.7	2	1515.7	0.0092	0	84.81	19	27	9.2e-08	K	QEYDESGPSIVHR	K			12	File5334 Spectrum3139 scans: 5473
19	ACTB_HUMAN	Actin, cytoplasmic 1 OS=Homo sapiens GN=ACTB PE=1 SV=1	722	42052	25	22	17	15	59.7	5.29	4356	1	0	506.243	1515.71	3	1515.7	0.0102	0	60.04	19	27	2.9e-05	K	QEYDESGPSIVHR	K			9	File5334 Spectrum3138 scans: 5472
19	ACTB_HUMAN	Actin, cytoplasmic 1 OS=Homo sapiens GN=ACTB PE=1 SV=1	722	42052	25	22	17	15	59.7	5.29	5955	1	0	895.95	1789.89	2	1789.88	0.0006	0	75.41	25	29	1.4e-06	K	SYELPDGQVITIGNER	F			9	File5334 Spectrum7287 scans: 9882
19	ACTB_HUMAN	Actin, cytoplasmic 1 OS=Homo sapiens GN=ACTB PE=1 SV=1	722	42052	25	22	17	15	59.7	5.29	6681	1	1	652.029	1953.07	3	1953.06	0.0084	0	36.96		27	0.0054	R	VAPEEHPVLLTEAPLNPK	A			10	File5334 Spectrum5892 scans: 8407
19	ACTB_HUMAN	Actin, cytoplasmic 1 OS=Homo sapiens GN=ACTB PE=1 SV=1	722	42052	25	22	17	15	59.7	5.29	6682	1	1	977.542	1953.07	2	1953.06	0.0123	0	59.67		27	2.9e-05	R	VAPEEHPVLLTEAPLNPK	A			13	File5334 Spectrum5839 scans: 8351
19	ACTB_HUMAN	Actin, cytoplasmic 1 OS=Homo sapiens GN=ACTB PE=1 SV=1	722	42052	25	22	17	15	59.7	5.29	7546	1	1	1108.05	2214.08	2	2214.06	0.0131	0	106.16	24	28	9.4e-10	K	DLYANTVLSGGTTMYPGIADR	M			14	File5334 Spectrum7742 scans: 10361
19	ACTB_HUMAN	Actin, cytoplasmic 1 OS=Homo sapiens GN=ACTB PE=1 SV=1	722	42052	25	22	17	15	59.7	5.29	7589	1	1	1116.04	2230.07	2	2230.06	0.0138	0	100.14		28	3.5e-09	K	DLYANTVLSGGTTMYPGIADR	M	Oxidation (M)	0.000000000000010000000.0	17	File5334 Spectrum7121 scans: 9707
19	ACTB_HUMAN	Actin, cytoplasmic 1 OS=Homo sapiens GN=ACTB PE=1 SV=1	722	42052	25	22	17	15	59.7	5.29	8251	1	0	1283.6	2565.18	2	2565.16	0.0179	0	107.48		26	4.3e-10	K	LCYVALDFEQEMATAASSSSLEK	S	Oxidation (M)	0.00000000000100000000000.0	18	File5334 Spectrum7607 scans: 10219
19	ACTB_HUMAN	Actin, cytoplasmic 1 OS=Homo sapiens GN=ACTB PE=1 SV=1	722	42052	25	22	17	15	59.7	5.29	8820	1	1	1061.89	3182.64	3	3182.61	0.0313	0	62.41		28	1.9e-05	R	TTGIVMDSGDGVTHTVPIYEGYALPHAILR	L			11	File5334 Spectrum7638 scans: 10252
19	ACTB_HUMAN	Actin, cytoplasmic 1 OS=Homo sapiens GN=ACTB PE=1 SV=1	722	42052	25	22	17	15	59.7	5.29	8826	1	1	800.663	3198.62	4	3198.6	0.0218	0	44.3	17	28	0.0014	R	TTGIVMDSGDGVTHTVPIYEGYALPHAILR	L	Oxidation (M)	0.000001000000000000000000000000.0	8	File5334 Spectrum7331 scans: 9928
20	TBB2A_HUMAN	Tubulin beta-2A chain OS=Homo sapiens GN=TUBB2A PE=1 SV=1	673	50274	29	26	16	15	48.8	4.78	1537	1	0	514.764	1027.51	2	1027.51	0.0017	0	39.66	26	28	0.0037	K	TAVCDIPPR	G			7	File5334 Spectrum4371 scans: 6804
20	TBB2A_HUMAN	Tubulin beta-2A chain OS=Homo sapiens GN=TUBB2A PE=1 SV=1	673	50274	29	26	16	15	48.8	4.78	1538	1	0	514.765	1027.51	2	1027.51	0.0026	0	47.03	22	28	0.00066	K	TAVCDIPPR	G			7	File5334 Spectrum4275 scans: 6700
20	TBB2A_HUMAN	Tubulin beta-2A chain OS=Homo sapiens GN=TUBB2A PE=1 SV=1	673	50274	29	26	16	15	48.8	4.78	1539	1	0	514.766	1027.52	2	1027.51	0.005	0	42.82		28	0.0017	K	TAVCDIPPR	G			7	File5334 Spectrum2762 scans: 5074
20	TBB2A_HUMAN	Tubulin beta-2A chain OS=Homo sapiens GN=TUBB2A PE=1 SV=1	673	50274	29	26	16	15	48.8	4.78	1766	1	0	359.849	1076.53	3	1076.53	0.0017	1	31.43	27	29	0.031	K	IREEYPDR	I			7	File5334 Spectrum1634 scans: 3863
20	TBB2A_HUMAN	Tubulin beta-2A chain OS=Homo sapiens GN=TUBB2A PE=1 SV=1	673	50274	29	26	16	15	48.8	4.78	1767	1	0	539.271	1076.53	2	1076.53	0.0031	1	34.34	22	29	0.016	K	IREEYPDR	I			7	File5334 Spectrum1607 scans: 3835
20	TBB2A_HUMAN	Tubulin beta-2A chain OS=Homo sapiens GN=TUBB2A PE=1 SV=1	673	50274	29	26	16	15	48.8	4.78	1917	1	0	549.213	1096.41	2	1096.41	0.002	0	35.91		17	0.00073	K	NMMAACDPR	H	2 Oxidation (M)	0.011000000.0	6	File5334 Spectrum670 scans: 2789
20	TBB2A_HUMAN	Tubulin beta-2A chain OS=Homo sapiens GN=TUBB2A PE=1 SV=1	673	50274	29	26	16	15	48.8	4.78	2136	4	0	565.802	1129.59	2	1129.59	0.0022	0	3.16	21	30	26	R	FPGQLNADLR	K			7	File5334 Spectrum5945 scans: 8462
20	TBB2A_HUMAN	Tubulin beta-2A chain OS=Homo sapiens GN=TUBB2A PE=1 SV=1	673	50274	29	26	16	15	48.8	4.78	2137	1	0	565.803	1129.59	2	1129.59	0.0035	0	51.93	25	30	0.00037	R	FPGQLNADLR	K			9	File5334 Spectrum5395 scans: 7885
20	TBB2A_HUMAN	Tubulin beta-2A chain OS=Homo sapiens GN=TUBB2A PE=1 SV=1	673	50274	29	26	16	15	48.8	4.78	2138	1	0	565.804	1129.59	2	1129.59	0.0062	0	49.6	25	30	0.00065	R	FPGQLNADLR	K			9	File5334 Spectrum5499 scans: 7994
20	TBB2A_HUMAN	Tubulin beta-2A chain OS=Homo sapiens GN=TUBB2A PE=1 SV=1	673	50274	29	26	16	15	48.8	4.78	2207	1	0	572.324	1142.63	2	1142.63	0.0062	0	47.7	28	30	0.00091	K	LAVNMVPFPR	L			9	File5334 Spectrum7183 scans: 9772
20	TBB2A_HUMAN	Tubulin beta-2A chain OS=Homo sapiens GN=TUBB2A PE=1 SV=1	673	50274	29	26	16	15	48.8	4.78	2321	1	0	580.321	1158.63	2	1158.62	0.0056	0	35.56	24	30	0.015	K	LAVNMVPFPR	L	Oxidation (M)	0.0000100000.0	9	File5334 Spectrum6192 scans: 8722
20	TBB2A_HUMAN	Tubulin beta-2A chain OS=Homo sapiens GN=TUBB2A PE=1 SV=1	673	50274	29	26	16	15	48.8	4.78	2322	1	0	580.322	1158.63	2	1158.62	0.0064	0	45.47	21	30	0.0016	K	LAVNMVPFPR	L	Oxidation (M)	0.0000100000.0	9	File5334 Spectrum6095 scans: 8620
20	TBB2A_HUMAN	Tubulin beta-2A chain OS=Homo sapiens GN=TUBB2A PE=1 SV=1	673	50274	29	26	16	15	48.8	4.78	2738	1	0	615.305	1228.6	2	1228.59	0.0043	0	73.48	22	27	1.4e-06	R	ISEQFTAMFR	R			8	File5334 Spectrum7344 scans: 9942
20	TBB2A_HUMAN	Tubulin beta-2A chain OS=Homo sapiens GN=TUBB2A PE=1 SV=1	673	50274	29	26	16	15	48.8	4.78	2819	1	0	623.302	1244.59	2	1244.59	0.0033	0	48.32	19	28	0.00049	R	ISEQFTAMFR	R	Oxidation (M)	0.0000000100.0	8	File5334 Spectrum5760 scans: 8268
20	TBB2A_HUMAN	Tubulin beta-2A chain OS=Homo sapiens GN=TUBB2A PE=1 SV=1	673	50274	29	26	16	15	48.8	4.78	3269	5	0	442.911	1325.71	3	1325.71	-0.0021	1	5.7	20	28	10	K	TAVCDIPPRGLK	M			4	File5334 Spectrum664 scans: 2783
20	TBB2A_HUMAN	Tubulin beta-2A chain OS=Homo sapiens GN=TUBB2A PE=1 SV=1	673	50274	29	26	16	15	48.8	4.78	3910	1	0	723.851	1445.69	2	1445.68	0.0051	0	44.21	23	28	0.0013	K	EVDEQMLNVQNK	N			7	File5334 Spectrum4428 scans: 6867
20	TBB2A_HUMAN	Tubulin beta-2A chain OS=Homo sapiens GN=TUBB2A PE=1 SV=1	673	50274	29	26	16	15	48.8	4.78	4001	1	0	731.848	1461.68	2	1461.68	0.0048	0	52.15	23	27	0.00016	K	EVDEQMLNVQNK	N	Oxidation (M)	0.000001000000.0	10	File5334 Spectrum2961 scans: 5285
20	TBB2A_HUMAN	Tubulin beta-2A chain OS=Homo sapiens GN=TUBB2A PE=1 SV=1	673	50274	29	26	16	15	48.8	4.78	5022	1	0	540.953	1619.84	3	1619.83	0.0087	0	42.7	23	29	0.0027	R	LHFFMPGFAPLTSR	G			11	File5334 Spectrum8520 scans: 11186
20	TBB2A_HUMAN	Tubulin beta-2A chain OS=Homo sapiens GN=TUBB2A PE=1 SV=1	673	50274	29	26	16	15	48.8	4.78	5073	1	0	816.42	1630.83	2	1630.82	0.0017	0	47.54	25	30	0.0009	R	AILVDLEPGTMDSVR	S	Oxidation (M)	0.000000000010000.0	10	File5334 Spectrum6649 scans: 9210
20	TBB2A_HUMAN	Tubulin beta-2A chain OS=Homo sapiens GN=TUBB2A PE=1 SV=1	673	50274	29	26	16	15	48.8	4.78	5108	1	0	546.284	1635.83	3	1635.82	0.0055	0	60.19		29	4.5e-05	R	LHFFMPGFAPLTSR	G	Oxidation (M)	0.00001000000000.0	13	File5334 Spectrum7523 scans: 10131
20	TBB2A_HUMAN	Tubulin beta-2A chain OS=Homo sapiens GN=TUBB2A PE=1 SV=1	673	50274	29	26	16	15	48.8	4.78	5432	1	0	848.924	1695.83	2	1695.83	0.0088	0	54.13	19	29	0.00018	K	NSSYFVEWIPNNVK	T			8	File5334 Spectrum8045 scans: 10680
20	TBB2A_HUMAN	Tubulin beta-2A chain OS=Homo sapiens GN=TUBB2A PE=1 SV=1	673	50274	29	26	16	15	48.8	4.78	5525	2	1	854.442	1706.87	2	1706.85	0.0142	0	29.27		29	0.058	R	ALTVPELTQQMFDSK	N			8	File5334 Spectrum6824 scans: 9395
20	TBB2A_HUMAN	Tubulin beta-2A chain OS=Homo sapiens GN=TUBB2A PE=1 SV=1	673	50274	29	26	16	15	48.8	4.78	6093	1	0	608.313	1821.92	3	1821.92	0.0021	0	24.51	23	29	0.17	R	EIVHIQAGQCGNQIGAK	F			9	File5334 Spectrum3801 scans: 6170
20	TBB2A_HUMAN	Tubulin beta-2A chain OS=Homo sapiens GN=TUBB2A PE=1 SV=1	673	50274	29	26	16	15	48.8	4.78	6094	1	0	608.315	1821.92	3	1821.92	0.0067	0	54.47	28	29	0.00017	R	EIVHIQAGQCGNQIGAK	F			17	File5334 Spectrum3707 scans: 6071
20	TBB2A_HUMAN	Tubulin beta-2A chain OS=Homo sapiens GN=TUBB2A PE=1 SV=1	673	50274	29	26	16	15	48.8	4.78	6095	1	0	911.969	1821.92	2	1821.92	0.007	0	60.54	22	29	4.3e-05	R	EIVHIQAGQCGNQIGAK	F			24	File5334 Spectrum3718 scans: 6082
20	TBB2A_HUMAN	Tubulin beta-2A chain OS=Homo sapiens GN=TUBB2A PE=1 SV=1	673	50274	29	26	16	15	48.8	4.78	6723	1	0	653.667	1957.98	3	1957.97	0.0039	0	92.71		29	2.5e-08	K	GHYTEGAELVDSVLDVVR	K			20	File5334 Spectrum8696 scans: 11423
20	TBB2A_HUMAN	Tubulin beta-2A chain OS=Homo sapiens GN=TUBB2A PE=1 SV=1	673	50274	29	26	16	15	48.8	4.78	8507	1	0	933.454	2797.34	3	2797.34	0.0042	0	63.38	24	28	1.6e-05	R	SGPFGQIFRPDNFVFGQSGAGNNWAK	G			23	File5334 Spectrum8600 scans: 11280
20	TBB2A_HUMAN	Tubulin beta-2A chain OS=Homo sapiens GN=TUBB2A PE=1 SV=1	673	50274	29	26	16	15	48.8	4.78	8508	1	0	1399.68	2797.35	2	2797.34	0.0163	0	55.41		28	0.00011	R	SGPFGQIFRPDNFVFGQSGAGNNWAK	G			14	File5334 Spectrum8598 scans: 11276
20	TBB2A_HUMAN	Tubulin beta-2A chain OS=Homo sapiens GN=TUBB2A PE=1 SV=1	673	50274	29	26	16	15	48.8	4.78	8775	2	1	1034.81	3101.42	3	3101.4	0.0169	0	40.12		25	0.0018	K	FWEVISDEHGIDPTGSYHGDSDLQLER	I			9	File5334 Spectrum7226 scans: 9818
21	E9PB61_HUMAN	THO complex subunit 4 OS=Homo sapiens GN=ALYREF PE=1 SV=1	636	27541	17	10	10	7	48.1	11.05	552	1	1	416.21	830.406	2	830.404	0.0025	0	31.68	18	27	0.017	K	AAVHYDR	S			5	File5334 Spectrum751 scans: 2877
21	E9PB61_HUMAN	THO complex subunit 4 OS=Homo sapiens GN=ALYREF PE=1 SV=1	636	27541	17	10	10	7	48.1	11.05	2452	1	1	590.786	1179.56	2	1179.55	0.0058	0	40.15	18	28	0.0035	K	MDMSLDDIIK	L			9	File5334 Spectrum7819 scans: 10442
21	E9PB61_HUMAN	THO complex subunit 4 OS=Homo sapiens GN=ALYREF PE=1 SV=1	636	27541	17	10	10	7	48.1	11.05	2687	5	1	610.806	1219.6	2	1219.58	0.0164	1	2.57	22	29	26	R	NRGAGGFGGGGGTR	R			4	File5334 Spectrum4193 scans: 6611
21	E9PB61_HUMAN	THO complex subunit 4 OS=Homo sapiens GN=ALYREF PE=1 SV=1	636	27541	17	10	10	7	48.1	11.05	2745	1	1	616.309	1230.6	2	1230.6	0.0034	0	73.26	28	29	1.9e-06	R	SLGTADVHFER	K			9	File5334 Spectrum4093 scans: 6498
21	E9PB61_HUMAN	THO complex subunit 4 OS=Homo sapiens GN=ALYREF PE=1 SV=1	636	27541	17	10	10	7	48.1	11.05	3755	3	1	474.235	1419.68	3	1419.71	-0.0261	2	11.38	25	28	2.8	R	GAGGFGGGGGTRRGTR	G			11	File5334 Spectrum2997 scans: 5323
21	E9PB61_HUMAN	THO complex subunit 4 OS=Homo sapiens GN=ALYREF PE=1 SV=1	636	27541	17	10	10	7	48.1	11.05	3756	2	1	474.235	1419.68	3	1419.71	-0.0253	2	7.87	21	29	6.6	R	GAGGFGGGGGTRRGTR	G			6	File5334 Spectrum3530 scans: 5885
21	E9PB61_HUMAN	THO complex subunit 4 OS=Homo sapiens GN=ALYREF PE=1 SV=1	636	27541	17	10	10	7	48.1	11.05	3757	1	1	710.849	1419.68	2	1419.71	-0.0245	2	16.6	20	29	0.89	R	GAGGFGGGGGTRRGTR	G			12	File5334 Spectrum3534 scans: 5889
21	E9PB61_HUMAN	THO complex subunit 4 OS=Homo sapiens GN=ALYREF PE=1 SV=1	636	27541	17	10	10	7	48.1	11.05	3758	1	1	710.85	1419.68	2	1419.71	-0.0236	2	3.44	14	29	18	R	GAGGFGGGGGTRRGTR	G			4	File5334 Spectrum3672 scans: 6034
21	E9PB61_HUMAN	THO complex subunit 4 OS=Homo sapiens GN=ALYREF PE=1 SV=1	636	27541	17	10	10	7	48.1	11.05	3760	1	1	474.236	1419.69	3	1419.71	-0.0225	2	8.77	18	28	5.2	R	GAGGFGGGGGTRRGTR	G			6	File5334 Spectrum5081 scans: 7552
21	E9PB61_HUMAN	THO complex subunit 4 OS=Homo sapiens GN=ALYREF PE=1 SV=1	636	27541	17	10	10	7	48.1	11.05	7055	1	1	679.002	2033.98	3	2033.97	0.0181	0	71.39	24	29	3.1e-06	K	QQLSAEELDAQLDAYNAR	M			11	File5334 Spectrum6807 scans: 9377
21	E9PB61_HUMAN	THO complex subunit 4 OS=Homo sapiens GN=ALYREF PE=1 SV=1	636	27541	17	10	10	7	48.1	11.05	7056	1	1	1018	2033.98	2	2033.97	0.0191	0	105	19	29	1.4e-09	K	QQLSAEELDAQLDAYNAR	M			16	File5334 Spectrum6797 scans: 9367
21	E9PB61_HUMAN	THO complex subunit 4 OS=Homo sapiens GN=ALYREF PE=1 SV=1	636	27541	17	10	10	7	48.1	11.05	7347	1	1	707.998	2120.97	3	2120.96	0.0173	0	92.73	24	27	1.4e-08	K	WQHDLFDSGFGGGAGVETGGK	L			20	File5334 Spectrum6778 scans: 9347
21	E9PB61_HUMAN	THO complex subunit 4 OS=Homo sapiens GN=ALYREF PE=1 SV=1	636	27541	17	10	10	7	48.1	11.05	7348	1	1	1061.49	2120.97	2	2120.96	0.0175	0	143.35	24	27	1.2e-13	K	WQHDLFDSGFGGGAGVETGGK	L			18	File5334 Spectrum6783 scans: 9352
21	E9PB61_HUMAN	THO complex subunit 4 OS=Homo sapiens GN=ALYREF PE=1 SV=1	636	27541	17	10	10	7	48.1	11.05	7807	1	1	582.521	2326.06	4	2326.02	0.0353	1	7.49	20	25	3.4	-	MPDSAPAMADKMDMSLDDIIK	L	2 Oxidation (M)	0.100000010000000000000.0	6	File5334 Spectrum3395 scans: 5742
21	E9PB61_HUMAN	THO complex subunit 4 OS=Homo sapiens GN=ALYREF PE=1 SV=1	636	27541	17	10	10	7	48.1	11.05	8387	1	1	901.767	2702.28	3	2702.27	0.0078	1	88.77		28	4.5e-08	K	QLPDKWQHDLFDSGFGGGAGVETGGK	L			12	File5334 Spectrum7005 scans: 9585
21	E9PB61_HUMAN	THO complex subunit 4 OS=Homo sapiens GN=ALYREF PE=1 SV=1	636	27541	17	10	10	7	48.1	11.05	8536	1	1	1421.24	2840.47	2	2840.45	0.0246	0	104.93		28	1.1e-09	K	LLVSNLDFGVSDADIQELFAEFGTLK	K			18	File5334 Spectrum9074 scans: 11841
21	E9PB61_HUMAN	THO complex subunit 4 OS=Homo sapiens GN=ALYREF PE=1 SV=1	636	27541	17	10	10	7	48.1	11.05	8537	1	1	947.832	2840.48	3	2840.45	0.027	0	94.53	22	28	1.2e-08	K	LLVSNLDFGVSDADIQELFAEFGTLK	K			29	File5334 Spectrum9072 scans: 11839
22	TBB3_HUMAN	Tubulin beta-3 chain OS=Homo sapiens GN=TUBB3 PE=1 SV=2	577	50856	22	17	12	10	32.9	4.83	1917	1	0	549.213	1096.41	2	1096.41	0.002	0	35.91		17	0.00073	K	NMMAACDPR	H	2 Oxidation (M)	0.011000000.0	6	File5334 Spectrum670 scans: 2789
22	TBB3_HUMAN	Tubulin beta-3 chain OS=Homo sapiens GN=TUBB3 PE=1 SV=2	577	50856	22	17	12	10	32.9	4.83	2136	4	0	565.802	1129.59	2	1129.59	0.0022	0	3.16	21	30	26	R	FPGQLNADLR	K			7	File5334 Spectrum5945 scans: 8462
22	TBB3_HUMAN	Tubulin beta-3 chain OS=Homo sapiens GN=TUBB3 PE=1 SV=2	577	50856	22	17	12	10	32.9	4.83	2137	1	0	565.803	1129.59	2	1129.59	0.0035	0	51.93	25	30	0.00037	R	FPGQLNADLR	K			9	File5334 Spectrum5395 scans: 7885
22	TBB3_HUMAN	Tubulin beta-3 chain OS=Homo sapiens GN=TUBB3 PE=1 SV=2	577	50856	22	17	12	10	32.9	4.83	2138	1	0	565.804	1129.59	2	1129.59	0.0062	0	49.6	25	30	0.00065	R	FPGQLNADLR	K			9	File5334 Spectrum5499 scans: 7994
22	TBB3_HUMAN	Tubulin beta-3 chain OS=Homo sapiens GN=TUBB3 PE=1 SV=2	577	50856	22	17	12	10	32.9	4.83	2207	1	0	572.324	1142.63	2	1142.63	0.0062	0	47.7	28	30	0.00091	K	LAVNMVPFPR	L			9	File5334 Spectrum7183 scans: 9772
22	TBB3_HUMAN	Tubulin beta-3 chain OS=Homo sapiens GN=TUBB3 PE=1 SV=2	577	50856	22	17	12	10	32.9	4.83	2321	1	0	580.321	1158.63	2	1158.62	0.0056	0	35.56	24	30	0.015	K	LAVNMVPFPR	L	Oxidation (M)	0.0000100000.0	9	File5334 Spectrum6192 scans: 8722
22	TBB3_HUMAN	Tubulin beta-3 chain OS=Homo sapiens GN=TUBB3 PE=1 SV=2	577	50856	22	17	12	10	32.9	4.83	2322	1	0	580.322	1158.63	2	1158.62	0.0064	0	45.47	21	30	0.0016	K	LAVNMVPFPR	L	Oxidation (M)	0.0000100000.0	9	File5334 Spectrum6095 scans: 8620
22	TBB3_HUMAN	Tubulin beta-3 chain OS=Homo sapiens GN=TUBB3 PE=1 SV=2	577	50856	22	17	12	10	32.9	4.83	2738	1	0	615.305	1228.6	2	1228.59	0.0043	0	73.48	22	27	1.4e-06	R	ISEQFTAMFR	R			8	File5334 Spectrum7344 scans: 9942
22	TBB3_HUMAN	Tubulin beta-3 chain OS=Homo sapiens GN=TUBB3 PE=1 SV=2	577	50856	22	17	12	10	32.9	4.83	2819	1	0	623.302	1244.59	2	1244.59	0.0033	0	48.32	19	28	0.00049	R	ISEQFTAMFR	R	Oxidation (M)	0.0000000100.0	8	File5334 Spectrum5760 scans: 8268
22	TBB3_HUMAN	Tubulin beta-3 chain OS=Homo sapiens GN=TUBB3 PE=1 SV=2	577	50856	22	17	12	10	32.9	4.83	3238	1	0	660.357	1318.7	2	1318.7	0.0044	0	74.18	22	30	2.1e-06	R	IMNTFSVVPSPK	V			10	File5334 Spectrum6258 scans: 8791
22	TBB3_HUMAN	Tubulin beta-3 chain OS=Homo sapiens GN=TUBB3 PE=1 SV=2	577	50856	22	17	12	10	32.9	4.83	3307	1	0	668.356	1334.7	2	1334.69	0.0073	0	72.23	28	29	3e-06	R	IMNTFSVVPSPK	V	Oxidation (M)	0.010000000000.0	8	File5334 Spectrum5554 scans: 8052
22	TBB3_HUMAN	Tubulin beta-3 chain OS=Homo sapiens GN=TUBB3 PE=1 SV=2	577	50856	22	17	12	10	32.9	4.83	3308	1	0	668.357	1334.7	2	1334.69	0.0082	0	86.49	28	29	1.1e-07	R	IMNTFSVVPSPK	V	Oxidation (M)	0.010000000000.0	9	File5334 Spectrum5461 scans: 7954
22	TBB3_HUMAN	Tubulin beta-3 chain OS=Homo sapiens GN=TUBB3 PE=1 SV=2	577	50856	22	17	12	10	32.9	4.83	5073	1	0	816.42	1630.83	2	1630.82	0.0017	0	47.54	25	30	0.0009	R	AILVDLEPGTMDSVR	S	Oxidation (M)	0.000000000010000.0	10	File5334 Spectrum6649 scans: 9210
22	TBB3_HUMAN	Tubulin beta-3 chain OS=Homo sapiens GN=TUBB3 PE=1 SV=2	577	50856	22	17	12	10	32.9	4.83	5432	1	0	848.924	1695.83	2	1695.83	0.0088	0	54.13	19	29	0.00018	K	NSSYFVEWIPNNVK	V			8	File5334 Spectrum8045 scans: 10680
22	TBB3_HUMAN	Tubulin beta-3 chain OS=Homo sapiens GN=TUBB3 PE=1 SV=2	577	50856	22	17	12	10	32.9	4.83	5525	1	0	854.442	1706.87	2	1706.85	0.0142	0	32.58		29	0.027	R	ALTVPELTQQMFDAK	N	Oxidation (M)	0.000000000010000.0	9	File5334 Spectrum6824 scans: 9395
22	TBB3_HUMAN	Tubulin beta-3 chain OS=Homo sapiens GN=TUBB3 PE=1 SV=2	577	50856	22	17	12	10	32.9	4.83	6093	1	0	608.313	1821.92	3	1821.92	0.0021	0	24.51	23	29	0.17	R	EIVHIQAGQCGNQIGAK	F			9	File5334 Spectrum3801 scans: 6170
22	TBB3_HUMAN	Tubulin beta-3 chain OS=Homo sapiens GN=TUBB3 PE=1 SV=2	577	50856	22	17	12	10	32.9	4.83	6094	1	0	608.315	1821.92	3	1821.92	0.0067	0	54.47	28	29	0.00017	R	EIVHIQAGQCGNQIGAK	F			17	File5334 Spectrum3707 scans: 6071
22	TBB3_HUMAN	Tubulin beta-3 chain OS=Homo sapiens GN=TUBB3 PE=1 SV=2	577	50856	22	17	12	10	32.9	4.83	6095	1	0	911.969	1821.92	2	1821.92	0.007	0	60.54	22	29	4.3e-05	R	EIVHIQAGQCGNQIGAK	F			24	File5334 Spectrum3718 scans: 6082
22	TBB3_HUMAN	Tubulin beta-3 chain OS=Homo sapiens GN=TUBB3 PE=1 SV=2	577	50856	22	17	12	10	32.9	4.83	6338	9	0	628.626	1882.86	3	1882.88	-0.0281	1	1.41	19	26	16	R	MSMKEVDEQMLAIQSK	N	Oxidation (M)	0.1000000000000000.0	3	File5334 Spectrum4328 scans: 6756
22	TBB3_HUMAN	Tubulin beta-3 chain OS=Homo sapiens GN=TUBB3 PE=1 SV=2	577	50856	22	17	12	10	32.9	4.83	6723	1	0	653.667	1957.98	3	1957.97	0.0039	0	92.71		29	2.5e-08	K	GHYTEGAELVDSVLDVVR	K			20	File5334 Spectrum8696 scans: 11423
22	TBB3_HUMAN	Tubulin beta-3 chain OS=Homo sapiens GN=TUBB3 PE=1 SV=2	577	50856	22	17	12	10	32.9	4.83	7252	4	0	420.215	2096.04	5	2096.01	0.0321	2	10.45	26	29	4	R	GRMSMKEVDEQMLAIQSK	N	Oxidation (M)	0.000000000001000000.0	6	File5334 Spectrum3362 scans: 5707
22	TBB3_HUMAN	Tubulin beta-3 chain OS=Homo sapiens GN=TUBB3 PE=1 SV=2	577	50856	22	17	12	10	32.9	4.83	7253	3	0	699.689	2096.04	3	2096.01	0.0376	2	4.7	16	29	15	R	GRMSMKEVDEQMLAIQSK	N	Oxidation (M)	0.000000000001000000.0	6	File5334 Spectrum3145 scans: 5479
23	K2C5_HUMAN	Keratin, type II cytoskeletal 5 OS=Homo sapiens GN=KRT5 PE=1 SV=3	575	62568	35	26	31	23	43.4	7.59	38	1	0	356.673	711.33	2	711.33	0.0004	0	23.27		26	0.12	R	HGDDLR	N			4	File5334 Spectrum217 scans: 2287
23	K2C5_HUMAN	Keratin, type II cytoskeletal 5 OS=Homo sapiens GN=KRT5 PE=1 SV=3	575	62568	35	26	31	23	43.4	7.59	121	1	0	366.7	731.385	2	731.381	0.0036	0	45.78		31	0.0017	R	LDSELR	N			5	File5334 Spectrum2206 scans: 4480
23	K2C5_HUMAN	Keratin, type II cytoskeletal 5 OS=Homo sapiens GN=KRT5 PE=1 SV=3	575	62568	35	26	31	23	43.4	7.59	533	1	0	414.219	826.424	2	826.423	0.0019	0	35.57		27	0.0082	K	FASFIDK	V			6	File5334 Spectrum5322 scans: 7807
23	K2C5_HUMAN	Keratin, type II cytoskeletal 5 OS=Homo sapiens GN=KRT5 PE=1 SV=3	575	62568	35	26	31	23	43.4	7.59	708	1	1	433.2	864.386	2	864.384	0.0023	0	78.74	24	27	3.4e-07	R	SGGGGGGGFGR	V			9	File5334 Spectrum1157 scans: 3353
23	K2C5_HUMAN	Keratin, type II cytoskeletal 5 OS=Homo sapiens GN=KRT5 PE=1 SV=3	575	62568	35	26	31	23	43.4	7.59	1109	1	1	469.752	937.49	2	937.487	0.0029	0	24.24	19	27	0.11	R	SLYNLGGSK	R			7	File5334 Spectrum4252 scans: 6676
23	K2C5_HUMAN	Keratin, type II cytoskeletal 5 OS=Homo sapiens GN=KRT5 PE=1 SV=3	575	62568	35	26	31	23	43.4	7.59	1141	1	0	473.261	944.507	2	944.504	0.0028	1	40.07		31	0.0066	R	GRLDSELR	N			5	File5334 Spectrum2369 scans: 4657
23	K2C5_HUMAN	Keratin, type II cytoskeletal 5 OS=Homo sapiens GN=KRT5 PE=1 SV=3	575	62568	35	26	31	23	43.4	7.59	1426	1	0	503.239	1004.46	2	1004.46	0.0037	0	36.3	25	27	0.0065	K	LLEGEECR	L			5	File5334 Spectrum2370 scans: 4658
23	K2C5_HUMAN	Keratin, type II cytoskeletal 5 OS=Homo sapiens GN=KRT5 PE=1 SV=3	575	62568	35	26	31	23	43.4	7.59	1469	1	0	508.236	1014.46	2	1014.46	0.0013	0	28.67	16	24	0.02	K	HEISEMNR	M			6	File5334 Spectrum1327 scans: 3534
23	K2C5_HUMAN	Keratin, type II cytoskeletal 5 OS=Homo sapiens GN=KRT5 PE=1 SV=3	575	62568	35	26	31	23	43.4	7.59	1476	1	0	508.773	1015.53	2	1015.53	0.0014	0	36.75		30	0.011	R	QLDSIVGER	G			6	File5334 Spectrum4168 scans: 6580
23	K2C5_HUMAN	Keratin, type II cytoskeletal 5 OS=Homo sapiens GN=KRT5 PE=1 SV=3	575	62568	35	26	31	23	43.4	7.59	1529	1	0	513.735	1025.46	2	1025.45	0.0064	0	25.96		25	0.047	K	DVDAAYMNK	V			5	File5334 Spectrum3161 scans: 5496
23	K2C5_HUMAN	Keratin, type II cytoskeletal 5 OS=Homo sapiens GN=KRT5 PE=1 SV=3	575	62568	35	26	31	23	43.4	7.59	1715	1	0	533.762	1065.51	2	1065.51	0.0007	1	49.14		28	0.00046	K	YEDEINKR	T			7	File5334 Spectrum1336 scans: 3544
23	K2C5_HUMAN	Keratin, type II cytoskeletal 5 OS=Homo sapiens GN=KRT5 PE=1 SV=3	575	62568	35	26	31	23	43.4	7.59	1716	1	0	356.178	1065.51	3	1065.51	0.0023	1	37.83	26	28	0.0065	K	YEDEINKR	T			6	File5334 Spectrum1343 scans: 3552
23	K2C5_HUMAN	Keratin, type II cytoskeletal 5 OS=Homo sapiens GN=KRT5 PE=1 SV=3	575	62568	35	26	31	23	43.4	7.59	1885	1	0	547.269	1092.52	2	1092.52	0.0038	0	43.32		28	0.0018	K	AQYEEIANR	S			7	File5334 Spectrum2820 scans: 5137
23	K2C5_HUMAN	Keratin, type II cytoskeletal 5 OS=Homo sapiens GN=KRT5 PE=1 SV=3	575	62568	35	26	31	23	43.4	7.59	2018	1	1	556.293	1110.57	2	1110.57	0.0036	0	71.04		28	2.9e-06	R	ISISTSGGSFR	N			10	File5334 Spectrum4630 scans: 7079
23	K2C5_HUMAN	Keratin, type II cytoskeletal 5 OS=Homo sapiens GN=KRT5 PE=1 SV=3	575	62568	35	26	31	23	43.4	7.59	2157	1	0	378.527	1132.56	3	1132.55	0.0046	1	25.99	25	29	0.12	R	KLLEGEECR	L			8	File5334 Spectrum1906 scans: 4153
23	K2C5_HUMAN	Keratin, type II cytoskeletal 5 OS=Homo sapiens GN=KRT5 PE=1 SV=3	575	62568	35	26	31	23	43.4	7.59	2206	1	0	572.318	1142.62	2	1142.62	0.0042	0	54.16		30	0.00023	K	LAELEEALQK	A			9	File5334 Spectrum5657 scans: 8160
23	K2C5_HUMAN	Keratin, type II cytoskeletal 5 OS=Homo sapiens GN=KRT5 PE=1 SV=3	575	62568	35	26	31	23	43.4	7.59	2207	7	0	572.324	1142.63	2	1142.62	0.015	0	4.54	28	30	19	K	LAELEEALQK	A			4	File5334 Spectrum7183 scans: 9772
23	K2C5_HUMAN	Keratin, type II cytoskeletal 5 OS=Homo sapiens GN=KRT5 PE=1 SV=3	575	62568	35	26	31	23	43.4	7.59	2267	1	0	576.782	1151.55	2	1151.55	0.0035	1	34.45		28	0.012	K	NKYEDEINK	R			7	File5334 Spectrum1937 scans: 4186
23	K2C5_HUMAN	Keratin, type II cytoskeletal 5 OS=Homo sapiens GN=KRT5 PE=1 SV=3	575	62568	35	26	31	23	43.4	7.59	2283	2	0	578.272	1154.53	2	1154.53	0.0016	0	13.04		26	1.2	R	EYQELMNTK	L			7	File5334 Spectrum3805 scans: 6174
23	K2C5_HUMAN	Keratin, type II cytoskeletal 5 OS=Homo sapiens GN=KRT5 PE=1 SV=3	575	62568	35	26	31	23	43.4	7.59	2538	1	0	597.793	1193.57	2	1193.57	0.0036	0	68.62	28	28	5.4e-06	K	YEELQQTAGR	H			9	File5334 Spectrum2542 scans: 4842
23	K2C5_HUMAN	Keratin, type II cytoskeletal 5 OS=Homo sapiens GN=KRT5 PE=1 SV=3	575	62568	35	26	31	23	43.4	7.59	2605	1	0	602.326	1202.64	2	1202.63	0.0078	0	51.13	23	30	0.00045	K	WTLLQEQGTK	T			8	File5334 Spectrum6029 scans: 8551
23	K2C5_HUMAN	Keratin, type II cytoskeletal 5 OS=Homo sapiens GN=KRT5 PE=1 SV=3	575	62568	35	26	31	23	43.4	7.59	2791	1	1	619.792	1237.57	2	1237.56	0.0043	0	14.77	15	27	0.89	R	NMQDLVEDFK	N			8	File5334 Spectrum7422 scans: 10024
23	K2C5_HUMAN	Keratin, type II cytoskeletal 5 OS=Homo sapiens GN=KRT5 PE=1 SV=3	575	62568	35	26	31	23	43.4	7.59	2804	1	0	621.787	1241.56	2	1241.56	0.0033	0	33.72	18	25	0.0076	R	TEAESWYQTK	Y			7	File5334 Spectrum4075 scans: 6477
23	K2C5_HUMAN	Keratin, type II cytoskeletal 5 OS=Homo sapiens GN=KRT5 PE=1 SV=3	575	62568	35	26	31	23	43.4	7.59	2905	1	0	632.354	1262.69	2	1262.69	0.0063	0	62.42		29	2.3e-05	K	LALDVEIATYR	K			7	File5334 Spectrum7220 scans: 9812
23	K2C5_HUMAN	Keratin, type II cytoskeletal 5 OS=Homo sapiens GN=KRT5 PE=1 SV=3	575	62568	35	26	31	23	43.4	7.59	3052	6	0	644.361	1286.71	2	1286.69	0.0131	2	5.63	24	30	14	R	VRTEEREQIK	T			4	File5334 Spectrum5016 scans: 7484
23	K2C5_HUMAN	Keratin, type II cytoskeletal 5 OS=Homo sapiens GN=KRT5 PE=1 SV=3	575	62568	35	26	31	23	43.4	7.59	3105	1	1	649.822	1297.63	2	1297.62	0.0065	0	49.62	22	28	0.00037	R	TTAENEFVMLK	K	Oxidation (M)	0.00000000100.0	7	File5334 Spectrum5458 scans: 7951
23	K2C5_HUMAN	Keratin, type II cytoskeletal 5 OS=Homo sapiens GN=KRT5 PE=1 SV=3	575	62568	35	26	31	23	43.4	7.59	3169	1	0	436.892	1307.65	3	1307.65	0.0058	2	55.85		29	0.00012	K	NKYEDEINKR	T			7	File5334 Spectrum1895 scans: 4142
23	K2C5_HUMAN	Keratin, type II cytoskeletal 5 OS=Homo sapiens GN=KRT5 PE=1 SV=3	575	62568	35	26	31	23	43.4	7.59	3170	1	0	654.834	1307.65	2	1307.65	0.0066	2	47.6		29	0.00085	K	NKYEDEINKR	T			7	File5334 Spectrum1898 scans: 4145
23	K2C5_HUMAN	Keratin, type II cytoskeletal 5 OS=Homo sapiens GN=KRT5 PE=1 SV=3	575	62568	35	26	31	23	43.4	7.59	3284	1	0	665.368	1328.72	2	1328.72	0.0022	0	44.45	27	29	0.0016	R	NLDLDSIIAEVK	A			10	File5334 Spectrum8704 scans: 11433
23	K2C5_HUMAN	Keratin, type II cytoskeletal 5 OS=Homo sapiens GN=KRT5 PE=1 SV=3	575	62568	35	26	31	23	43.4	7.59	3695	1	1	705.869	1409.72	2	1409.72	0.0081	0	49.78	21	29	0.00046	R	SFSTASAITPSVSR	T			7	File5334 Spectrum4792 scans: 7249
23	K2C5_HUMAN	Keratin, type II cytoskeletal 5 OS=Homo sapiens GN=KRT5 PE=1 SV=3	575	62568	35	26	31	23	43.4	7.59	3791	1	1	713.342	1424.67	2	1424.67	0.0023	0	44.09		28	0.0014	K	VDALMDEINFMK	M			7	File5334 Spectrum8337 scans: 10988
23	K2C5_HUMAN	Keratin, type II cytoskeletal 5 OS=Homo sapiens GN=KRT5 PE=1 SV=3	575	62568	35	26	31	23	43.4	7.59	3946	4	1	727.863	1453.71	2	1453.72	-0.0126	1	0.11	15	28	38	K	RTTAENEFVMLK	K	Oxidation (M)	0.000000000100.0	3	File5334 Spectrum2235 scans: 4513
23	K2C5_HUMAN	Keratin, type II cytoskeletal 5 OS=Homo sapiens GN=KRT5 PE=1 SV=3	575	62568	35	26	31	23	43.4	7.59	3975	1	1	729.34	1456.67	2	1456.66	0.0075	0	31.01	18	27	0.02	K	VDALMDEINFMK	M	2 Oxidation (M)	0.000010000010.0	7	File5334 Spectrum6199 scans: 8729
23	K2C5_HUMAN	Keratin, type II cytoskeletal 5 OS=Homo sapiens GN=KRT5 PE=1 SV=3	575	62568	35	26	31	23	43.4	7.59	5494	1	0	851.406	1700.8	2	1700.79	0.0078	0	58.66	22	27	3.6e-05	K	QCANLQNAIADAEQR	G			12	File5334 Spectrum5975 scans: 8494
23	K2C5_HUMAN	Keratin, type II cytoskeletal 5 OS=Homo sapiens GN=KRT5 PE=1 SV=3	575	62568	35	26	31	23	43.4	7.59	6123	2	0	914.956	1827.9	2	1827.92	-0.0216	2	3.3	16	29	21	K	HEISEMNRMIQRLR	A	Oxidation (M)	0.00000000100000.0	4	File5334 Spectrum3050 scans: 5379
24	ALBU_HUMAN	Serum albumin OS=Homo sapiens GN=ALB PE=1 SV=2	567	71317	36	19	18	12	22.3	5.92	30	10	1	353.682	705.349	2	705.348	0.0014	0	3.12	21	29	20	K	CASLQK	F			2	File5334 Spectrum801 scans: 2933
24	ALBU_HUMAN	Serum albumin OS=Homo sapiens GN=ALB PE=1 SV=2	567	71317	36	19	18	12	22.3	5.92	33	1	1	353.682	705.35	2	705.348	0.0021	0	23.13	28	29	0.2	K	CASLQK	F			5	File5334 Spectrum366 scans: 2458
24	ALBU_HUMAN	Serum albumin OS=Homo sapiens GN=ALB PE=1 SV=2	567	71317	36	19	18	12	22.3	5.92	357	1	1	395.241	788.467	2	788.464	0.0025	0	14.39	18	27	1	K	LVTDLTK	V			4	File5334 Spectrum3405 scans: 5753
24	ALBU_HUMAN	Serum albumin OS=Homo sapiens GN=ALB PE=1 SV=2	567	71317	36	19	18	12	22.3	5.92	358	1	1	395.241	788.467	2	788.464	0.0027	0	17.1	16	27	0.54	K	LVTDLTK	V			5	File5334 Spectrum3314 scans: 5657
24	ALBU_HUMAN	Serum albumin OS=Homo sapiens GN=ALB PE=1 SV=2	567	71317	36	19	18	12	22.3	5.92	359	1	1	395.241	788.468	2	788.464	0.0037	0	27.64	22	27	0.047	K	LVTDLTK	V			6	File5334 Spectrum5557 scans: 8055
24	ALBU_HUMAN	Serum albumin OS=Homo sapiens GN=ALB PE=1 SV=2	567	71317	36	19	18	12	22.3	5.92	771	5	1	438.261	874.507	2	874.503	0.0046	1	11.78	25	28	2.4	R	LSQRFPK	A			7	File5334 Spectrum1857 scans: 4102
24	ALBU_HUMAN	Serum albumin OS=Homo sapiens GN=ALB PE=1 SV=2	567	71317	36	19	18	12	22.3	5.92	782	1	1	440.726	879.438	2	879.434	0.0044	0	29.79	20	29	0.044	K	AEFAEVSK	L			9	File5334 Spectrum2843 scans: 5161
24	ALBU_HUMAN	Serum albumin OS=Homo sapiens GN=ALB PE=1 SV=2	567	71317	36	19	18	12	22.3	5.92	783	1	1	440.731	879.446	2	879.434	0.0126	0	7.97	19	29	6.9	K	AEFAEVSK	L			6	File5334 Spectrum4003 scans: 6386
24	ALBU_HUMAN	Serum albumin OS=Homo sapiens GN=ALB PE=1 SV=2	567	71317	36	19	18	12	22.3	5.92	1052	1	1	464.251	926.488	2	926.486	0.0022	0	29.07	25	28	0.041	K	YLYEIAR	R			6	File5334 Spectrum5127 scans: 7601
24	ALBU_HUMAN	Serum albumin OS=Homo sapiens GN=ALB PE=1 SV=2	567	71317	36	19	18	12	22.3	5.92	1053	1	1	464.252	926.489	2	926.486	0.0026	0	20.85	27	28	0.27	K	YLYEIAR	R			5	File5334 Spectrum5844 scans: 8356
24	ALBU_HUMAN	Serum albumin OS=Homo sapiens GN=ALB PE=1 SV=2	567	71317	36	19	18	12	22.3	5.92	1117	4	1	470.737	939.459	2	939.441	0.0183	0	3.32	17	28	17	K	DDNPNLPR	L			3	File5334 Spectrum3916 scans: 6291
24	ALBU_HUMAN	Serum albumin OS=Homo sapiens GN=ALB PE=1 SV=2	567	71317	36	19	18	12	22.3	5.92	1403	1	1	500.808	999.601	2	999.596	0.0048	0	28.14	23	29	0.064	K	QTALVELVK	H			5	File5334 Spectrum5951 scans: 8469
24	ALBU_HUMAN	Serum albumin OS=Homo sapiens GN=ALB PE=1 SV=2	567	71317	36	19	18	12	22.3	5.92	1458	1	1	507.305	1012.59	2	1012.59	0.0028	0	24.09	25	28	0.14	K	LVAASQAALGL	-			8	File5334 Spectrum7054 scans: 9637
24	ALBU_HUMAN	Serum albumin OS=Homo sapiens GN=ALB PE=1 SV=2	567	71317	36	19	18	12	22.3	5.92	1494	1	1	510.295	1018.58	2	1018.57	0.004	1	45.51		29	0.0012	R	AFKAWAVAR	L			7	File5334 Spectrum4468 scans: 6909
24	ALBU_HUMAN	Serum albumin OS=Homo sapiens GN=ALB PE=1 SV=2	567	71317	36	19	18	12	22.3	5.92	2116	1	1	564.855	1127.7	2	1127.69	0.0046	1	54.47		26	7.5e-05	K	KQTALVELVK	H			9	File5334 Spectrum4661 scans: 7111
24	ALBU_HUMAN	Serum albumin OS=Homo sapiens GN=ALB PE=1 SV=2	567	71317	36	19	18	12	22.3	5.92	2180	1	1	569.754	1137.49	2	1137.49	0.0036	0	61.58	22	24	1e-05	K	CCTESLVNR	R			7	File5334 Spectrum2603 scans: 4907
24	ALBU_HUMAN	Serum albumin OS=Homo sapiens GN=ALB PE=1 SV=2	567	71317	36	19	18	12	22.3	5.92	2181	1	1	569.755	1137.5	2	1137.49	0.0048	0	67.6		24	2.4e-06	K	CCTESLVNR	R			7	File5334 Spectrum2698 scans: 5007
24	ALBU_HUMAN	Serum albumin OS=Homo sapiens GN=ALB PE=1 SV=2	567	71317	36	19	18	12	22.3	5.92	2241	1	1	575.313	1148.61	2	1148.61	0.0037	0	54.33	23	29	0.00018	K	LVNEVTEFAK	T			7	File5334 Spectrum5345 scans: 7831
24	ALBU_HUMAN	Serum albumin OS=Homo sapiens GN=ALB PE=1 SV=2	567	71317	36	19	18	12	22.3	5.92	2242	3	1	575.313	1148.61	2	1148.61	0.0037	0	5.95	19	29	12	K	LVNEVTEFAK	T			4	File5334 Spectrum5190 scans: 7668
24	ALBU_HUMAN	Serum albumin OS=Homo sapiens GN=ALB PE=1 SV=2	567	71317	36	19	18	12	22.3	5.92	3885	1	1	722.325	1442.64	2	1442.63	0.0014	0	22.24	21	25	0.095	K	YICENQDSISSK	L			5	File5334 Spectrum4078 scans: 6480
24	ALBU_HUMAN	Serum albumin OS=Homo sapiens GN=ALB PE=1 SV=2	567	71317	36	19	18	12	22.3	5.92	3886	1	1	722.326	1442.64	2	1442.63	0.0031	0	27.63		25	0.028	K	YICENQDSISSK	L			7	File5334 Spectrum2749 scans: 5060
24	ALBU_HUMAN	Serum albumin OS=Homo sapiens GN=ALB PE=1 SV=2	567	71317	36	19	18	12	22.3	5.92	3887	4	1	722.328	1442.64	2	1442.63	0.0073	0	0.14	16	25	16	K	YICENQDSISSK	L			2	File5334 Spectrum2837 scans: 5155
24	ALBU_HUMAN	Serum albumin OS=Homo sapiens GN=ALB PE=1 SV=2	567	71317	36	19	18	12	22.3	5.92	3888	3	1	722.329	1442.64	2	1442.63	0.0082	0	8.51	22	25	2.4	K	YICENQDSISSK	L			5	File5334 Spectrum2585 scans: 4887
24	ALBU_HUMAN	Serum albumin OS=Homo sapiens GN=ALB PE=1 SV=2	567	71317	36	19	18	12	22.3	5.92	4291	1	1	377.96	1507.81	4	1507.8	0.0067	2	22.59	25	28	0.19	K	FGERAFKAWAVAR	L			6	File5334 Spectrum5520 scans: 8016
24	ALBU_HUMAN	Serum albumin OS=Homo sapiens GN=ALB PE=1 SV=2	567	71317	36	19	18	12	22.3	5.92	4292	1	1	503.612	1507.81	3	1507.8	0.0081	2	39.53		28	0.0036	K	FGERAFKAWAVAR	L			8	File5334 Spectrum5519 scans: 8015
24	ALBU_HUMAN	Serum albumin OS=Homo sapiens GN=ALB PE=1 SV=2	567	71317	36	19	18	12	22.3	5.92	4293	1	1	754.915	1507.81	2	1507.8	0.01	2	35.58		28	0.009	K	FGERAFKAWAVAR	L			9	File5334 Spectrum5525 scans: 8021
24	ALBU_HUMAN	Serum albumin OS=Homo sapiens GN=ALB PE=1 SV=2	567	71317	36	19	18	12	22.3	5.92	4308	1	1	756.428	1510.84	2	1510.84	0.0065	0	69.99		27	2.7e-06	K	VPQVSTPTLVEVSR	N			10	File5334 Spectrum5872 scans: 8386
24	ALBU_HUMAN	Serum albumin OS=Homo sapiens GN=ALB PE=1 SV=2	567	71317	36	19	18	12	22.3	5.92	5115	1	1	820.399	1638.78	2	1638.78	0.0088	0	10.13	21	28	3.8	K	DVFLGMFLYEYAR	R	Oxidation (M)	0.0000010000000.0	7	File5334 Spectrum8893 scans: 11645
24	ALBU_HUMAN	Serum albumin OS=Homo sapiens GN=ALB PE=1 SV=2	567	71317	36	19	18	12	22.3	5.92	5117	1	1	820.474	1638.93	2	1638.93	0.0036	1	0.86	13	25	14	K	KVPQVSTPTLVEVSR	N			5	File5334 Spectrum5180 scans: 7657
24	ALBU_HUMAN	Serum albumin OS=Homo sapiens GN=ALB PE=1 SV=2	567	71317	36	19	18	12	22.3	5.92	5118	1	1	547.319	1638.93	3	1638.93	0.0037	1	66.66	22	25	3.9e-06	K	KVPQVSTPTLVEVSR	N			18	File5334 Spectrum5162 scans: 7638
24	ALBU_HUMAN	Serum albumin OS=Homo sapiens GN=ALB PE=1 SV=2	567	71317	36	19	18	12	22.3	5.92	5119	1	1	820.476	1638.94	2	1638.93	0.0064	1	82.68		25	9.2e-08	K	KVPQVSTPTLVEVSR	N			13	File5334 Spectrum5085 scans: 7557
24	ALBU_HUMAN	Serum albumin OS=Homo sapiens GN=ALB PE=1 SV=2	567	71317	36	19	18	12	22.3	5.92	5120	1	1	547.32	1638.94	3	1638.93	0.0077	1	33.57		24	0.0066	K	KVPQVSTPTLVEVSR	N			14	File5334 Spectrum5065 scans: 7536
24	ALBU_HUMAN	Serum albumin OS=Homo sapiens GN=ALB PE=1 SV=2	567	71317	36	19	18	12	22.3	5.92	5121	1	1	547.32	1638.94	3	1638.93	0.0084	1	27.03	16	24	0.03	K	KVPQVSTPTLVEVSR	N			7	File5334 Spectrum4784 scans: 7240
24	ALBU_HUMAN	Serum albumin OS=Homo sapiens GN=ALB PE=1 SV=2	567	71317	36	19	18	12	22.3	5.92	5122	1	1	820.478	1638.94	2	1638.93	0.0104	1	61.55		24	1e-05	K	KVPQVSTPTLVEVSR	N			12	File5334 Spectrum4782 scans: 7238
24	ALBU_HUMAN	Serum albumin OS=Homo sapiens GN=ALB PE=1 SV=2	567	71317	36	19	18	12	22.3	5.92	5184	1	1	550.972	1649.89	3	1649.89	0.006	1	84.29	26	28	1.3e-07	K	AEFAEVSKLVTDLTK	V			14	File5334 Spectrum8482 scans: 11143
24	ALBU_HUMAN	Serum albumin OS=Homo sapiens GN=ALB PE=1 SV=2	567	71317	36	19	18	12	22.3	5.92	5185	1	1	825.956	1649.9	2	1649.89	0.0092	1	101.28		28	2.4e-09	K	AEFAEVSKLVTDLTK	V			10	File5334 Spectrum8496 scans: 11158
25	K1C14_HUMAN	Keratin, type I cytoskeletal 14 OS=Homo sapiens GN=KRT14 PE=1 SV=4	556	51872	30	18	25	18	52.8	5.09	11	1	0	350.735	699.456	2	699.453	0.003	0	34.66		27	0.011	K	ILLDVK	T			5	File5334 Spectrum5057 scans: 7527
25	K1C14_HUMAN	Keratin, type I cytoskeletal 14 OS=Homo sapiens GN=KRT14 PE=1 SV=4	556	51872	30	18	25	18	52.8	5.09	167	1	0	373.707	745.399	2	745.397	0.002	0	31.19		32	0.066	K	TIEDLR	N			5	File5334 Spectrum3001 scans: 5328
25	K1C14_HUMAN	Keratin, type I cytoskeletal 14 OS=Homo sapiens GN=KRT14 PE=1 SV=4	556	51872	30	18	25	18	52.8	5.09	294	1	0	388.211	774.407	2	774.406	0.0016	0	29.06		30	0.071	R	ILNEMR	D			5	File5334 Spectrum2948 scans: 5271
25	K1C14_HUMAN	Keratin, type I cytoskeletal 14 OS=Homo sapiens GN=KRT14 PE=1 SV=4	556	51872	30	18	25	18	52.8	5.09	441	1	0	404.205	806.395	2	806.392	0.0024	0	28.34	20	28	0.056	R	LAADDFR	T			5	File5334 Spectrum3702 scans: 6066
25	K1C14_HUMAN	Keratin, type I cytoskeletal 14 OS=Homo sapiens GN=KRT14 PE=1 SV=4	556	51872	30	18	25	18	52.8	5.09	567	7	0	417.223	832.431	2	832.429	0.0023	0	7.04	28	30	12	K	SEISELR	R			5	File5334 Spectrum2629 scans: 4934
25	K1C14_HUMAN	Keratin, type I cytoskeletal 14 OS=Homo sapiens GN=KRT14 PE=1 SV=4	556	51872	30	18	25	18	52.8	5.09	568	2	0	417.223	832.432	2	832.429	0.0025	0	17.86		30	1	K	SEISELR	R			4	File5334 Spectrum3354 scans: 5699
25	K1C14_HUMAN	Keratin, type I cytoskeletal 14 OS=Homo sapiens GN=KRT14 PE=1 SV=4	556	51872	30	18	25	18	52.8	5.09	712	1	0	433.239	864.463	2	864.459	0.0034	0	11.18	19	27	2.3	K	EELAYLK	K			7	File5334 Spectrum4739 scans: 7193
25	K1C14_HUMAN	Keratin, type I cytoskeletal 14 OS=Homo sapiens GN=KRT14 PE=1 SV=4	556	51872	30	18	25	18	52.8	5.09	1012	1	0	460.215	918.415	2	918.412	0.0024	0	19.51	15	25	0.22	K	DYSPYFK	T			4	File5334 Spectrum5118 scans: 7591
25	K1C14_HUMAN	Keratin, type I cytoskeletal 14 OS=Homo sapiens GN=KRT14 PE=1 SV=4	556	51872	30	18	25	18	52.8	5.09	1357	6	0	495.274	988.534	2	988.53	0.0037	1	10.51	26	30	4.7	K	SEISELRR	T			6	File5334 Spectrum2454 scans: 4746
25	K1C14_HUMAN	Keratin, type I cytoskeletal 14 OS=Homo sapiens GN=KRT14 PE=1 SV=4	556	51872	30	18	25	18	52.8	5.09	1488	1	0	509.731	1017.45	2	1017.44	0.0042	0	60.68		24	1.2e-05	R	QFTSSSSMK	G	Oxidation (M)	0.000000010.0	7	File5334 Spectrum740 scans: 2865
25	K1C14_HUMAN	Keratin, type I cytoskeletal 14 OS=Homo sapiens GN=KRT14 PE=1 SV=4	556	51872	30	18	25	18	52.8	5.09	1547	1	0	515.304	1028.59	2	1028.59	0.0062	0	11.03	19	30	4.5	R	VLDELTLAR	A			4	File5334 Spectrum6086 scans: 8611
25	K1C14_HUMAN	Keratin, type I cytoskeletal 14 OS=Homo sapiens GN=KRT14 PE=1 SV=4	556	51872	30	18	25	18	52.8	5.09	1548	1	0	515.304	1028.59	2	1028.59	0.0064	0	43.14	24	30	0.0028	R	VLDELTLAR	A			6	File5334 Spectrum6011 scans: 8532
25	K1C14_HUMAN	Keratin, type I cytoskeletal 14 OS=Homo sapiens GN=KRT14 PE=1 SV=4	556	51872	30	18	25	18	52.8	5.09	1864	1	0	545.771	1089.53	2	1089.52	0.0041	0	1.3	14	29	33	K	VTMQNLNDR	L			5	File5334 Spectrum3079 scans: 5410
25	K1C14_HUMAN	Keratin, type I cytoskeletal 14 OS=Homo sapiens GN=KRT14 PE=1 SV=4	556	51872	30	18	25	18	52.8	5.09	1983	1	0	553.767	1105.52	2	1105.52	0.0015	0	84.14		28	1.4e-07	K	VTMQNLNDR	L	Oxidation (M)	0.001000000.0	8	File5334 Spectrum1335 scans: 3543
25	K1C14_HUMAN	Keratin, type I cytoskeletal 14 OS=Homo sapiens GN=KRT14 PE=1 SV=4	556	51872	30	18	25	18	52.8	5.09	2084	1	0	561.795	1121.58	2	1121.57	0.0043	0	51.7		30	0.00037	R	LEQEIATYR	R			8	File5334 Spectrum3716 scans: 6080
25	K1C14_HUMAN	Keratin, type I cytoskeletal 14 OS=Homo sapiens GN=KRT14 PE=1 SV=4	556	51872	30	18	25	18	52.8	5.09	2393	1	1	586.769	1171.52	2	1171.52	0.0056	0	36.16	16	25	0.0041	K	DAEEWFFTK	T			7	File5334 Spectrum7906 scans: 10533
25	K1C14_HUMAN	Keratin, type I cytoskeletal 14 OS=Homo sapiens GN=KRT14 PE=1 SV=4	556	51872	30	18	25	18	52.8	5.09	2610	1	0	602.805	1203.6	2	1203.59	0.0045	0	34.24	22	29	0.018	R	MSVEADINGLR	R			7	File5334 Spectrum5942 scans: 8459
25	K1C14_HUMAN	Keratin, type I cytoskeletal 14 OS=Homo sapiens GN=KRT14 PE=1 SV=4	556	51872	30	18	25	18	52.8	5.09	2687	1	0	610.806	1219.6	2	1219.59	0.0039	0	50.32	22	29	0.00043	K	ASLENSLEETK	G			7	File5334 Spectrum4193 scans: 6611
25	K1C14_HUMAN	Keratin, type I cytoskeletal 14 OS=Homo sapiens GN=KRT14 PE=1 SV=4	556	51872	30	18	25	18	52.8	5.09	2803	1	0	621.782	1241.55	2	1241.55	0.0044	0	43.56	17	24	0.00065	K	NHEEEMNALR	G			7	File5334 Spectrum2399 scans: 4688
25	K1C14_HUMAN	Keratin, type I cytoskeletal 14 OS=Homo sapiens GN=KRT14 PE=1 SV=4	556	51872	30	18	25	18	52.8	5.09	2881	1	0	629.778	1257.54	2	1257.54	0.0012	0	9.3	13	24	1.8	K	NHEEEMNALR	G	Oxidation (M)	0.0000010000.0	7	File5334 Spectrum1051 scans: 3235
25	K1C14_HUMAN	Keratin, type I cytoskeletal 14 OS=Homo sapiens GN=KRT14 PE=1 SV=4	556	51872	30	18	25	18	52.8	5.09	2932	1	1	633.841	1265.67	2	1265.66	0.0051	1	36.87		29	0.0088	R	TKYETELNLR	M			5	File5334 Spectrum3897 scans: 6271
25	K1C14_HUMAN	Keratin, type I cytoskeletal 14 OS=Homo sapiens GN=KRT14 PE=1 SV=4	556	51872	30	18	25	18	52.8	5.09	3125	1	0	651.334	1300.65	2	1300.65	0.0016	0	60.79		29	3.7e-05	R	ALEEANADLEVK	I			7	File5334 Spectrum4305 scans: 6732
25	K1C14_HUMAN	Keratin, type I cytoskeletal 14 OS=Homo sapiens GN=KRT14 PE=1 SV=4	556	51872	30	18	25	18	52.8	5.09	3444	1	0	681.351	1360.69	2	1360.68	0.0049	0	76.73	24	30	1.1e-06	R	EVATNSELVQSGK	S			8	File5334 Spectrum2761 scans: 5073
25	K1C14_HUMAN	Keratin, type I cytoskeletal 14 OS=Homo sapiens GN=KRT14 PE=1 SV=4	556	51872	30	18	25	18	52.8	5.09	3549	1	0	460.582	1378.73	3	1378.72	0.005	1	49.58	26	29	0.00051	K	TRLEQEIATYR	R			11	File5334 Spectrum4759 scans: 7214
25	K1C14_HUMAN	Keratin, type I cytoskeletal 14 OS=Homo sapiens GN=KRT14 PE=1 SV=4	556	51872	30	18	25	18	52.8	5.09	3792	1	1	713.355	1424.69	2	1424.69	0.005	0	82.49	26	29	2.2e-07	R	APSTYGGGLSVSSSR	F			9	File5334 Spectrum3648 scans: 6009
25	K1C14_HUMAN	Keratin, type I cytoskeletal 14 OS=Homo sapiens GN=KRT14 PE=1 SV=4	556	51872	30	18	25	18	52.8	5.09	7115	1	1	685.384	2053.13	3	2053.12	0.0119	0	44.37	18	26	0.00085	K	ILTATVDNANVLLQIDNAR	L			7	File5334 Spectrum7887 scans: 10513
25	K1C14_HUMAN	Keratin, type I cytoskeletal 14 OS=Homo sapiens GN=KRT14 PE=1 SV=4	556	51872	30	18	25	18	52.8	5.09	7216	1	1	1043.5	2084.99	2	2084.98	0.0104	0	51.6	18	28	0.00024	R	GQVGGDVNVEMDAAPGVDLSR	I			12	File5334 Spectrum6201 scans: 8731
25	K1C14_HUMAN	Keratin, type I cytoskeletal 14 OS=Homo sapiens GN=KRT14 PE=1 SV=4	556	51872	30	18	25	18	52.8	5.09	7278	1	1	1051.5	2100.98	2	2100.97	0.005	0	16.92		27	0.6	R	GQVGGDVNVEMDAAPGVDLSR	I	Oxidation (M)	0.000000000010000000000.0	6	File5334 Spectrum5349 scans: 7835
25	K1C14_HUMAN	Keratin, type I cytoskeletal 14 OS=Homo sapiens GN=KRT14 PE=1 SV=4	556	51872	30	18	25	18	52.8	5.09	7730	3	1	763.087	2286.24	3	2286.21	0.0252	1	2.2	17	26	14	R	VLDELTLARADLEMQIESLK	E			6	File5334 Spectrum7893 scans: 10520
25	K1C14_HUMAN	Keratin, type I cytoskeletal 14 OS=Homo sapiens GN=KRT14 PE=1 SV=4	556	51872	30	18	25	18	52.8	5.09	7766	1	1	770.362	2308.06	3	2308.06	0.0078	0	85.9		27	7.5e-08	R	LLEGEDAHLSSSQFSSGSQSSR	D			15	File5334 Spectrum4397 scans: 6834
26	TBA8_HUMAN	Tubulin alpha-8 chain OS=Homo sapiens GN=TUBA8 PE=1 SV=1	518	50746	18	13	11	9	39.4	4.94	823	1	0	444.223	886.432	2	886.426	0.006	0	35.66	16	26	0.0058	K	FDLMYAK	R			5	File5334 Spectrum6135 scans: 8662
26	TBA8_HUMAN	Tubulin alpha-8 chain OS=Homo sapiens GN=TUBA8 PE=1 SV=1	518	50746	18	13	11	9	39.4	4.94	905	1	0	452.22	902.425	2	902.421	0.0039	0	14.86	16	27	0.85	K	FDLMYAK	R	Oxidation (M)	0.0001000.0	6	File5334 Spectrum4997 scans: 7464
26	TBA8_HUMAN	Tubulin alpha-8 chain OS=Homo sapiens GN=TUBA8 PE=1 SV=1	518	50746	18	13	11	9	39.4	4.94	1511	1	0	512.231	1022.45	2	1022.44	0.0047	0	50.82	22	25	0.00013	K	EDAANNYAR	G			6	File5334 Spectrum1241 scans: 3443
26	TBA8_HUMAN	Tubulin alpha-8 chain OS=Homo sapiens GN=TUBA8 PE=1 SV=1	518	50746	18	13	11	9	39.4	4.94	3696	1	0	705.892	1409.77	2	1409.77	0.0029	0	52.85	22	27	0.00016	R	QLFHPEQLITGK	E			15	File5334 Spectrum6271 scans: 8805
26	TBA8_HUMAN	Tubulin alpha-8 chain OS=Homo sapiens GN=TUBA8 PE=1 SV=1	518	50746	18	13	11	9	39.4	4.94	3697	1	0	470.931	1409.77	3	1409.77	0.005	0	41.19	17	28	0.0025	R	QLFHPEQLITGK	E			7	File5334 Spectrum6272 scans: 8806
26	TBA8_HUMAN	Tubulin alpha-8 chain OS=Homo sapiens GN=TUBA8 PE=1 SV=1	518	50746	18	13	11	9	39.4	4.94	4610	10	0	518.271	1551.79	3	1551.79	0.0031	2	1.47	19	29	33	R	LDHKFDLMYAKR	A	Oxidation (M)	0.000000010000.0	5	File5334 Spectrum2620 scans: 4925
26	TBA8_HUMAN	Tubulin alpha-8 chain OS=Homo sapiens GN=TUBA8 PE=1 SV=1	518	50746	18	13	11	9	39.4	4.94	4926	1	0	799.891	1597.77	2	1597.76	0.0077	0	47.26	27	28	0.00072	R	TIQFVDWCPTGFK	V			9	File5334 Spectrum8250 scans: 10896
26	TBA8_HUMAN	Tubulin alpha-8 chain OS=Homo sapiens GN=TUBA8 PE=1 SV=1	518	50746	18	13	11	9	39.4	4.94	5597	1	0	573.635	1717.88	3	1717.87	0.0092	0	43.71	21	30	0.0023	R	NLDIERPTYTNLNR	L			16	File5334 Spectrum4908 scans: 7371
26	TBA8_HUMAN	Tubulin alpha-8 chain OS=Homo sapiens GN=TUBA8 PE=1 SV=1	518	50746	18	13	11	9	39.4	4.94	5598	1	0	859.949	1717.88	2	1717.87	0.0098	0	67.21	26	30	1e-05	R	NLDIERPTYTNLNR	L			11	File5334 Spectrum4909 scans: 7372
26	TBA8_HUMAN	Tubulin alpha-8 chain OS=Homo sapiens GN=TUBA8 PE=1 SV=1	518	50746	18	13	11	9	39.4	4.94	6104	1	0	912.999	1823.98	2	1823.98	0.0058	0	33.15	15	28	0.016	K	VGINYQPPTVVPGGDLAK	V			10	File5334 Spectrum6363 scans: 8902
26	TBA8_HUMAN	Tubulin alpha-8 chain OS=Homo sapiens GN=TUBA8 PE=1 SV=1	518	50746	18	13	11	9	39.4	4.94	6105	1	0	913	1823.99	2	1823.98	0.0075	0	20.8	17	28	0.27	K	VGINYQPPTVVPGGDLAK	V			12	File5334 Spectrum6447 scans: 8993
26	TBA8_HUMAN	Tubulin alpha-8 chain OS=Homo sapiens GN=TUBA8 PE=1 SV=1	518	50746	18	13	11	9	39.4	4.94	6262	1	0	622.309	1863.91	3	1863.9	0.0079	0	23.89		29	0.19	R	AVCMLSNTTAIAEAWAR	L			8	File5334 Spectrum8362 scans: 11014
26	TBA8_HUMAN	Tubulin alpha-8 chain OS=Homo sapiens GN=TUBA8 PE=1 SV=1	518	50746	18	13	11	9	39.4	4.94	6263	1	0	932.963	1863.91	2	1863.9	0.0138	0	82.99	23	29	2.4e-07	R	AVCMLSNTTAIAEAWAR	L			10	File5334 Spectrum8349 scans: 11001
26	TBA8_HUMAN	Tubulin alpha-8 chain OS=Homo sapiens GN=TUBA8 PE=1 SV=1	518	50746	18	13	11	9	39.4	4.94	6326	1	0	940.955	1879.89	2	1879.89	0.0025	0	107.36	23	28	7.2e-10	R	AVCMLSNTTAIAEAWAR	L	Oxidation (M)	0.00010000000000000.0	14	File5334 Spectrum7352 scans: 9950
26	TBA8_HUMAN	Tubulin alpha-8 chain OS=Homo sapiens GN=TUBA8 PE=1 SV=1	518	50746	18	13	11	9	39.4	4.94	7813	1	0	777.349	2329.03	3	2329.01	0.0144	0	68.33	17	23	1.8e-06	R	AFVHWYVGEGMEEGEFSEAR	E			17	File5334 Spectrum7450 scans: 10053
26	TBA8_HUMAN	Tubulin alpha-8 chain OS=Homo sapiens GN=TUBA8 PE=1 SV=1	518	50746	18	13	11	9	39.4	4.94	7880	1	0	782.684	2345.03	3	2345.01	0.024	0	51.19		24	0.00011	R	AFVHWYVGEGMEEGEFSEAR	E	Oxidation (M)	0.00000000001000000000.0	19	File5334 Spectrum6791 scans: 9360
26	TBA8_HUMAN	Tubulin alpha-8 chain OS=Homo sapiens GN=TUBA8 PE=1 SV=1	518	50746	18	13	11	9	39.4	4.94	8005	1	0	1205.11	2408.21	2	2408.2	0.0122	0	83.34	18	29	2.2e-07	R	FDGALNVDLTEFQTNLVPYPR	I			13	File5334 Spectrum8771 scans: 11516
26	TBA8_HUMAN	Tubulin alpha-8 chain OS=Homo sapiens GN=TUBA8 PE=1 SV=1	518	50746	18	13	11	9	39.4	4.94	9379	1	1	1140.52	4558.06	4	4558.12	-0.0575	1	8.37	14	22	1.4	M	RECISVHVGQAGVQIGNACWELFCLEHGIQADGTFDAQASK	I			12	File5334 Spectrum4374 scans: 6808
27	K1C19_HUMAN	Keratin, type I cytoskeletal 19 OS=Homo sapiens GN=KRT19 PE=1 SV=4	515	44079	28	18	24	16	54	5.04	240	1	1	381.71	761.405	2	761.403	0.0023	0	29.81	24	30	0.058	R	GVSVSSAR	F			5	File5334 Spectrum1225 scans: 3426
27	K1C19_HUMAN	Keratin, type I cytoskeletal 19 OS=Homo sapiens GN=KRT19 PE=1 SV=4	515	44079	28	18	24	16	54	5.04	441	1	0	404.205	806.395	2	806.392	0.0024	0	28.34	20	28	0.056	R	LAADDFR	T			5	File5334 Spectrum3702 scans: 6066
27	K1C19_HUMAN	Keratin, type I cytoskeletal 19 OS=Homo sapiens GN=KRT19 PE=1 SV=4	515	44079	28	18	24	16	54	5.04	505	1	0	410.215	818.416	2	818.413	0.0027	0	26.5	28	30	0.13	R	SEVTDLR	R			4	File5334 Spectrum2628 scans: 4933
27	K1C19_HUMAN	Keratin, type I cytoskeletal 19 OS=Homo sapiens GN=KRT19 PE=1 SV=4	515	44079	28	18	24	16	54	5.04	712	1	0	433.239	864.463	2	864.459	0.0034	0	11.18	19	27	2.3	K	EELAYLK	K			7	File5334 Spectrum4739 scans: 7193
27	K1C19_HUMAN	Keratin, type I cytoskeletal 19 OS=Homo sapiens GN=KRT19 PE=1 SV=4	515	44079	28	18	24	16	54	5.04	1377	6	0	497.255	992.496	2	992.493	0.0037	0	7.69		30	8.6	K	FETEQALR	M			5	File5334 Spectrum3350 scans: 5695
27	K1C19_HUMAN	Keratin, type I cytoskeletal 19 OS=Homo sapiens GN=KRT19 PE=1 SV=4	515	44079	28	18	24	16	54	5.04	1383	1	1	498.256	994.497	2	994.494	0.003	0	30.87	21	28	0.028	R	APSIHGGSGGR	G			5	File5334 Spectrum588 scans: 2701
27	K1C19_HUMAN	Keratin, type I cytoskeletal 19 OS=Homo sapiens GN=KRT19 PE=1 SV=4	515	44079	28	18	24	16	54	5.04	1547	1	0	515.304	1028.59	2	1028.59	0.0062	0	11.03	19	30	4.5	R	VLDELTLAR	T			4	File5334 Spectrum6086 scans: 8611
27	K1C19_HUMAN	Keratin, type I cytoskeletal 19 OS=Homo sapiens GN=KRT19 PE=1 SV=4	515	44079	28	18	24	16	54	5.04	1548	1	0	515.304	1028.59	2	1028.59	0.0064	0	43.14	24	30	0.0028	R	VLDELTLAR	T			6	File5334 Spectrum6011 scans: 8532
27	K1C19_HUMAN	Keratin, type I cytoskeletal 19 OS=Homo sapiens GN=KRT19 PE=1 SV=4	515	44079	28	18	24	16	54	5.04	1602	1	0	521.309	1040.6	2	1040.6	0.0057	0	46.25	21	27	0.00065	R	IVLQIDNAR	L			7	File5334 Spectrum5047 scans: 7517
27	K1C19_HUMAN	Keratin, type I cytoskeletal 19 OS=Homo sapiens GN=KRT19 PE=1 SV=4	515	44079	28	18	24	16	54	5.04	1749	1	1	537.303	1072.59	2	1072.59	0.0036	0	55.65	27	30	0.00015	K	ILGATIENSR	I			8	File5334 Spectrum3940 scans: 6317
27	K1C19_HUMAN	Keratin, type I cytoskeletal 19 OS=Homo sapiens GN=KRT19 PE=1 SV=4	515	44079	28	18	24	16	54	5.04	1800	1	1	541.749	1081.48	2	1081.48	0.0011	0	44.45		26	0.00078	K	DAEAWFTSR	T			7	File5334 Spectrum6598 scans: 9155
27	K1C19_HUMAN	Keratin, type I cytoskeletal 19 OS=Homo sapiens GN=KRT19 PE=1 SV=4	515	44079	28	18	24	16	54	5.04	2057	1	1	560.777	1119.54	2	1119.53	0.0056	0	25.69	22	29	0.12	K	LTMQNLNDR	L	Oxidation (M)	0.001000000.0	7	File5334 Spectrum1901 scans: 4148
27	K1C19_HUMAN	Keratin, type I cytoskeletal 19 OS=Homo sapiens GN=KRT19 PE=1 SV=4	515	44079	28	18	24	16	54	5.04	2084	1	0	561.795	1121.58	2	1121.57	0.0043	0	51.7		30	0.00037	R	LEQEIATYR	S			8	File5334 Spectrum3716 scans: 6080
27	K1C19_HUMAN	Keratin, type I cytoskeletal 19 OS=Homo sapiens GN=KRT19 PE=1 SV=4	515	44079	28	18	24	16	54	5.04	2610	1	0	602.805	1203.6	2	1203.59	0.0045	0	34.24	22	29	0.018	R	MSVEADINGLR	R			7	File5334 Spectrum5942 scans: 8459
27	K1C19_HUMAN	Keratin, type I cytoskeletal 19 OS=Homo sapiens GN=KRT19 PE=1 SV=4	515	44079	28	18	24	16	54	5.04	2699	5	0	611.822	1221.63	2	1221.64	-0.0066	1	4.63	23	29	16	R	TKFETEQALR	M			4	File5334 Spectrum5400 scans: 7890
27	K1C19_HUMAN	Keratin, type I cytoskeletal 19 OS=Homo sapiens GN=KRT19 PE=1 SV=4	515	44079	28	18	24	16	54	5.04	2700	1	0	611.826	1221.64	2	1221.64	0.0011	1	29.79		29	0.047	R	TKFETEQALR	M			5	File5334 Spectrum2809 scans: 5125
27	K1C19_HUMAN	Keratin, type I cytoskeletal 19 OS=Homo sapiens GN=KRT19 PE=1 SV=4	515	44079	28	18	24	16	54	5.04	2701	1	0	408.22	1221.64	3	1221.64	0.002	1	38.26		29	0.0067	R	TKFETEQALR	M			10	File5334 Spectrum2814 scans: 5130
27	K1C19_HUMAN	Keratin, type I cytoskeletal 19 OS=Homo sapiens GN=KRT19 PE=1 SV=4	515	44079	28	18	24	16	54	5.04	2726	1	1	614.304	1226.59	2	1226.59	0.0044	0	38.35	19	27	0.0045	K	NHEEEISTLR	G			7	File5334 Spectrum2631 scans: 4936
27	K1C19_HUMAN	Keratin, type I cytoskeletal 19 OS=Homo sapiens GN=KRT19 PE=1 SV=4	515	44079	28	18	24	16	54	5.04	3219	2	1	658.85	1315.68	2	1315.71	-0.0248	1	8.04	20	30	8.7	R	DKILGATIENSR	I			5	File5334 Spectrum3677 scans: 6039
27	K1C19_HUMAN	Keratin, type I cytoskeletal 19 OS=Homo sapiens GN=KRT19 PE=1 SV=4	515	44079	28	18	24	16	54	5.04	3480	1	1	683.364	1364.71	2	1364.7	0.0089	1	54.97		29	0.00015	K	SRLEQEIATYR	S			9	File5334 Spectrum4749 scans: 7204
27	K1C19_HUMAN	Keratin, type I cytoskeletal 19 OS=Homo sapiens GN=KRT19 PE=1 SV=4	515	44079	28	18	24	16	54	5.04	3498	1	1	685.808	1369.6	2	1369.59	0.008	0	41.02		24	0.0012	R	SQYEVMAEQNR	K	Oxidation (M)	0.00000100000.0	7	File5334 Spectrum2207 scans: 4481
27	K1C19_HUMAN	Keratin, type I cytoskeletal 19 OS=Homo sapiens GN=KRT19 PE=1 SV=4	515	44079	28	18	24	16	54	5.04	3593	1	1	695.349	1388.68	2	1388.68	0.0046	0	86.26	26	30	1.2e-07	K	AALEDTLAETEAR	F			10	File5334 Spectrum5305 scans: 7789
27	K1C19_HUMAN	Keratin, type I cytoskeletal 19 OS=Homo sapiens GN=KRT19 PE=1 SV=4	515	44079	28	18	24	16	54	5.04	5319	1	1	837.893	1673.77	2	1673.77	0.0021	0	64.66	24	27	8.8e-06	R	DYSHYYTTIQDLR	D			8	File5334 Spectrum6404 scans: 8945
27	K1C19_HUMAN	Keratin, type I cytoskeletal 19 OS=Homo sapiens GN=KRT19 PE=1 SV=4	515	44079	28	18	24	16	54	5.04	6446	1	1	952.955	1903.89	2	1903.89	0.0036	0	88.14		28	5.3e-08	R	SLLEGQEDHYNNLSASK	V			13	File5334 Spectrum4326 scans: 6754
27	K1C19_HUMAN	Keratin, type I cytoskeletal 19 OS=Homo sapiens GN=KRT19 PE=1 SV=4	515	44079	28	18	24	16	54	5.04	6447	1	1	635.64	1903.9	3	1903.89	0.0074	0	51.07	19	28	0.00028	R	SLLEGQEDHYNNLSASK	V			10	File5334 Spectrum4308 scans: 6735
27	K1C19_HUMAN	Keratin, type I cytoskeletal 19 OS=Homo sapiens GN=KRT19 PE=1 SV=4	515	44079	28	18	24	16	54	5.04	6959	2	0	671.006	2010	3	2010.02	-0.0196	2	1.69	15	29	31	R	LAADDFRTKFETEQALR	M			3	File5334 Spectrum8577 scans: 11250
27	K1C19_HUMAN	Keratin, type I cytoskeletal 19 OS=Homo sapiens GN=KRT19 PE=1 SV=4	515	44079	28	18	24	16	54	5.04	6978	1	1	1007.51	2013.01	2	2013	0.0063	0	91.34	19	29	3.6e-08	R	GQVGGQVSVEVDSAPGTDLAK	I			17	File5334 Spectrum5210 scans: 7689
27	K1C19_HUMAN	Keratin, type I cytoskeletal 19 OS=Homo sapiens GN=KRT19 PE=1 SV=4	515	44079	28	18	24	16	54	5.04	7730	4	0	763.087	2286.24	3	2286.21	0.0252	1	2.1	17	26	14	R	VLDELTLARTDLEMQIEGLK	E			5	File5334 Spectrum7893 scans: 10520
28	KPYM_HUMAN	Pyruvate kinase PKM OS=Homo sapiens GN=PKM PE=1 SV=4	511	58470	23	14	22	13	49.5	7.96	28	1	0	353.219	704.424	2	704.422	0.0019	0	17.64	21	25	0.29	K	VFLAQK	M			5	File5334 Spectrum3093 scans: 5424
28	KPYM_HUMAN	Pyruvate kinase PKM OS=Homo sapiens GN=PKM PE=1 SV=4	511	58470	23	14	22	13	49.5	7.96	60	1	1	359.211	716.408	2	716.407	0.0006	0	30.8	28	31	0.057	K	VVEVGSK	I			6	File5334 Spectrum959 scans: 3123
28	KPYM_HUMAN	Pyruvate kinase PKM OS=Homo sapiens GN=PKM PE=1 SV=4	511	58470	23	14	22	13	49.5	7.96	127	2	1	367.685	733.355	2	733.354	0.001	0	6.2	19	29	10	K	SGMNVAR	L			5	File5334 Spectrum1364 scans: 3574
28	KPYM_HUMAN	Pyruvate kinase PKM OS=Homo sapiens GN=PKM PE=1 SV=4	511	58470	23	14	22	13	49.5	7.96	346	1	1	394.214	786.413	2	786.414	-0.0004	0	12.56	23	29	2.8	R	QAHLYR	G			4	File5334 Spectrum945 scans: 3107
28	KPYM_HUMAN	Pyruvate kinase PKM OS=Homo sapiens GN=PKM PE=1 SV=4	511	58470	23	14	22	13	49.5	7.96	961	1	1	456.732	911.45	2	911.446	0.0039	0	29.06	19	27	0.032	K	ASDVHEVR	K			9	File5334 Spectrum432 scans: 2533
28	KPYM_HUMAN	Pyruvate kinase PKM OS=Homo sapiens GN=PKM PE=1 SV=4	511	58470	23	14	22	13	49.5	7.96	1095	1	1	467.267	932.52	2	932.515	0.0046	0	36.04		29	0.012	R	GIFPVLCK	D			5	File5334 Spectrum7140 scans: 9727
28	KPYM_HUMAN	Pyruvate kinase PKM OS=Homo sapiens GN=PKM PE=1 SV=4	511	58470	23	14	22	13	49.5	7.96	1184	1	1	477.246	952.477	2	952.473	0.0043	0	37.2		28	0.0069	K	IENHEGVR	R			6	File5334 Spectrum420 scans: 2519
28	KPYM_HUMAN	Pyruvate kinase PKM OS=Homo sapiens GN=PKM PE=1 SV=4	511	58470	23	14	22	13	49.5	7.96	1311	1	1	490.259	978.504	2	978.496	0.0083	0	23.51	22	29	0.18	R	VNFAMNVGK	A			6	File5334 Spectrum5024 scans: 7492
28	KPYM_HUMAN	Pyruvate kinase PKM OS=Homo sapiens GN=PKM PE=1 SV=4	511	58470	23	14	22	13	49.5	7.96	1493	1	1	510.265	1018.51	2	1018.51	0.0067	0	26.99	23	30	0.1	K	GDYPLEAVR	M			5	File5334 Spectrum5006 scans: 7474
28	KPYM_HUMAN	Pyruvate kinase PKM OS=Homo sapiens GN=PKM PE=1 SV=4	511	58470	23	14	22	13	49.5	7.96	2563	1	1	599.33	1196.64	2	1196.64	0.0048	0	29.91	16	28	0.038	R	LDIDSPPITAR	N			5	File5334 Spectrum5350 scans: 7836
28	KPYM_HUMAN	Pyruvate kinase PKM OS=Homo sapiens GN=PKM PE=1 SV=4	511	58470	23	14	22	13	49.5	7.96	2695	1	1	611.324	1220.63	2	1220.63	0.007	0	61.81	26	30	3.4e-05	K	CCSGAIIVLTK	S			9	File5334 Spectrum5538 scans: 8035
28	KPYM_HUMAN	Pyruvate kinase PKM OS=Homo sapiens GN=PKM PE=1 SV=4	511	58470	23	14	22	13	49.5	7.96	3435	1	1	680.357	1358.7	2	1358.7	0.0017	0	57.14	26	30	0.00011	R	NTGIICTIGPASR	S			7	File5334 Spectrum5151 scans: 7626
28	KPYM_HUMAN	Pyruvate kinase PKM OS=Homo sapiens GN=PKM PE=1 SV=4	511	58470	23	14	22	13	49.5	7.96	4005	1	1	731.915	1461.82	2	1461.81	0.0085	0	72.77	18	27	1.5e-06	K	IYVDDGLISLQVK	Q			9	File5334 Spectrum7723 scans: 10341
28	KPYM_HUMAN	Pyruvate kinase PKM OS=Homo sapiens GN=PKM PE=1 SV=4	511	58470	23	14	22	13	49.5	7.96	4047	1	1	734.846	1467.68	2	1467.67	0.0066	0	73.85		27	1.1e-06	K	CDENILWLDYK	N			10	File5334 Spectrum7947 scans: 10576
28	KPYM_HUMAN	Pyruvate kinase PKM OS=Homo sapiens GN=PKM PE=1 SV=4	511	58470	23	14	22	13	49.5	7.96	5345	4	1	841.405	1680.79	2	1680.8	-0.0082	0	2.23	17	28	22	R	FDEILEASDGIMVAR	G	Oxidation (M)	0.000000000001000.0	6	File5334 Spectrum8852 scans: 11602
28	KPYM_HUMAN	Pyruvate kinase PKM OS=Homo sapiens GN=PKM PE=1 SV=4	511	58470	23	14	22	13	49.5	7.96	5894	1	1	890.442	1778.87	2	1778.87	0.0013	0	50.61	19	29	0.00035	K	GADFLVTEVENGGSLGSK	K			12	File5334 Spectrum7469 scans: 10073
28	KPYM_HUMAN	Pyruvate kinase PKM OS=Homo sapiens GN=PKM PE=1 SV=4	511	58470	23	14	22	13	49.5	7.96	6239	1	1	930.46	1858.9	2	1858.89	0.0121	0	19.04	16	29	0.5	K	FGVEQDVDMVFASFIR	K			10	File5334 Spectrum9039 scans: 11803
28	KPYM_HUMAN	Pyruvate kinase PKM OS=Homo sapiens GN=PKM PE=1 SV=4	511	58470	23	14	22	13	49.5	7.96	6595	1	1	644.67	1930.99	3	1930.98	0.0102	0	55.6	21	29	0.00014	R	EAEAAIYHLQLFEELR	R			10	File5334 Spectrum8327 scans: 10978
28	KPYM_HUMAN	Pyruvate kinase PKM OS=Homo sapiens GN=PKM PE=1 SV=4	511	58470	23	14	22	13	49.5	7.96	7220	1	1	696.706	2087.1	3	2087.08	0.0168	1	54.51	21	29	0.00014	R	EAEAAIYHLQLFEELRR	L			18	File5334 Spectrum7634 scans: 10248
28	KPYM_HUMAN	Pyruvate kinase PKM OS=Homo sapiens GN=PKM PE=1 SV=4	511	58470	23	14	22	13	49.5	7.96	7470	1	1	1088.07	2174.13	2	2174.11	0.0166	0	135.98		29	1.1e-12	R	LAPITSDPTEATAVGAVEASFK	C			18	File5334 Spectrum8107 scans: 10746
28	KPYM_HUMAN	Pyruvate kinase PKM OS=Homo sapiens GN=PKM PE=1 SV=4	511	58470	23	14	22	13	49.5	7.96	7471	1	1	725.716	2174.13	3	2174.11	0.0168	0	45.15	18	29	0.0013	R	LAPITSDPTEATAVGAVEASFK	C			11	File5334 Spectrum8114 scans: 10753
28	KPYM_HUMAN	Pyruvate kinase PKM OS=Homo sapiens GN=PKM PE=1 SV=4	511	58470	23	14	22	13	49.5	7.96	8092	1	1	822.44	2464.3	3	2464.28	0.013	0	53.98	19	28	0.00013	R	TATESFASDPILYRPVAVALDTK	G			18	File5334 Spectrum7993 scans: 10625
28	KPYM_HUMAN	Pyruvate kinase PKM OS=Homo sapiens GN=PKM PE=1 SV=4	511	58470	23	14	22	13	49.5	7.96	8633	1	1	586.297	2926.45	5	2926.41	0.0332	2	3.24	14	28	16	K	MMIGRCNRAGKPVICATQMLESMIK	K	2 Oxidation (M)	0.0100000000000000001000000.0	11	File5334 Spectrum3391 scans: 5738
29	A0A0B4J269_HUMAN	Uncharacterized protein OS=Homo sapiens PE=1 SV=1	511	89693	20	15	12	9	18.7	5.55	1917	1	0	549.213	1096.41	2	1096.41	0.002	0	35.91		17	0.00073	K	NMMAACDPR	H	2 Oxidation (M)	0.011000000.0	6	File5334 Spectrum670 scans: 2789
29	A0A0B4J269_HUMAN	Uncharacterized protein OS=Homo sapiens PE=1 SV=1	511	89693	20	15	12	9	18.7	5.55	2136	4	0	565.802	1129.59	2	1129.59	0.0022	0	3.16	21	30	26	R	FPGQLNADLR	K			7	File5334 Spectrum5945 scans: 8462
29	A0A0B4J269_HUMAN	Uncharacterized protein OS=Homo sapiens PE=1 SV=1	511	89693	20	15	12	9	18.7	5.55	2137	1	0	565.803	1129.59	2	1129.59	0.0035	0	51.93	25	30	0.00037	R	FPGQLNADLR	K			9	File5334 Spectrum5395 scans: 7885
29	A0A0B4J269_HUMAN	Uncharacterized protein OS=Homo sapiens PE=1 SV=1	511	89693	20	15	12	9	18.7	5.55	2138	1	0	565.804	1129.59	2	1129.59	0.0062	0	49.6	25	30	0.00065	R	FPGQLNADLR	K			9	File5334 Spectrum5499 scans: 7994
29	A0A0B4J269_HUMAN	Uncharacterized protein OS=Homo sapiens PE=1 SV=1	511	89693	20	15	12	9	18.7	5.55	2207	1	0	572.324	1142.63	2	1142.63	0.0062	0	47.7	28	30	0.00091	K	LAVNMVPFPR	L			9	File5334 Spectrum7183 scans: 9772
29	A0A0B4J269_HUMAN	Uncharacterized protein OS=Homo sapiens PE=1 SV=1	511	89693	20	15	12	9	18.7	5.55	2321	1	0	580.321	1158.63	2	1158.62	0.0056	0	35.56	24	30	0.015	K	LAVNMVPFPR	L	Oxidation (M)	0.0000100000.0	9	File5334 Spectrum6192 scans: 8722
29	A0A0B4J269_HUMAN	Uncharacterized protein OS=Homo sapiens PE=1 SV=1	511	89693	20	15	12	9	18.7	5.55	2322	1	0	580.322	1158.63	2	1158.62	0.0064	0	45.47	21	30	0.0016	K	LAVNMVPFPR	L	Oxidation (M)	0.0000100000.0	9	File5334 Spectrum6095 scans: 8620
29	A0A0B4J269_HUMAN	Uncharacterized protein OS=Homo sapiens PE=1 SV=1	511	89693	20	15	12	9	18.7	5.55	2738	1	0	615.305	1228.6	2	1228.59	0.0043	0	73.48	22	27	1.4e-06	R	ISEQFTAMFR	R			8	File5334 Spectrum7344 scans: 9942
29	A0A0B4J269_HUMAN	Uncharacterized protein OS=Homo sapiens PE=1 SV=1	511	89693	20	15	12	9	18.7	5.55	2819	1	0	623.302	1244.59	2	1244.59	0.0033	0	48.32	19	28	0.00049	R	ISEQFTAMFR	R	Oxidation (M)	0.0000000100.0	8	File5334 Spectrum5760 scans: 8268
29	A0A0B4J269_HUMAN	Uncharacterized protein OS=Homo sapiens PE=1 SV=1	511	89693	20	15	12	9	18.7	5.55	3238	1	0	660.357	1318.7	2	1318.7	0.0044	0	74.18	22	30	2.1e-06	R	IMNTFSVVPSPK	V			10	File5334 Spectrum6258 scans: 8791
29	A0A0B4J269_HUMAN	Uncharacterized protein OS=Homo sapiens PE=1 SV=1	511	89693	20	15	12	9	18.7	5.55	3307	1	0	668.356	1334.7	2	1334.69	0.0073	0	72.23	28	29	3e-06	R	IMNTFSVVPSPK	V	Oxidation (M)	0.010000000000.0	8	File5334 Spectrum5554 scans: 8052
29	A0A0B4J269_HUMAN	Uncharacterized protein OS=Homo sapiens PE=1 SV=1	511	89693	20	15	12	9	18.7	5.55	3308	1	0	668.357	1334.7	2	1334.69	0.0082	0	86.49	28	29	1.1e-07	R	IMNTFSVVPSPK	V	Oxidation (M)	0.010000000000.0	9	File5334 Spectrum5461 scans: 7954
29	A0A0B4J269_HUMAN	Uncharacterized protein OS=Homo sapiens PE=1 SV=1	511	89693	20	15	12	9	18.7	5.55	5073	1	0	816.42	1630.83	2	1630.82	0.0017	0	47.54	25	30	0.0009	R	AILVDLEPGTMDSVR	S	Oxidation (M)	0.000000000010000.0	10	File5334 Spectrum6649 scans: 9210
29	A0A0B4J269_HUMAN	Uncharacterized protein OS=Homo sapiens PE=1 SV=1	511	89693	20	15	12	9	18.7	5.55	5432	1	0	848.924	1695.83	2	1695.83	0.0088	0	54.13	19	29	0.00018	K	NSSYFVEWIPNNVK	V			8	File5334 Spectrum8045 scans: 10680
29	A0A0B4J269_HUMAN	Uncharacterized protein OS=Homo sapiens PE=1 SV=1	511	89693	20	15	12	9	18.7	5.55	5525	1	0	854.442	1706.87	2	1706.85	0.0142	0	32.58		29	0.027	R	ALTVPELTQQMFDAK	N	Oxidation (M)	0.000000000010000.0	9	File5334 Spectrum6824 scans: 9395
29	A0A0B4J269_HUMAN	Uncharacterized protein OS=Homo sapiens PE=1 SV=1	511	89693	20	15	12	9	18.7	5.55	6338	9	0	628.626	1882.86	3	1882.88	-0.0281	1	1.41	19	26	16	R	MSMKEVDEQMLAIQSK	N	Oxidation (M)	0.1000000000000000.0	3	File5334 Spectrum4328 scans: 6756
29	A0A0B4J269_HUMAN	Uncharacterized protein OS=Homo sapiens PE=1 SV=1	511	89693	20	15	12	9	18.7	5.55	6723	1	0	653.667	1957.98	3	1957.97	0.0039	0	92.71		29	2.5e-08	K	GHYTEGAELVDSVLDVVR	K			20	File5334 Spectrum8696 scans: 11423
29	A0A0B4J269_HUMAN	Uncharacterized protein OS=Homo sapiens PE=1 SV=1	511	89693	20	15	12	9	18.7	5.55	6901	6	1	999.52	1997.03	2	1996.99	0.0365	0	0.19	16	29	41	K	SLGGSVCQELLPQQPQEK	G			4	File5334 Spectrum3970 scans: 6348
29	A0A0B4J269_HUMAN	Uncharacterized protein OS=Homo sapiens PE=1 SV=1	511	89693	20	15	12	9	18.7	5.55	7252	4	0	420.215	2096.04	5	2096.01	0.0321	2	10.45	26	29	4	R	GRMSMKEVDEQMLAIQSK	N	Oxidation (M)	0.000000000001000000.0	6	File5334 Spectrum3362 scans: 5707
29	A0A0B4J269_HUMAN	Uncharacterized protein OS=Homo sapiens PE=1 SV=1	511	89693	20	15	12	9	18.7	5.55	7253	3	0	699.689	2096.04	3	2096.01	0.0376	2	4.7	16	29	15	R	GRMSMKEVDEQMLAIQSK	N	Oxidation (M)	0.000000000001000000.0	6	File5334 Spectrum3145 scans: 5479
30	EF1A1_HUMAN	Elongation factor 1-alpha 1 OS=Homo sapiens GN=EEF1A1 PE=1 SV=1	502	50451	26	16	19	11	52.2	9.1	315	1	1	390.712	779.408	2	779.407	0.0019	0	33.85		27	0.011	R	YEEIVK	E			5	File5334 Spectrum2722 scans: 5032
30	EF1A1_HUMAN	Elongation factor 1-alpha 1 OS=Homo sapiens GN=EEF1A1 PE=1 SV=1	502	50451	26	16	19	11	52.2	9.1	340	1	1	393.723	785.431	2	785.428	0.003	1	35.82		28	0.0096	K	KLEDGPK	F			5	File5334 Spectrum353 scans: 2444
30	EF1A1_HUMAN	Elongation factor 1-alpha 1 OS=Homo sapiens GN=EEF1A1 PE=1 SV=1	502	50451	26	16	19	11	52.2	9.1	487	9	1	408.741	815.467	2	815.461	0.0061	2	4.71	23	30	18	K	EKIDRR	S			4	File5334 Spectrum1227 scans: 3428
30	EF1A1_HUMAN	Elongation factor 1-alpha 1 OS=Homo sapiens GN=EEF1A1 PE=1 SV=1	502	50451	26	16	19	11	52.2	9.1	596	1	1	420.23	838.446	2	838.444	0.0026	0	19.33	24	27	0.34	K	EVSTYIK	K			5	File5334 Spectrum3065 scans: 5395
30	EF1A1_HUMAN	Elongation factor 1-alpha 1 OS=Homo sapiens GN=EEF1A1 PE=1 SV=1	502	50451	26	16	19	11	52.2	9.1	741	1	1	435.775	869.536	2	869.533	0.0024	0	17.82	24	25	0.31	K	QLIVGVNK	M			6	File5334 Spectrum3883 scans: 6257
30	EF1A1_HUMAN	Elongation factor 1-alpha 1 OS=Homo sapiens GN=EEF1A1 PE=1 SV=1	502	50451	26	16	19	11	52.2	9.1	847	1	1	447.751	893.487	2	893.486	0.001	1	9.96	17	27	3.2	R	TIEKFEK	E			8	File5334 Spectrum1694 scans: 3929
30	EF1A1_HUMAN	Elongation factor 1-alpha 1 OS=Homo sapiens GN=EEF1A1 PE=1 SV=1	502	50451	26	16	19	11	52.2	9.1	982	1	1	457.788	913.562	2	913.56	0.0028	0	26.43	24	28	0.079	R	QTVAVGVIK	A			6	File5334 Spectrum3928 scans: 6304
30	EF1A1_HUMAN	Elongation factor 1-alpha 1 OS=Homo sapiens GN=EEF1A1 PE=1 SV=1	502	50451	26	16	19	11	52.2	9.1	1299	1	1	488.281	974.547	2	974.544	0.0029	0	22.29		29	0.25	R	LPLQDVYK	I			5	File5334 Spectrum5265 scans: 7747
30	EF1A1_HUMAN	Elongation factor 1-alpha 1 OS=Homo sapiens GN=EEF1A1 PE=1 SV=1	502	50451	26	16	19	11	52.2	9.1	1527	1	1	513.311	1024.61	2	1024.6	0.0041	0	49.91		24	0.00014	K	IGGIGTVPVGR	V			7	File5334 Spectrum4647 scans: 7097
30	EF1A1_HUMAN	Elongation factor 1-alpha 1 OS=Homo sapiens GN=EEF1A1 PE=1 SV=1	502	50451	26	16	19	11	52.2	9.1	1528	1	1	513.312	1024.61	2	1024.6	0.0057	0	50.92		24	0.00013	K	IGGIGTVPVGR	V			7	File5334 Spectrum4726 scans: 7180
30	EF1A1_HUMAN	Elongation factor 1-alpha 1 OS=Homo sapiens GN=EEF1A1 PE=1 SV=1	502	50451	26	16	19	11	52.2	9.1	2058	1	1	374.206	1119.6	3	1119.59	0.0027	0	30.18		29	0.047	K	STTTGHLIYK	C			7	File5334 Spectrum2412 scans: 4702
30	EF1A1_HUMAN	Elongation factor 1-alpha 1 OS=Homo sapiens GN=EEF1A1 PE=1 SV=1	502	50451	26	16	19	11	52.2	9.1	2059	1	1	560.806	1119.6	2	1119.59	0.004	0	28.03	28	29	0.078	K	STTTGHLIYK	C			7	File5334 Spectrum2404 scans: 4694
30	EF1A1_HUMAN	Elongation factor 1-alpha 1 OS=Homo sapiens GN=EEF1A1 PE=1 SV=1	502	50451	26	16	19	11	52.2	9.1	2673	8	1	406.235	1215.68	3	1215.69	-0.009	2	4.73	27	30	17	K	AAGAGKVTKSAQK	A			4	File5334 Spectrum1496 scans: 3717
30	EF1A1_HUMAN	Elongation factor 1-alpha 1 OS=Homo sapiens GN=EEF1A1 PE=1 SV=1	502	50451	26	16	19	11	52.2	9.1	3201	1	1	438.92	1313.74	3	1313.73	0.0051	0	72.52	19	29	2.3e-06	R	EHALLAYTLGVK	Q			12	File5334 Spectrum6291 scans: 8826
30	EF1A1_HUMAN	Elongation factor 1-alpha 1 OS=Homo sapiens GN=EEF1A1 PE=1 SV=1	502	50451	26	16	19	11	52.2	9.1	3202	1	1	657.877	1313.74	2	1313.73	0.0059	0	73.2	24	28	1.9e-06	R	EHALLAYTLGVK	Q			9	File5334 Spectrum6284 scans: 8819
30	EF1A1_HUMAN	Elongation factor 1-alpha 1 OS=Homo sapiens GN=EEF1A1 PE=1 SV=1	502	50451	26	16	19	11	52.2	9.1	3672	1	1	702.871	1403.73	2	1403.72	0.0087	0	52.11	22	30	0.00033	K	YYVTIIDAPGHR	D			7	File5334 Spectrum5475 scans: 7969
30	EF1A1_HUMAN	Elongation factor 1-alpha 1 OS=Homo sapiens GN=EEF1A1 PE=1 SV=1	502	50451	26	16	19	11	52.2	9.1	4855	1	1	530.301	1587.88	3	1587.87	0.0085	0	47.94	25	28	0.0006	K	THINIVVIGHVDSGK	S			13	File5334 Spectrum4839 scans: 7298
30	EF1A1_HUMAN	Elongation factor 1-alpha 1 OS=Homo sapiens GN=EEF1A1 PE=1 SV=1	502	50451	26	16	19	11	52.2	9.1	8188	1	1	1258.2	2514.39	2	2514.38	0.0161	0	3.62	16	24	5.5	R	VETGVLKPGMVVTFAPVNVTTEVK	S			11	File5334 Spectrum7649 scans: 10264
30	EF1A1_HUMAN	Elongation factor 1-alpha 1 OS=Homo sapiens GN=EEF1A1 PE=1 SV=1	502	50451	26	16	19	11	52.2	9.1	8189	1	1	839.14	2514.4	3	2514.38	0.022	0	59.81		23	1.2e-05	R	VETGVLKPGMVVTFAPVNVTTEVK	S			23	File5334 Spectrum7631 scans: 10245
30	EF1A1_HUMAN	Elongation factor 1-alpha 1 OS=Homo sapiens GN=EEF1A1 PE=1 SV=1	502	50451	26	16	19	11	52.2	9.1	8209	1	1	844.466	2530.38	3	2530.37	0.0059	0	72.11		26	1.3e-06	R	VETGVLKPGMVVTFAPVNVTTEVK	S	Oxidation (M)	0.000000000100000000000000.0	25	File5334 Spectrum7039 scans: 9621
30	EF1A1_HUMAN	Elongation factor 1-alpha 1 OS=Homo sapiens GN=EEF1A1 PE=1 SV=1	502	50451	26	16	19	11	52.2	9.1	8607	1	1	970.495	2908.46	3	2908.43	0.0334	0	10.32	16	28	3.4	K	NMITGTSQADCAVLIVAAGVGEFEAGISK	N			6	File5334 Spectrum9033 scans: 11797
30	EF1A1_HUMAN	Elongation factor 1-alpha 1 OS=Homo sapiens GN=EEF1A1 PE=1 SV=1	502	50451	26	16	19	11	52.2	9.1	8704	1	1	756.148	3020.56	4	3020.56	0.0038	0	65.83	20	27	8e-06	K	DGNASGTTLLEALDCILPPTRPTDKPLR	L			13	File5334 Spectrum8739 scans: 11478
30	EF1A1_HUMAN	Elongation factor 1-alpha 1 OS=Homo sapiens GN=EEF1A1 PE=1 SV=1	502	50451	26	16	19	11	52.2	9.1	8705	1	1	1007.86	3020.57	3	3020.56	0.0105	0	65.01	22	27	9.2e-06	K	DGNASGTTLLEALDCILPPTRPTDKPLR	L			16	File5334 Spectrum8742 scans: 11483
30	EF1A1_HUMAN	Elongation factor 1-alpha 1 OS=Homo sapiens GN=EEF1A1 PE=1 SV=1	502	50451	26	16	19	11	52.2	9.1	8708	1	1	1009.81	3026.4	3	3026.38	0.0223	0	38.18		26	0.0034	K	SGDAAIVDMVPGKPMCVESFSDYPPLGR	F	2 Oxidation (M)	0.0000000010000010000000000000.0	15	File5334 Spectrum6772 scans: 9340
30	EF1A1_HUMAN	Elongation factor 1-alpha 1 OS=Homo sapiens GN=EEF1A1 PE=1 SV=1	502	50451	26	16	19	11	52.2	9.1	8805	1	1	1050.56	3148.66	3	3148.66	0.0088	1	55.97		26	5.1e-05	R	KDGNASGTTLLEALDCILPPTRPTDKPLR	L			12	File5334 Spectrum8461 scans: 11121
30	EF1A1_HUMAN	Elongation factor 1-alpha 1 OS=Homo sapiens GN=EEF1A1 PE=1 SV=1	502	50451	26	16	19	11	52.2	9.1	8806	1	1	788.174	3148.67	4	3148.66	0.0131	1	61.93		25	1.3e-05	R	KDGNASGTTLLEALDCILPPTRPTDKPLR	L			19	File5334 Spectrum8437 scans: 11096
31	K1C16_HUMAN	Keratin, type I cytoskeletal 16 OS=Homo sapiens GN=KRT16 PE=1 SV=4	492	51578	26	13	21	13	41.2	4.99	167	1	0	373.707	745.399	2	745.397	0.002	0	31.19		32	0.066	K	TIEDLR	N			5	File5334 Spectrum3001 scans: 5328
31	K1C16_HUMAN	Keratin, type I cytoskeletal 16 OS=Homo sapiens GN=KRT16 PE=1 SV=4	492	51578	26	13	21	13	41.2	4.99	294	1	0	388.211	774.407	2	774.406	0.0016	0	29.06		30	0.071	R	ILNEMR	D			5	File5334 Spectrum2948 scans: 5271
31	K1C16_HUMAN	Keratin, type I cytoskeletal 16 OS=Homo sapiens GN=KRT16 PE=1 SV=4	492	51578	26	13	21	13	41.2	4.99	441	1	0	404.205	806.395	2	806.392	0.0024	0	28.34	20	28	0.056	R	LAADDFR	T			5	File5334 Spectrum3702 scans: 6066
31	K1C16_HUMAN	Keratin, type I cytoskeletal 16 OS=Homo sapiens GN=KRT16 PE=1 SV=4	492	51578	26	13	21	13	41.2	4.99	567	2	1	417.223	832.431	2	832.429	0.0023	0	14.4	28	30	2.3	R	SEVTELR	R			4	File5334 Spectrum2629 scans: 4934
31	K1C16_HUMAN	Keratin, type I cytoskeletal 16 OS=Homo sapiens GN=KRT16 PE=1 SV=4	492	51578	26	13	21	13	41.2	4.99	568	7	1	417.223	832.432	2	832.429	0.0025	0	5.62		30	17	R	SEVTELR	R			3	File5334 Spectrum3354 scans: 5699
31	K1C16_HUMAN	Keratin, type I cytoskeletal 16 OS=Homo sapiens GN=KRT16 PE=1 SV=4	492	51578	26	13	21	13	41.2	4.99	1012	1	0	460.215	918.415	2	918.412	0.0024	0	19.51	15	25	0.22	K	DYSPYFK	T			4	File5334 Spectrum5118 scans: 7591
31	K1C16_HUMAN	Keratin, type I cytoskeletal 16 OS=Homo sapiens GN=KRT16 PE=1 SV=4	492	51578	26	13	21	13	41.2	4.99	1488	1	0	509.731	1017.45	2	1017.44	0.0042	0	60.68		24	1.2e-05	R	QFTSSSSMK	G	Oxidation (M)	0.000000010.0	7	File5334 Spectrum740 scans: 2865
31	K1C16_HUMAN	Keratin, type I cytoskeletal 16 OS=Homo sapiens GN=KRT16 PE=1 SV=4	492	51578	26	13	21	13	41.2	4.99	1547	1	0	515.304	1028.59	2	1028.59	0.0062	0	11.03	19	30	4.5	R	VLDELTLAR	T			4	File5334 Spectrum6086 scans: 8611
31	K1C16_HUMAN	Keratin, type I cytoskeletal 16 OS=Homo sapiens GN=KRT16 PE=1 SV=4	492	51578	26	13	21	13	41.2	4.99	1548	1	0	515.304	1028.59	2	1028.59	0.0064	0	43.14	24	30	0.0028	R	VLDELTLAR	T			6	File5334 Spectrum6011 scans: 8532
31	K1C16_HUMAN	Keratin, type I cytoskeletal 16 OS=Homo sapiens GN=KRT16 PE=1 SV=4	492	51578	26	13	21	13	41.2	4.99	1864	1	0	545.771	1089.53	2	1089.52	0.0041	0	1.3	14	29	33	K	VTMQNLNDR	L			5	File5334 Spectrum3079 scans: 5410
31	K1C16_HUMAN	Keratin, type I cytoskeletal 16 OS=Homo sapiens GN=KRT16 PE=1 SV=4	492	51578	26	13	21	13	41.2	4.99	1983	1	0	553.767	1105.52	2	1105.52	0.0015	0	84.14		28	1.4e-07	K	VTMQNLNDR	L	Oxidation (M)	0.001000000.0	8	File5334 Spectrum1335 scans: 3543
31	K1C16_HUMAN	Keratin, type I cytoskeletal 16 OS=Homo sapiens GN=KRT16 PE=1 SV=4	492	51578	26	13	21	13	41.2	4.99	2084	1	0	561.795	1121.58	2	1121.57	0.0043	0	51.7		30	0.00037	R	LEQEIATYR	R			8	File5334 Spectrum3716 scans: 6080
31	K1C16_HUMAN	Keratin, type I cytoskeletal 16 OS=Homo sapiens GN=KRT16 PE=1 SV=4	492	51578	26	13	21	13	41.2	4.99	2589	10	1	601.314	1200.61	2	1200.61	0.0036	0	4.3		29	18	R	QTVEADVNGLR	R			4	File5334 Spectrum5224 scans: 7704
31	K1C16_HUMAN	Keratin, type I cytoskeletal 16 OS=Homo sapiens GN=KRT16 PE=1 SV=4	492	51578	26	13	21	13	41.2	4.99	2590	1	1	601.314	1200.61	2	1200.61	0.004	0	60.27	29	29	4.6e-05	R	QTVEADVNGLR	R			9	File5334 Spectrum4222 scans: 6644
31	K1C16_HUMAN	Keratin, type I cytoskeletal 16 OS=Homo sapiens GN=KRT16 PE=1 SV=4	492	51578	26	13	21	13	41.2	4.99	2687	1	0	610.806	1219.6	2	1219.59	0.0039	0	50.32	22	29	0.00043	K	ASLENSLEETK	G			7	File5334 Spectrum4193 scans: 6611
31	K1C16_HUMAN	Keratin, type I cytoskeletal 16 OS=Homo sapiens GN=KRT16 PE=1 SV=4	492	51578	26	13	21	13	41.2	4.99	2889	1	1	420.564	1258.67	3	1258.67	0.0025	1	45.66		30	0.0015	R	TKYEHELALR	Q			8	File5334 Spectrum2769 scans: 5081
31	K1C16_HUMAN	Keratin, type I cytoskeletal 16 OS=Homo sapiens GN=KRT16 PE=1 SV=4	492	51578	26	13	21	13	41.2	4.99	3125	1	0	651.334	1300.65	2	1300.65	0.0016	0	60.79		29	3.7e-05	R	ALEEANADLEVK	I			7	File5334 Spectrum4305 scans: 6732
31	K1C16_HUMAN	Keratin, type I cytoskeletal 16 OS=Homo sapiens GN=KRT16 PE=1 SV=4	492	51578	26	13	21	13	41.2	4.99	3319	1	1	669.837	1337.66	2	1337.66	0.002	0	85.68	24	28	1.1e-07	R	APSTYGGGLSVSSR	F			10	File5334 Spectrum3719 scans: 6083
31	K1C16_HUMAN	Keratin, type I cytoskeletal 16 OS=Homo sapiens GN=KRT16 PE=1 SV=4	492	51578	26	13	21	13	41.2	4.99	3428	6	1	679.365	1356.72	2	1356.71	0.0045	1	9.01		30	6.5	R	QTVEADVNGLRR	V			5	File5334 Spectrum4449 scans: 6889
31	K1C16_HUMAN	Keratin, type I cytoskeletal 16 OS=Homo sapiens GN=KRT16 PE=1 SV=4	492	51578	26	13	21	13	41.2	4.99	3549	1	0	460.582	1378.73	3	1378.72	0.005	1	49.58	26	29	0.00051	K	TRLEQEIATYR	R			11	File5334 Spectrum4759 scans: 7214
31	K1C16_HUMAN	Keratin, type I cytoskeletal 16 OS=Homo sapiens GN=KRT16 PE=1 SV=4	492	51578	26	13	21	13	41.2	4.99	3674	1	1	703.352	1404.69	2	1404.68	0.0048	0	67.11	21	29	8.6e-06	K	EVASNSELVQSSR	S			8	File5334 Spectrum2754 scans: 5065
31	K1C16_HUMAN	Keratin, type I cytoskeletal 16 OS=Homo sapiens GN=KRT16 PE=1 SV=4	492	51578	26	13	21	13	41.2	4.99	3700	2	1	706.319	1410.62	2	1410.62	0.0048	1	3.9	14	25	6.7	R	DQYEQMAEKNR	R			5	File5334 Spectrum1373 scans: 3584
31	K1C16_HUMAN	Keratin, type I cytoskeletal 16 OS=Homo sapiens GN=KRT16 PE=1 SV=4	492	51578	26	13	21	13	41.2	4.99	3701	4	1	471.216	1410.62	3	1410.62	0.0052	1	4.04	20	25	6.7	R	DQYEQMAEKNR	R			4	File5334 Spectrum1374 scans: 3585
31	K1C16_HUMAN	Keratin, type I cytoskeletal 16 OS=Homo sapiens GN=KRT16 PE=1 SV=4	492	51578	26	13	21	13	41.2	4.99	7135	1	1	1032.58	2063.15	2	2063.14	0.0111	0	106.88		25	3.7e-10	K	IIAATIENAQPILQIDNAR	L			16	File5334 Spectrum7427 scans: 10029
31	K1C16_HUMAN	Keratin, type I cytoskeletal 16 OS=Homo sapiens GN=KRT16 PE=1 SV=4	492	51578	26	13	21	13	41.2	4.99	7730	4	0	763.087	2286.24	3	2286.21	0.0252	1	2.1	17	26	14	R	VLDELTLARTDLEMQIEGLK	E			5	File5334 Spectrum7893 scans: 10520
31	K1C16_HUMAN	Keratin, type I cytoskeletal 16 OS=Homo sapiens GN=KRT16 PE=1 SV=4	492	51578	26	13	21	13	41.2	4.99	8025	3	1	809.399	2425.18	3	2425.2	-0.0254	1	1.45	16	28	28	R	ISSVLAGGSCRAPSTYGGGLSVSSR	F			6	File5334 Spectrum5234 scans: 7714
32	HS90B_HUMAN	Heat shock protein HSP 90-beta OS=Homo sapiens GN=HSP90AB1 PE=1 SV=4	490	83554	29	18	26	17	35.9	4.97	78	1	0	361.75	721.486	2	721.485	0.0005	0	12.35		13	0.058	K	VILHLK	E			4	File5334 Spectrum3380 scans: 5726
32	HS90B_HUMAN	Heat shock protein HSP 90-beta OS=Homo sapiens GN=HSP90AB1 PE=1 SV=4	490	83554	29	18	26	17	35.9	4.97	114	1	0	365.727	729.44	2	729.438	0.0018	0	32.43		30	0.031	R	LSELLR	Y			4	File5334 Spectrum4155 scans: 6566
32	HS90B_HUMAN	Heat shock protein HSP 90-beta OS=Homo sapiens GN=HSP90AB1 PE=1 SV=4	490	83554	29	18	26	17	35.9	4.97	125	1	0	367.227	732.44	2	732.438	0.0019	0	15.22	25	26	0.69	K	SLVSVTK	E			5	File5334 Spectrum2907 scans: 5228
32	HS90B_HUMAN	Heat shock protein HSP 90-beta OS=Homo sapiens GN=HSP90AB1 PE=1 SV=4	490	83554	29	18	26	17	35.9	4.97	459	1	0	405.695	809.376	2	809.374	0.002	0	22.91	24	26	0.12	K	FENLCK	L			4	File5334 Spectrum2641 scans: 4947
32	HS90B_HUMAN	Heat shock protein HSP 90-beta OS=Homo sapiens GN=HSP90AB1 PE=1 SV=4	490	83554	29	18	26	17	35.9	4.97	546	4	1	415.262	828.51	2	828.522	-0.0117	0	9.82	28	28	3.4	R	ALLFIPR	R			5	File5334 Spectrum5667 scans: 8170
32	HS90B_HUMAN	Heat shock protein HSP 90-beta OS=Homo sapiens GN=HSP90AB1 PE=1 SV=4	490	83554	29	18	26	17	35.9	4.97	547	1	1	415.27	828.525	2	828.522	0.0034	0	31.22		24	0.012	R	ALLFIPR	R			4	File5334 Spectrum7271 scans: 9865
32	HS90B_HUMAN	Heat shock protein HSP 90-beta OS=Homo sapiens GN=HSP90AB1 PE=1 SV=4	490	83554	29	18	26	17	35.9	4.97	836	1	1	446.218	890.421	2	890.417	0.0032	0	27.63		28	0.065	K	FYEAFSK	N			5	File5334 Spectrum4629 scans: 7078
32	HS90B_HUMAN	Heat shock protein HSP 90-beta OS=Homo sapiens GN=HSP90AB1 PE=1 SV=4	490	83554	29	18	26	17	35.9	4.97	894	1	0	451.269	900.523	2	900.518	0.0044	0	18.32	21	30	0.76	K	TKPIWTR	N			4	File5334 Spectrum3162 scans: 5497
32	HS90B_HUMAN	Heat shock protein HSP 90-beta OS=Homo sapiens GN=HSP90AB1 PE=1 SV=4	490	83554	29	18	26	17	35.9	4.97	1173	1	1	476.236	950.458	2	950.457	0.0015	0	12.21	21	28	2.2	R	ADHGEPIGR	G			4	File5334 Spectrum855 scans: 2997
32	HS90B_HUMAN	Heat shock protein HSP 90-beta OS=Homo sapiens GN=HSP90AB1 PE=1 SV=4	490	83554	29	18	26	17	35.9	4.97	1246	6	1	483.742	965.469	2	965.485	-0.0165	2	3.15	23	28	17	K	KMEESKAK	F	Oxidation (M)	0.01000000.0	4	File5334 Spectrum5050 scans: 7520
32	HS90B_HUMAN	Heat shock protein HSP 90-beta OS=Homo sapiens GN=HSP90AB1 PE=1 SV=4	490	83554	29	18	26	17	35.9	4.97	1589	1	0	520.252	1038.49	2	1038.49	0.003	0	58.97		29	5.1e-05	R	YESLTDPSK	L			8	File5334 Spectrum2868 scans: 5187
32	HS90B_HUMAN	Heat shock protein HSP 90-beta OS=Homo sapiens GN=HSP90AB1 PE=1 SV=4	490	83554	29	18	26	17	35.9	4.97	2265	1	0	576.286	1150.56	2	1150.55	0.0066	0	47.07	24	28	0.00069	K	YIDQEELNK	T			8	File5334 Spectrum3153 scans: 5488
32	HS90B_HUMAN	Heat shock protein HSP 90-beta OS=Homo sapiens GN=HSP90AB1 PE=1 SV=4	490	83554	29	18	26	17	35.9	4.97	2328	1	0	580.798	1159.58	2	1159.58	0.0052	0	42.89	26	30	0.0028	K	SIYYITGESK	E			5	File5334 Spectrum4888 scans: 7350
32	HS90B_HUMAN	Heat shock protein HSP 90-beta OS=Homo sapiens GN=HSP90AB1 PE=1 SV=4	490	83554	29	18	26	17	35.9	4.97	2544	1	1	597.831	1193.65	2	1193.64	0.0063	0	49.3	23	28	0.00042	K	IDIIPNPQER	T			6	File5334 Spectrum5642 scans: 8144
32	HS90B_HUMAN	Heat shock protein HSP 90-beta OS=Homo sapiens GN=HSP90AB1 PE=1 SV=4	490	83554	29	18	26	17	35.9	4.97	2809	1	0	621.858	1241.7	2	1241.7	0.0043	0	64.2	24	28	1.4e-05	K	ADLINNLGTIAK	S			7	File5334 Spectrum6631 scans: 9191
32	HS90B_HUMAN	Heat shock protein HSP 90-beta OS=Homo sapiens GN=HSP90AB1 PE=1 SV=4	490	83554	29	18	26	17	35.9	4.97	2839	1	1	625.315	1248.62	2	1248.61	0.0065	0	57.07	28	29	9.5e-05	K	EQVANSAFVER	V			7	File5334 Spectrum3646 scans: 6007
32	HS90B_HUMAN	Heat shock protein HSP 90-beta OS=Homo sapiens GN=HSP90AB1 PE=1 SV=4	490	83554	29	18	26	17	35.9	4.97	3099	3	1	648.751	1295.49	2	1295.48	0.0047	0	0.65		14	1.2	R	DNSTMGYMMAK	K	3 Oxidation (M)	0.00001001100.0	4	File5334 Spectrum1237 scans: 3438
32	HS90B_HUMAN	Heat shock protein HSP 90-beta OS=Homo sapiens GN=HSP90AB1 PE=1 SV=4	490	83554	29	18	26	17	35.9	4.97	3181	1	0	656.292	1310.57	2	1310.56	0.0058	0	66.47	19	24	3.4e-06	K	EDQTEYLEER	R			7	File5334 Spectrum3685 scans: 6048
32	HS90B_HUMAN	Heat shock protein HSP 90-beta OS=Homo sapiens GN=HSP90AB1 PE=1 SV=4	490	83554	29	18	26	17	35.9	4.97	3384	1	0	674.839	1347.66	2	1347.66	0.0064	0	35.1	19	30	0.017	K	HFSVEGQLEFR	A			9	File5334 Spectrum5862 scans: 8375
32	HS90B_HUMAN	Heat shock protein HSP 90-beta OS=Homo sapiens GN=HSP90AB1 PE=1 SV=4	490	83554	29	18	26	17	35.9	4.97	3387	1	1	675.374	1348.73	2	1348.73	0.0055	0	33.34	21	28	0.017	R	TLTLVDTGIGMTK	A			6	File5334 Spectrum6682 scans: 9245
32	HS90B_HUMAN	Heat shock protein HSP 90-beta OS=Homo sapiens GN=HSP90AB1 PE=1 SV=4	490	83554	29	18	26	17	35.9	4.97	3388	1	1	675.376	1348.74	2	1348.73	0.0102	0	65.41	19	28	9.8e-06	R	TLTLVDTGIGMTK	A			10	File5334 Spectrum6862 scans: 9435
32	HS90B_HUMAN	Heat shock protein HSP 90-beta OS=Homo sapiens GN=HSP90AB1 PE=1 SV=4	490	83554	29	18	26	17	35.9	4.97	3481	5	1	455.921	1364.74	3	1364.72	0.0179	0	2.91	19	28	19	R	TLTLVDTGIGMTK	A	Oxidation (M)	0.0000000000100.0	3	File5334 Spectrum5067 scans: 7538
32	HS90B_HUMAN	Heat shock protein HSP 90-beta OS=Homo sapiens GN=HSP90AB1 PE=1 SV=4	490	83554	29	18	26	17	35.9	4.97	3720	1	0	708.826	1415.64	2	1415.63	0.0073	0	31.98		25	0.012	K	EGLELPEDEEEK	K			6	File5334 Spectrum5069 scans: 7540
32	HS90B_HUMAN	Heat shock protein HSP 90-beta OS=Homo sapiens GN=HSP90AB1 PE=1 SV=4	490	83554	29	18	26	17	35.9	4.97	4443	1	0	509.922	1526.74	3	1526.74	0.0068	0	42.75	26	28	0.0019	K	SLTNDWEDHLAVK	H			9	File5334 Spectrum6070 scans: 8594
32	HS90B_HUMAN	Heat shock protein HSP 90-beta OS=Homo sapiens GN=HSP90AB1 PE=1 SV=4	490	83554	29	18	26	17	35.9	4.97	5314	1	0	558.283	1671.83	3	1671.82	0.0073	2	15.64	18	29	1.3	K	EGLELPEDEEEKKK	M			9	File5334 Spectrum3428 scans: 5778
32	HS90B_HUMAN	Heat shock protein HSP 90-beta OS=Homo sapiens GN=HSP90AB1 PE=1 SV=4	490	83554	29	18	26	17	35.9	4.97	5917	1	1	594.99	1781.95	3	1781.94	0.0048	0	49.5	25	29	0.0005	K	HLEINPDHPIVETLR	Q			16	File5334 Spectrum5366 scans: 7853
32	HS90B_HUMAN	Heat shock protein HSP 90-beta OS=Homo sapiens GN=HSP90AB1 PE=1 SV=4	490	83554	29	18	26	17	35.9	4.97	6034	1	1	603.663	1807.97	3	1807.95	0.0162	0	34.32	23	28	0.014	K	HSQFIGYPITLYLEK	E			12	File5334 Spectrum8162 scans: 10803
32	HS90B_HUMAN	Heat shock protein HSP 90-beta OS=Homo sapiens GN=HSP90AB1 PE=1 SV=4	490	83554	29	18	26	17	35.9	4.97	6191	1	1	924.407	1846.8	2	1846.79	0.0097	0	77.37		23	2.1e-07	R	NPDDITQEEYGEFYK	S			11	File5334 Spectrum6168 scans: 8697
32	HS90B_HUMAN	Heat shock protein HSP 90-beta OS=Homo sapiens GN=HSP90AB1 PE=1 SV=4	490	83554	29	18	26	17	35.9	4.97	7654	1	0	752.662	2254.96	3	2254.95	0.0118	0	73.35	18	22	4.2e-07	K	HNDDEQYAWESSAGGSFTVR	A			20	File5334 Spectrum6060 scans: 8583
33	RLA0_HUMAN	60S acidic ribosomal protein P0 OS=Homo sapiens GN=RPLP0 PE=1 SV=1	479	34423	21	12	16	9	55.5	5.71	70	1	0	360.707	719.399	2	719.397	0.0022	0	22.95		29	0.23	R	FLEGVR	N			5	File5334 Spectrum3905 scans: 6280
33	RLA0_HUMAN	60S acidic ribosomal protein P0 OS=Homo sapiens GN=RPLP0 PE=1 SV=1	479	34423	21	12	16	9	55.5	5.71	181	1	1	374.746	747.478	2	747.476	0.0025	0	19.86	20	23	0.13	K	LLPHIR	G			4	File5334 Spectrum3317 scans: 5660
33	RLA0_HUMAN	60S acidic ribosomal protein P0 OS=Homo sapiens GN=RPLP0 PE=1 SV=1	479	34423	21	12	16	9	55.5	5.71	275	1	0	386.207	770.4	2	770.396	0.0035	0	16.6	20	26	0.52	K	SNYFLK	I			4	File5334 Spectrum4580 scans: 7026
33	RLA0_HUMAN	60S acidic ribosomal protein P0 OS=Homo sapiens GN=RPLP0 PE=1 SV=1	479	34423	21	12	16	9	55.5	5.71	767	1	0	438.228	874.441	2	874.44	0.0011	0	44.69		30	0.0018	K	EDLTEIR	D			5	File5334 Spectrum3803 scans: 6172
33	RLA0_HUMAN	60S acidic ribosomal protein P0 OS=Homo sapiens GN=RPLP0 PE=1 SV=1	479	34423	21	12	16	9	55.5	5.71	1259	1	1	484.767	967.519	2	967.513	0.0058	0	21.69	25	27	0.2	R	GNVGFVFTK	E			5	File5334 Spectrum6009 scans: 8530
33	RLA0_HUMAN	60S acidic ribosomal protein P0 OS=Homo sapiens GN=RPLP0 PE=1 SV=1	479	34423	21	12	16	9	55.5	5.71	2679	1	0	609.345	1216.68	2	1216.67	0.0051	0	60.4	28	29	4e-05	K	IIQLLDDYPK	C			7	File5334 Spectrum7092 scans: 9676
33	RLA0_HUMAN	60S acidic ribosomal protein P0 OS=Homo sapiens GN=RPLP0 PE=1 SV=1	479	34423	21	12	16	9	55.5	5.71	2693	1	0	407.881	1220.62	3	1220.61	0.0052	0	39.98		30	0.0051	R	GHLENNPALEK	L			9	File5334 Spectrum1860 scans: 4105
33	RLA0_HUMAN	60S acidic ribosomal protein P0 OS=Homo sapiens GN=RPLP0 PE=1 SV=1	479	34423	21	12	16	9	55.5	5.71	2694	1	0	611.318	1220.62	2	1220.61	0.0064	0	48.01	29	30	0.00083	R	GHLENNPALEK	L			7	File5334 Spectrum1855 scans: 4100
33	RLA0_HUMAN	60S acidic ribosomal protein P0 OS=Homo sapiens GN=RPLP0 PE=1 SV=1	479	34423	21	12	16	9	55.5	5.71	2927	1	0	633.815	1265.61	2	1265.61	0.0073	0	60.55	24	28	3.3e-05	K	CFIVGADNVGSK	Q			11	File5334 Spectrum4928 scans: 7392
33	RLA0_HUMAN	60S acidic ribosomal protein P0 OS=Homo sapiens GN=RPLP0 PE=1 SV=1	479	34423	21	12	16	9	55.5	5.71	3189	1	0	657.362	1312.71	2	1312.7	0.0061	0	62.07		29	2.6e-05	K	TSFFQALGITTK	I			9	File5334 Spectrum8605 scans: 11286
33	RLA0_HUMAN	60S acidic ribosomal protein P0 OS=Homo sapiens GN=RPLP0 PE=1 SV=1	479	34423	21	12	16	9	55.5	5.71	3569	4	1	691.856	1381.7	2	1381.69	0.0101	1	3.2	22	29	23	K	AVVLMGKNTMMR	K	2 Oxidation (M)	0.000010000010.0	6	File5334 Spectrum6850 scans: 9422
33	RLA0_HUMAN	60S acidic ribosomal protein P0 OS=Homo sapiens GN=RPLP0 PE=1 SV=1	479	34423	21	12	16	9	55.5	5.71	3809	1	0	714.923	1427.83	2	1427.82	0.0076	0	34.14	24	26	0.008	R	GTIEILSDVQLIK	T			9	File5334 Spectrum8412 scans: 11070
33	RLA0_HUMAN	60S acidic ribosomal protein P0 OS=Homo sapiens GN=RPLP0 PE=1 SV=1	479	34423	21	12	16	9	55.5	5.71	4605	8	1	517.94	1550.8	3	1550.81	-0.0102	2	1.87	19	29	30	R	GKAVVLMGKNTMMR	K	Oxidation (M)	0.00000000000010.0	2	File5334 Spectrum1318 scans: 3524
33	RLA0_HUMAN	60S acidic ribosomal protein P0 OS=Homo sapiens GN=RPLP0 PE=1 SV=1	479	34423	21	12	16	9	55.5	5.71	4718	1	1	523.273	1566.8	3	1566.8	-0.0079	2	5.39	17	29	13	R	GKAVVLMGKNTMMR	K	2 Oxidation (M)	0.00000010000010.0	5	File5334 Spectrum2713 scans: 5022
33	RLA0_HUMAN	60S acidic ribosomal protein P0 OS=Homo sapiens GN=RPLP0 PE=1 SV=1	479	34423	21	12	16	9	55.5	5.71	6415	1	1	948.508	1895	2	1894.99	0.0082	0	82.48	27	28	2.1e-07	R	VLALSVETDYTFPLAEK	V			10	File5334 Spectrum8439 scans: 11098
33	RLA0_HUMAN	60S acidic ribosomal protein P0 OS=Homo sapiens GN=RPLP0 PE=1 SV=1	479	34423	21	12	16	9	55.5	5.71	7478	1	0	727.377	2179.11	3	2179.09	0.0158	0	52.57	20	29	0.00024	R	AGAIAPCEVTVPAQNTGLGPEK	T			11	File5334 Spectrum5498 scans: 7993
33	RLA0_HUMAN	60S acidic ribosomal protein P0 OS=Homo sapiens GN=RPLP0 PE=1 SV=1	479	34423	21	12	16	9	55.5	5.71	7480	1	0	1090.57	2179.12	2	2179.09	0.022	0	83.82		29	1.8e-07	R	AGAIAPCEVTVPAQNTGLGPEK	T			14	File5334 Spectrum5488 scans: 7982
33	RLA0_HUMAN	60S acidic ribosomal protein P0 OS=Homo sapiens GN=RPLP0 PE=1 SV=1	479	34423	21	12	16	9	55.5	5.71	8090	4	0	493.858	2464.25	5	2464.27	-0.013	1	1.17	18	29	32	K	IIQLLDDYPKCFIVGADNVGSK	Q			4	File5334 Spectrum3984 scans: 6363
33	RLA0_HUMAN	60S acidic ribosomal protein P0 OS=Homo sapiens GN=RPLP0 PE=1 SV=1	479	34423	21	12	16	9	55.5	5.71	8443	1	1	918.162	2751.47	3	2751.46	0.0059	0	8.8	18	27	3.4	K	AFLADPSAFVAAAPVAAATTAAPAAAAAPAK	V			12	File5334 Spectrum8344 scans: 10996
33	RLA0_HUMAN	60S acidic ribosomal protein P0 OS=Homo sapiens GN=RPLP0 PE=1 SV=1	479	34423	21	12	16	9	55.5	5.71	8444	1	1	918.166	2751.48	3	2751.46	0.016	0	74.27	21	26	8.9e-07	K	AFLADPSAFVAAAPVAAATTAAPAAAAAPAK	V			23	File5334 Spectrum8273 scans: 10920
33	RLA0_HUMAN	60S acidic ribosomal protein P0 OS=Homo sapiens GN=RPLP0 PE=1 SV=1	479	34423	21	12	16	9	55.5	5.71	8445	1	1	1376.75	2751.48	2	2751.46	0.0164	0	126.21		26	5.7e-12	K	AFLADPSAFVAAAPVAAATTAAPAAAAAPAK	V			18	File5334 Spectrum8297 scans: 10946
34	HS90A_HUMAN	Heat shock protein HSP 90-alpha OS=Homo sapiens GN=HSP90AA1 PE=1 SV=5	478	85006	24	16	22	15	29.5	4.94	78	1	0	361.75	721.486	2	721.485	0.0005	0	12.35		13	0.058	K	VILHLK	E			4	File5334 Spectrum3380 scans: 5726
34	HS90A_HUMAN	Heat shock protein HSP 90-alpha OS=Homo sapiens GN=HSP90AA1 PE=1 SV=5	478	85006	24	16	22	15	29.5	4.94	114	1	0	365.727	729.44	2	729.438	0.0018	0	32.43		30	0.031	K	LSELLR	Y			4	File5334 Spectrum4155 scans: 6566
34	HS90A_HUMAN	Heat shock protein HSP 90-alpha OS=Homo sapiens GN=HSP90AA1 PE=1 SV=5	478	85006	24	16	22	15	29.5	4.94	459	1	0	405.695	809.376	2	809.374	0.002	0	22.91	24	26	0.12	K	FENLCK	I			4	File5334 Spectrum2641 scans: 4947
34	HS90A_HUMAN	Heat shock protein HSP 90-alpha OS=Homo sapiens GN=HSP90AA1 PE=1 SV=5	478	85006	24	16	22	15	29.5	4.94	481	1	1	408.263	814.511	2	814.506	0.0049	0	33.3		26	0.011	R	ALLFVPR	R			5	File5334 Spectrum6757 scans: 9325
34	HS90A_HUMAN	Heat shock protein HSP 90-alpha OS=Homo sapiens GN=HSP90AA1 PE=1 SV=5	478	85006	24	16	22	15	29.5	4.94	894	1	0	451.269	900.523	2	900.518	0.0044	0	18.32	21	30	0.76	K	TKPIWTR	N			4	File5334 Spectrum3162 scans: 5497
34	HS90A_HUMAN	Heat shock protein HSP 90-alpha OS=Homo sapiens GN=HSP90AA1 PE=1 SV=5	478	85006	24	16	22	15	29.5	4.94	1589	1	0	520.252	1038.49	2	1038.49	0.003	0	58.97		29	5.1e-05	R	YESLTDPSK	L			8	File5334 Spectrum2868 scans: 5187
34	HS90A_HUMAN	Heat shock protein HSP 90-alpha OS=Homo sapiens GN=HSP90AA1 PE=1 SV=5	478	85006	24	16	22	15	29.5	4.94	1996	1	1	554.778	1107.54	2	1107.53	0.0068	0	63.57	20	29	1.8e-05	R	APFDLFENR	K			7	File5334 Spectrum7562 scans: 10172
34	HS90A_HUMAN	Heat shock protein HSP 90-alpha OS=Homo sapiens GN=HSP90AA1 PE=1 SV=5	478	85006	24	16	22	15	29.5	4.94	2265	1	0	576.286	1150.56	2	1150.55	0.0066	0	47.07	24	28	0.00069	K	YIDQEELNK	T			8	File5334 Spectrum3153 scans: 5488
34	HS90A_HUMAN	Heat shock protein HSP 90-alpha OS=Homo sapiens GN=HSP90AA1 PE=1 SV=5	478	85006	24	16	22	15	29.5	4.94	2376	1	1	584.79	1167.56	2	1167.56	0.0017	0	14.02	14	28	1.4	K	LGIHEDSQNR	K			9	File5334 Spectrum1521 scans: 3744
34	HS90A_HUMAN	Heat shock protein HSP 90-alpha OS=Homo sapiens GN=HSP90AA1 PE=1 SV=5	478	85006	24	16	22	15	29.5	4.94	2716	1	0	612.819	1223.62	2	1223.62	0.0046	0	31.24	17	28	0.029	K	HIYYITGETK	D			7	File5334 Spectrum3551 scans: 5907
34	HS90A_HUMAN	Heat shock protein HSP 90-alpha OS=Homo sapiens GN=HSP90AA1 PE=1 SV=5	478	85006	24	16	22	15	29.5	4.94	2772	1	1	618.305	1234.6	2	1234.59	0.0012	0	48.49	25	28	0.00055	K	DQVANSAFVER	L			6	File5334 Spectrum3825 scans: 6196
34	HS90A_HUMAN	Heat shock protein HSP 90-alpha OS=Homo sapiens GN=HSP90AA1 PE=1 SV=5	478	85006	24	16	22	15	29.5	4.94	2809	1	0	621.858	1241.7	2	1241.7	0.0043	0	64.2	24	28	1.4e-05	K	ADLINNLGTIAK	S			7	File5334 Spectrum6631 scans: 9191
34	HS90A_HUMAN	Heat shock protein HSP 90-alpha OS=Homo sapiens GN=HSP90AA1 PE=1 SV=5	478	85006	24	16	22	15	29.5	4.94	2909	5	1	633.281	1264.55	2	1264.57	-0.0243	1	1.63	22	24	9.1	R	TDTGEPMGRGTK	V	Oxidation (M)	0.000000100000.0	4	File5334 Spectrum5558 scans: 8056
34	HS90A_HUMAN	Heat shock protein HSP 90-alpha OS=Homo sapiens GN=HSP90AA1 PE=1 SV=5	478	85006	24	16	22	15	29.5	4.94	3181	1	0	656.292	1310.57	2	1310.56	0.0058	0	66.47	19	24	3.4e-06	K	EDQTEYLEER	R			7	File5334 Spectrum3685 scans: 6048
34	HS90A_HUMAN	Heat shock protein HSP 90-alpha OS=Homo sapiens GN=HSP90AA1 PE=1 SV=5	478	85006	24	16	22	15	29.5	4.94	3384	1	0	674.839	1347.66	2	1347.66	0.0064	0	35.1	19	30	0.017	K	HFSVEGQLEFR	A			9	File5334 Spectrum5862 scans: 8375
34	HS90A_HUMAN	Heat shock protein HSP 90-alpha OS=Homo sapiens GN=HSP90AA1 PE=1 SV=5	478	85006	24	16	22	15	29.5	4.94	3387	1	0	675.374	1348.73	2	1348.73	0.0055	0	33.34	21	28	0.017	R	TLTIVDTGIGMTK	A			6	File5334 Spectrum6682 scans: 9245
34	HS90A_HUMAN	Heat shock protein HSP 90-alpha OS=Homo sapiens GN=HSP90AA1 PE=1 SV=5	478	85006	24	16	22	15	29.5	4.94	3388	1	0	675.376	1348.74	2	1348.73	0.0102	0	65.41	19	28	9.8e-06	R	TLTIVDTGIGMTK	A			10	File5334 Spectrum6862 scans: 9435
34	HS90A_HUMAN	Heat shock protein HSP 90-alpha OS=Homo sapiens GN=HSP90AA1 PE=1 SV=5	478	85006	24	16	22	15	29.5	4.94	3481	5	0	455.921	1364.74	3	1364.72	0.0179	0	2.91	19	28	19	R	TLTIVDTGIGMTK	A	Oxidation (M)	0.0000000000100.0	3	File5334 Spectrum5067 scans: 7538
34	HS90A_HUMAN	Heat shock protein HSP 90-alpha OS=Homo sapiens GN=HSP90AA1 PE=1 SV=5	478	85006	24	16	22	15	29.5	4.94	3720	1	0	708.826	1415.64	2	1415.63	0.0073	0	31.98		25	0.012	K	EGLELPEDEEEK	K			6	File5334 Spectrum5069 scans: 7540
34	HS90A_HUMAN	Heat shock protein HSP 90-alpha OS=Homo sapiens GN=HSP90AA1 PE=1 SV=5	478	85006	24	16	22	15	29.5	4.94	4443	1	0	509.922	1526.74	3	1526.74	0.0068	0	42.75	26	28	0.0019	K	SLTNDWEDHLAVK	H			9	File5334 Spectrum6070 scans: 8594
34	HS90A_HUMAN	Heat shock protein HSP 90-alpha OS=Homo sapiens GN=HSP90AA1 PE=1 SV=5	478	85006	24	16	22	15	29.5	4.94	5314	1	0	558.283	1671.83	3	1671.82	0.0073	2	15.64	18	29	1.3	K	EGLELPEDEEEKKK	Q			9	File5334 Spectrum3428 scans: 5778
34	HS90A_HUMAN	Heat shock protein HSP 90-alpha OS=Homo sapiens GN=HSP90AA1 PE=1 SV=5	478	85006	24	16	22	15	29.5	4.94	6139	1	1	917.399	1832.78	2	1832.77	0.0103	0	91.68		22	5.8e-09	R	NPDDITNEEYGEFYK	S			12	File5334 Spectrum6073 scans: 8597
34	HS90A_HUMAN	Heat shock protein HSP 90-alpha OS=Homo sapiens GN=HSP90AA1 PE=1 SV=5	478	85006	24	16	22	15	29.5	4.94	6905	10	1	999.998	1997.98	2	1997.99	-0.007	2	4.54	22	29	14	R	MKENQKHIYYITGETK	D	Oxidation (M)	0.1000000000000000.0	4	File5334 Spectrum3017 scans: 5344
34	HS90A_HUMAN	Heat shock protein HSP 90-alpha OS=Homo sapiens GN=HSP90AA1 PE=1 SV=5	478	85006	24	16	22	15	29.5	4.94	7654	1	0	752.662	2254.96	3	2254.95	0.0118	0	73.35	18	22	4.2e-07	K	HNDDEQYAWESSAGGSFTVR	T			20	File5334 Spectrum6060 scans: 8583
35	K1C18_HUMAN	Keratin, type I cytoskeletal 18 OS=Homo sapiens GN=KRT18 PE=1 SV=2	463	48029	24	14	20	13	47.4	5.34	65	1	1	359.7	717.385	2	717.384	0.0011	0	18.42	22	30	0.83	K	IMADIR	A			4	File5334 Spectrum3227 scans: 5565
35	K1C18_HUMAN	Keratin, type I cytoskeletal 18 OS=Homo sapiens GN=KRT18 PE=1 SV=2	463	48029	24	14	20	13	47.4	5.34	212	3	0	379.726	757.437	2	757.433	0.0031	0	20.4	27	30	0.57	K	IIEDLR	A			5	File5334 Spectrum3573 scans: 5930
35	K1C18_HUMAN	Keratin, type I cytoskeletal 18 OS=Homo sapiens GN=KRT18 PE=1 SV=2	463	48029	24	14	20	13	47.4	5.34	441	1	0	404.205	806.395	2	806.392	0.0024	0	28.34	20	28	0.056	R	LAADDFR	V			5	File5334 Spectrum3702 scans: 6066
35	K1C18_HUMAN	Keratin, type I cytoskeletal 18 OS=Homo sapiens GN=KRT18 PE=1 SV=2	463	48029	24	14	20	13	47.4	5.34	585	1	1	419.227	836.44	2	836.439	0.0008	0	33.07	26	28	0.018	R	LASYLDR	V			6	File5334 Spectrum3715 scans: 6079
35	K1C18_HUMAN	Keratin, type I cytoskeletal 18 OS=Homo sapiens GN=KRT18 PE=1 SV=2	463	48029	24	14	20	13	47.4	5.34	831	1	1	445.242	888.469	2	888.466	0.0029	0	45.91		31	0.0018	K	ASLENSLR	E			7	File5334 Spectrum3412 scans: 5761
35	K1C18_HUMAN	Keratin, type I cytoskeletal 18 OS=Homo sapiens GN=KRT18 PE=1 SV=2	463	48029	24	14	20	13	47.4	5.34	1041	2	1	462.769	923.523	2	923.519	0.0038	1	11.22	22	26	1.6	K	IREHLEK	K			4	File5334 Spectrum526 scans: 2635
35	K1C18_HUMAN	Keratin, type I cytoskeletal 18 OS=Homo sapiens GN=KRT18 PE=1 SV=2	463	48029	24	14	20	13	47.4	5.34	1323	1	1	491.728	981.441	2	981.434	0.0067	0	16.36	14	25	0.46	R	DWSHYFK	I			5	File5334 Spectrum6140 scans: 8667
35	K1C18_HUMAN	Keratin, type I cytoskeletal 18 OS=Homo sapiens GN=KRT18 PE=1 SV=2	463	48029	24	14	20	13	47.4	5.34	1373	3	1	496.751	991.487	2	991.482	0.0053	0	8.34	22	29	6.6	K	VVSETNDTK	V			5	File5334 Spectrum357 scans: 2448
35	K1C18_HUMAN	Keratin, type I cytoskeletal 18 OS=Homo sapiens GN=KRT18 PE=1 SV=2	463	48029	24	14	20	13	47.4	5.34	1602	1	0	521.309	1040.6	2	1040.6	0.0057	0	46.25	21	27	0.00065	R	IVLQIDNAR	L			7	File5334 Spectrum5047 scans: 7517
35	K1C18_HUMAN	Keratin, type I cytoskeletal 18 OS=Homo sapiens GN=KRT18 PE=1 SV=2	463	48029	24	14	20	13	47.4	5.34	1710	1	1	533.284	1064.55	2	1064.55	0.0035	0	53.88		29	0.00019	K	LEAEIATYR	R			8	File5334 Spectrum4402 scans: 6839
35	K1C18_HUMAN	Keratin, type I cytoskeletal 18 OS=Homo sapiens GN=KRT18 PE=1 SV=2	463	48029	24	14	20	13	47.4	5.34	2001	1	0	555.249	1108.48	2	1108.48	0.0024	0	49.81		25	0.00019	K	ETMQSLNDR	L	Oxidation (M)	0.001000000.0	6	File5334 Spectrum1097 scans: 3286
35	K1C18_HUMAN	Keratin, type I cytoskeletal 18 OS=Homo sapiens GN=KRT18 PE=1 SV=2	463	48029	24	14	20	13	47.4	5.34	2410	3	1	587.835	1173.66	2	1173.64	0.0198	1	5.51	19	29	12	R	KVIDDTNITR	L			8	File5334 Spectrum5876 scans: 8390
35	K1C18_HUMAN	Keratin, type I cytoskeletal 18 OS=Homo sapiens GN=KRT18 PE=1 SV=2	463	48029	24	14	20	13	47.4	5.34	2934	1	1	634.324	1266.63	2	1266.63	0.0021	0	74.23		29	1.5e-06	R	QSVENDIHGLR	K			8	File5334 Spectrum3523 scans: 5877
35	K1C18_HUMAN	Keratin, type I cytoskeletal 18 OS=Homo sapiens GN=KRT18 PE=1 SV=2	463	48029	24	14	20	13	47.4	5.34	3084	1	1	431.58	1291.72	3	1291.71	0.0061	1	40.09	26	27	0.0031	K	VKLEAEIATYR	R			6	File5334 Spectrum4914 scans: 7377
35	K1C18_HUMAN	Keratin, type I cytoskeletal 18 OS=Homo sapiens GN=KRT18 PE=1 SV=2	463	48029	24	14	20	13	47.4	5.34	3085	1	1	646.867	1291.72	2	1291.71	0.0069	1	38.46	26	27	0.0045	K	VKLEAEIATYR	R			7	File5334 Spectrum4916 scans: 7379
35	K1C18_HUMAN	Keratin, type I cytoskeletal 18 OS=Homo sapiens GN=KRT18 PE=1 SV=2	463	48029	24	14	20	13	47.4	5.34	3237	1	1	660.342	1318.67	2	1318.66	0.0076	0	55.73	22	30	0.00014	R	AQIFANTVDNAR	I			9	File5334 Spectrum4550 scans: 6995
35	K1C18_HUMAN	Keratin, type I cytoskeletal 18 OS=Homo sapiens GN=KRT18 PE=1 SV=2	463	48029	24	14	20	13	47.4	5.34	3739	1	1	710.379	1418.74	2	1418.74	0.0036	0	77.94		29	7.7e-07	R	QAQEYEALLNIK	V			11	File5334 Spectrum7041 scans: 9623
35	K1C18_HUMAN	Keratin, type I cytoskeletal 18 OS=Homo sapiens GN=KRT18 PE=1 SV=2	463	48029	24	14	20	13	47.4	5.34	3741	6	1	710.385	1418.75	2	1418.74	0.014	0	0.01	22	29	48	R	QAQEYEALLNIK	V			9	File5334 Spectrum5130 scans: 7604
35	K1C18_HUMAN	Keratin, type I cytoskeletal 18 OS=Homo sapiens GN=KRT18 PE=1 SV=2	463	48029	24	14	20	13	47.4	5.34	3745	2	1	710.385	1418.76	2	1418.74	0.016	0	13.63	25	29	2	R	QAQEYEALLNIK	V			6	File5334 Spectrum4652 scans: 7102
35	K1C18_HUMAN	Keratin, type I cytoskeletal 18 OS=Homo sapiens GN=KRT18 PE=1 SV=2	463	48029	24	14	20	13	47.4	5.34	3751	9	1	710.388	1418.76	2	1418.74	0.0212	0	8.01		29	7.1	R	QAQEYEALLNIK	V			5	File5334 Spectrum4531 scans: 6975
35	K1C18_HUMAN	Keratin, type I cytoskeletal 18 OS=Homo sapiens GN=KRT18 PE=1 SV=2	463	48029	24	14	20	13	47.4	5.34	4279	1	1	753.883	1505.75	2	1505.74	0.0112	0	77.47	24	29	8.5e-07	R	TVQSLEIDLDSMR	N			9	File5334 Spectrum7599 scans: 10211
35	K1C18_HUMAN	Keratin, type I cytoskeletal 18 OS=Homo sapiens GN=KRT18 PE=1 SV=2	463	48029	24	14	20	13	47.4	5.34	6339	1	1	942.515	1883.02	2	1883	0.0152	0	107.25	21	29	8e-10	K	GLQAQIASSGLTVEVDAPK	S			11	File5334 Spectrum6764 scans: 9332
35	K1C18_HUMAN	Keratin, type I cytoskeletal 18 OS=Homo sapiens GN=KRT18 PE=1 SV=2	463	48029	24	14	20	13	47.4	5.34	7475	1	1	726.403	2176.19	3	2176.17	0.0175	1	63.11		27	1.3e-05	R	LQLETEIEALKEELLFMK	K			11	File5334 Spectrum8905 scans: 11658
35	K1C18_HUMAN	Keratin, type I cytoskeletal 18 OS=Homo sapiens GN=KRT18 PE=1 SV=2	463	48029	24	14	20	13	47.4	5.34	8365	1	1	890.812	2669.41	3	2669.38	0.0289	0	6.26	19	26	5.4	R	YALQMEQLNGILLHLESELAQTR	A			5	File5334 Spectrum8971 scans: 11731
36	H0YN42_HUMAN	Annexin (Fragment) OS=Homo sapiens GN=ANXA2 PE=1 SV=1	441	28921	18	12	16	10	66.4	5.55	119	1	1	366.219	730.423	2	730.423	0.0009	0	24.54	28	31	0.23	K	ELASALK	S			5	File5334 Spectrum2926 scans: 5248
36	H0YN42_HUMAN	Annexin (Fragment) OS=Homo sapiens GN=ANXA2 PE=1 SV=1	441	28921	18	12	16	10	66.4	5.55	160	1	1	373.237	744.459	2	744.457	0.0026	0	30.13	22	29	0.041	K	LMVALAK	G			6	File5334 Spectrum4778 scans: 7234
36	H0YN42_HUMAN	Annexin (Fragment) OS=Homo sapiens GN=ANXA2 PE=1 SV=1	441	28921	18	12	16	10	66.4	5.55	452	1	1	404.738	807.462	2	807.46	0.0015	0	21.36	25	27	0.19	R	SVPHLQK	V			5	File5334 Spectrum1464 scans: 3682
36	H0YN42_HUMAN	Annexin (Fragment) OS=Homo sapiens GN=ANXA2 PE=1 SV=1	441	28921	18	12	16	10	66.4	5.55	781	1	1	440.725	879.435	2	879.434	0.0011	0	23.73	24	29	0.19	R	DLYDAGVK	R			4	File5334 Spectrum3806 scans: 6175
36	H0YN42_HUMAN	Annexin (Fragment) OS=Homo sapiens GN=ANXA2 PE=1 SV=1	441	28921	18	12	16	10	66.4	5.55	1578	1	1	518.272	1034.53	2	1034.52	0.008	0	28.92	23	29	0.062	K	WISIMTER	S			6	File5334 Spectrum6828 scans: 9399
36	H0YN42_HUMAN	Annexin (Fragment) OS=Homo sapiens GN=ANXA2 PE=1 SV=1	441	28921	18	12	16	10	66.4	5.55	1824	1	1	543.748	1085.48	2	1085.48	0.0034	0	35.89	18	24	0.0037	K	AYTNFDAER	D			5	File5334 Spectrum3483 scans: 5835
36	H0YN42_HUMAN	Annexin (Fragment) OS=Homo sapiens GN=ANXA2 PE=1 SV=1	441	28921	18	12	16	10	66.4	5.55	1841	1	1	544.303	1086.59	2	1086.59	-0.001	0	19.35	29	31	0.76	R	DALNIETAIK	T			5	File5334 Spectrum6089 scans: 8614
36	H0YN42_HUMAN	Annexin (Fragment) OS=Homo sapiens GN=ANXA2 PE=1 SV=1	441	28921	18	12	16	10	66.4	5.55	2016	1	1	556.284	1110.55	2	1110.55	0.0074	0	50.84	21	28	0.00032	R	QDIAFAYQR	R			7	File5334 Spectrum4990 scans: 7457
36	H0YN42_HUMAN	Annexin (Fragment) OS=Homo sapiens GN=ANXA2 PE=1 SV=1	441	28921	18	12	16	10	66.4	5.55	2696	1	1	611.803	1221.59	2	1221.59	0.0031	0	75.06	22	29	1.4e-06	K	TPAQYDASELK	A			9	File5334 Spectrum3390 scans: 5737
36	H0YN42_HUMAN	Annexin (Fragment) OS=Homo sapiens GN=ANXA2 PE=1 SV=1	441	28921	18	12	16	10	66.4	5.55	2719	1	1	613.292	1224.57	2	1224.56	0.0077	0	36.97	24	27	0.0052	K	DIISDTSGDFR	K			7	File5334 Spectrum5989 scans: 8509
36	H0YN42_HUMAN	Annexin (Fragment) OS=Homo sapiens GN=ANXA2 PE=1 SV=1	441	28921	18	12	16	10	66.4	5.55	2817	1	1	622.817	1243.62	2	1243.62	0.0042	0	41.5	26	29	0.0033	R	TNQELQEINR	V			8	File5334 Spectrum3117 scans: 5450
36	H0YN42_HUMAN	Annexin (Fragment) OS=Homo sapiens GN=ANXA2 PE=1 SV=1	441	28921	18	12	16	10	66.4	5.55	2839	3	1	625.315	1248.62	2	1248.63	-0.0187	2	10.81	28	29	4	R	KEVKGDLENAF	-			7	File5334 Spectrum3646 scans: 6007
36	H0YN42_HUMAN	Annexin (Fragment) OS=Homo sapiens GN=ANXA2 PE=1 SV=1	441	28921	18	12	16	10	66.4	5.55	3988	1	1	730.843	1459.67	2	1459.67	0.0069	0	55.05	18	27	8e-05	K	SYSPYDMLESIR	K			9	File5334 Spectrum8258 scans: 10904
36	H0YN42_HUMAN	Annexin (Fragment) OS=Homo sapiens GN=ANXA2 PE=1 SV=1	441	28921	18	12	16	10	66.4	5.55	4571	1	1	771.929	1541.84	2	1541.84	0.0018	0	72.97	21	29	2.1e-06	K	GVDEVTIVNILTNR	S			11	File5334 Spectrum8708 scans: 11437
36	H0YN42_HUMAN	Annexin (Fragment) OS=Homo sapiens GN=ANXA2 PE=1 SV=1	441	28921	18	12	16	10	66.4	5.55	6182	1	1	615.641	1843.9	3	1843.9	0.0065	0	62.58	17	29	2.6e-05	K	LSLEGDHSTPPSAYGSVK	A			10	File5334 Spectrum4248 scans: 6672
36	H0YN42_HUMAN	Annexin (Fragment) OS=Homo sapiens GN=ANXA2 PE=1 SV=1	441	28921	18	12	16	10	66.4	5.55	6183	1	1	922.958	1843.9	2	1843.9	0.0072	0	78.65		29	6.6e-07	K	LSLEGDHSTPPSAYGSVK	A			11	File5334 Spectrum4255 scans: 6679
36	H0YN42_HUMAN	Annexin (Fragment) OS=Homo sapiens GN=ANXA2 PE=1 SV=1	441	28921	18	12	16	10	66.4	5.55	7139	1	1	689.001	2063.98	3	2063.98	0.0068	1	82.56		28	2e-07	R	RAEDGSVIDYELIDQDAR	D			17	File5334 Spectrum6313 scans: 8849
36	H0YN42_HUMAN	Annexin (Fragment) OS=Homo sapiens GN=ANXA2 PE=1 SV=1	441	28921	18	12	16	10	66.4	5.55	7140	1	1	1033	2063.98	2	2063.98	0.0085	1	63.07	27	28	1.8e-05	R	RAEDGSVIDYELIDQDAR	D			10	File5334 Spectrum6327 scans: 8864
37	TCPQ_HUMAN	T-complex protein 1 subunit theta OS=Homo sapiens GN=CCT8 PE=1 SV=4	394	60153	19	11	18	11	34.7	5.42	229	1	1	380.714	759.413	2	759.413	0.0001	0	22.47	31	32	0.51	K	ANEVISK	L			4	File5334 Spectrum1027 scans: 3208
37	TCPQ_HUMAN	T-complex protein 1 subunit theta OS=Homo sapiens GN=CCT8 PE=1 SV=4	394	60153	19	11	18	11	34.7	5.42	501	1	0	409.722	817.429	2	817.429	-0.0001	0	16.63	20	31	1.4	K	ELAQTTR	T			5	File5334 Spectrum842 scans: 2980
37	TCPQ_HUMAN	T-complex protein 1 subunit theta OS=Homo sapiens GN=CCT8 PE=1 SV=4	394	60153	19	11	18	11	34.7	5.42	810	1	0	443.263	884.511	2	884.508	0.0026	0	19.97	24	27	0.3	K	TVGATALPR	L			5	File5334 Spectrum3087 scans: 5418
37	TCPQ_HUMAN	T-complex protein 1 subunit theta OS=Homo sapiens GN=CCT8 PE=1 SV=4	394	60153	19	11	18	11	34.7	5.42	1702	1	1	532.761	1063.51	2	1063.5	0.0042	0	31.07	20	28	0.029	K	ETEGDVTSVK	D			5	File5334 Spectrum1798 scans: 4040
37	TCPQ_HUMAN	T-complex protein 1 subunit theta OS=Homo sapiens GN=CCT8 PE=1 SV=4	394	60153	19	11	18	11	34.7	5.42	1708	1	1	533.266	1064.52	2	1064.51	0.0029	0	52.21	22	29	0.00025	R	AVDDGVNTFK	V			6	File5334 Spectrum3616 scans: 5975
37	TCPQ_HUMAN	T-complex protein 1 subunit theta OS=Homo sapiens GN=CCT8 PE=1 SV=4	394	60153	19	11	18	11	34.7	5.42	2112	3	1	564.836	1127.66	2	1127.67	-0.0083	0	0.09	14	28	39	K	LATNAAVTVLR	V			4	File5334 Spectrum7186 scans: 9776
37	TCPQ_HUMAN	T-complex protein 1 subunit theta OS=Homo sapiens GN=CCT8 PE=1 SV=4	394	60153	19	11	18	11	34.7	5.42	2218	1	0	573.807	1145.6	2	1145.59	0.0063	0	46.2	25	30	0.0012	R	DIDEVSSLLR	T			7	File5334 Spectrum7332 scans: 9929
37	TCPQ_HUMAN	T-complex protein 1 subunit theta OS=Homo sapiens GN=CCT8 PE=1 SV=4	394	60153	19	11	18	11	34.7	5.42	2254	1	1	575.8	1149.59	2	1149.58	0.0045	0	58.03	21	28	6.2e-05	K	FAEAFEAIPR	A			9	File5334 Spectrum6494 scans: 9043
37	TCPQ_HUMAN	T-complex protein 1 subunit theta OS=Homo sapiens GN=CCT8 PE=1 SV=4	394	60153	19	11	18	11	34.7	5.42	2302	1	1	386.868	1157.58	3	1157.58	0.0001	0	18.08	23	29	0.73	K	LYAVHQEGNK	N			9	File5334 Spectrum1500 scans: 3721
37	TCPQ_HUMAN	T-complex protein 1 subunit theta OS=Homo sapiens GN=CCT8 PE=1 SV=4	394	60153	19	11	18	11	34.7	5.42	2303	1	1	579.799	1157.58	2	1157.58	0.0011	0	40.08	24	29	0.0046	K	LYAVHQEGNK	N			8	File5334 Spectrum1484 scans: 3704
37	TCPQ_HUMAN	T-complex protein 1 subunit theta OS=Homo sapiens GN=CCT8 PE=1 SV=4	394	60153	19	11	18	11	34.7	5.42	3299	1	0	667.379	1332.74	2	1332.74	0.0034	0	77.87		27	5.1e-07	K	LFVTNDAATILR	E			10	File5334 Spectrum7178 scans: 9767
37	TCPQ_HUMAN	T-complex protein 1 subunit theta OS=Homo sapiens GN=CCT8 PE=1 SV=4	394	60153	19	11	18	11	34.7	5.42	3415	1	1	677.885	1353.76	2	1353.75	0.0055	0	68.63	21	27	4.3e-06	R	LVPGGGATEIELAK	Q			12	File5334 Spectrum5333 scans: 7818
37	TCPQ_HUMAN	T-complex protein 1 subunit theta OS=Homo sapiens GN=CCT8 PE=1 SV=4	394	60153	19	11	18	11	34.7	5.42	3516	1	0	686.876	1371.74	2	1371.74	0.0016	0	88.99	24	30	6.6e-08	K	AIADTGANVVVTGGK	V			11	File5334 Spectrum3993 scans: 6373
37	TCPQ_HUMAN	T-complex protein 1 subunit theta OS=Homo sapiens GN=CCT8 PE=1 SV=4	394	60153	19	11	18	11	34.7	5.42	3944	1	1	727.401	1452.79	2	1452.78	0.0048	0	48.4	26	28	0.00049	K	NVGLDIEAEVPAVK	D			11	File5334 Spectrum7031 scans: 9612
37	TCPQ_HUMAN	T-complex protein 1 subunit theta OS=Homo sapiens GN=CCT8 PE=1 SV=4	394	60153	19	11	18	11	34.7	5.42	4278	2	1	753.882	1505.75	2	1505.76	-0.0078	2	13.82	27	29	2	K	KETEGDVTSVKDAK	I			8	File5334 Spectrum4154 scans: 6565
37	TCPQ_HUMAN	T-complex protein 1 subunit theta OS=Homo sapiens GN=CCT8 PE=1 SV=4	394	60153	19	11	18	11	34.7	5.42	4633	1	1	777.892	1553.77	2	1553.76	0.0041	0	64.46	23	29	1.6e-05	K	DMLEAGILDTYLGK	Y	Oxidation (M)	0.01000000000000.0	11	File5334 Spectrum8307 scans: 10957
37	TCPQ_HUMAN	T-complex protein 1 subunit theta OS=Homo sapiens GN=CCT8 PE=1 SV=4	394	60153	19	11	18	11	34.7	5.42	4719	1	1	523.289	1566.84	3	1566.84	0.0079	1	55.65		28	0.0001	K	HEKEDGAISTIVLR	G			6	File5334 Spectrum4517 scans: 6960
37	TCPQ_HUMAN	T-complex protein 1 subunit theta OS=Homo sapiens GN=CCT8 PE=1 SV=4	394	60153	19	11	18	11	34.7	5.42	5805	7	1	585.333	1752.98	3	1752.97	0.0049	2	1.51	17	26	17	R	DKRLVPGGGATEIELAK	Q			5	File5334 Spectrum5267 scans: 7749
37	TCPQ_HUMAN	T-complex protein 1 subunit theta OS=Homo sapiens GN=CCT8 PE=1 SV=4	394	60153	19	11	18	11	34.7	5.42	5873	6	1	590.981	1769.92	3	1769.93	-0.0125	1	0.38	16	30	50	-	MALHVPKAPGFAQMLK	E	2 Oxidation (M)	0.1000000000000100.0	3	File5334 Spectrum4737 scans: 7191
38	HSP72_HUMAN	Heat shock-related 70 kDa protein 2 OS=Homo sapiens GN=HSPA2 PE=1 SV=1	391	70263	18	11	13	9	18.8	5.56	255	1	0	383.212	764.41	2	764.407	0.0033	0	31.82		28	0.025	K	VQVEYK	G			5	File5334 Spectrum2087 scans: 4355
38	HSP72_HUMAN	Heat shock-related 70 kDa protein 2 OS=Homo sapiens GN=HSPA2 PE=1 SV=1	391	70263	18	11	13	9	18.8	5.56	285	1	0	387.212	772.41	2	772.408	0.0025	0	20.67	25	30	0.48	K	DNNLLGK	F			5	File5334 Spectrum3046 scans: 5375
38	HSP72_HUMAN	Heat shock-related 70 kDa protein 2 OS=Homo sapiens GN=HSPA2 PE=1 SV=1	391	70263	18	11	13	9	18.8	5.56	290	1	0	387.722	773.43	2	773.428	0.0015	0	27.72	21	31	0.12	R	NTTIPTK	Q			4	File5334 Spectrum1369 scans: 3580
38	HSP72_HUMAN	Heat shock-related 70 kDa protein 2 OS=Homo sapiens GN=HSPA2 PE=1 SV=1	391	70263	18	11	13	9	18.8	5.56	427	1	0	402.727	803.44	2	803.439	0.0014	0	38.73		31	0.0085	K	ITITNDK	G			6	File5334 Spectrum1988 scans: 4243
38	HSP72_HUMAN	Heat shock-related 70 kDa protein 2 OS=Homo sapiens GN=HSPA2 PE=1 SV=1	391	70263	18	11	13	9	18.8	5.56	1795	1	0	541.289	1080.56	2	1080.56	0.0026	0	35.3	21	29	0.012	K	LLQDFFNGK	E			7	File5334 Spectrum7202 scans: 9793
38	HSP72_HUMAN	Heat shock-related 70 kDa protein 2 OS=Homo sapiens GN=HSPA2 PE=1 SV=1	391	70263	18	11	13	9	18.8	5.56	2731	1	0	614.82	1227.63	2	1227.62	0.0048	0	72.7	29	29	2.7e-06	K	VEIIANDQGNR	T			9	File5334 Spectrum3068 scans: 5398
38	HSP72_HUMAN	Heat shock-related 70 kDa protein 2 OS=Homo sapiens GN=HSPA2 PE=1 SV=1	391	70263	18	11	13	9	18.8	5.56	2862	1	0	627.31	1252.61	2	1252.61	-0.0036	0	67.48	26	29	7.1e-06	R	FEELNADLFR	G			8	File5334 Spectrum7472 scans: 10076
38	HSP72_HUMAN	Heat shock-related 70 kDa protein 2 OS=Homo sapiens GN=HSPA2 PE=1 SV=1	391	70263	18	11	13	9	18.8	5.56	4128	1	0	494.26	1479.76	3	1479.75	0.0105	1	44.84	25	29	0.0015	R	ARFEELNADLFR	G			13	File5334 Spectrum6858 scans: 9431
38	HSP72_HUMAN	Heat shock-related 70 kDa protein 2 OS=Homo sapiens GN=HSPA2 PE=1 SV=1	391	70263	18	11	13	9	18.8	5.56	4129	1	0	740.887	1479.76	2	1479.75	0.0119	1	66.08		29	1.1e-05	R	ARFEELNADLFR	G			10	File5334 Spectrum6877 scans: 9451
38	HSP72_HUMAN	Heat shock-related 70 kDa protein 2 OS=Homo sapiens GN=HSPA2 PE=1 SV=1	391	70263	18	11	13	9	18.8	5.56	4157	1	0	744.358	1486.7	2	1486.69	0.0075	0	48.84	20	28	0.00042	R	TTPSYVAFTDTER	L			9	File5334 Spectrum5536 scans: 8033
38	HSP72_HUMAN	Heat shock-related 70 kDa protein 2 OS=Homo sapiens GN=HSPA2 PE=1 SV=1	391	70263	18	11	13	9	18.8	5.56	4158	1	0	744.358	1486.7	2	1486.69	0.0081	0	46.07	17	28	0.0008	R	TTPSYVAFTDTER	L			7	File5334 Spectrum5614 scans: 8115
38	HSP72_HUMAN	Heat shock-related 70 kDa protein 2 OS=Homo sapiens GN=HSPA2 PE=1 SV=1	391	70263	18	11	13	9	18.8	5.56	5241	1	0	830.453	1658.89	2	1658.89	0.0042	0	93.72	18	28	1.7e-08	R	IINEPTAAAIAYGLDK	K			10	File5334 Spectrum7174 scans: 9763
38	HSP72_HUMAN	Heat shock-related 70 kDa protein 2 OS=Homo sapiens GN=HSPA2 PE=1 SV=1	391	70263	18	11	13	9	18.8	5.56	5242	1	0	553.972	1658.89	3	1658.89	0.006	0	28.97	27	29	0.051	R	IINEPTAAAIAYGLDK	K			13	File5334 Spectrum7214 scans: 9805
38	HSP72_HUMAN	Heat shock-related 70 kDa protein 2 OS=Homo sapiens GN=HSPA2 PE=1 SV=1	391	70263	18	11	13	9	18.8	5.56	5256	6	1	555.277	1662.81	3	1662.8	0.005	0	1.76	17	29	29	K	NQVAMNPTNTIFDAK	R			5	File5334 Spectrum3014 scans: 5341
38	HSP72_HUMAN	Heat shock-related 70 kDa protein 2 OS=Homo sapiens GN=HSPA2 PE=1 SV=1	391	70263	18	11	13	9	18.8	5.56	5404	1	0	846.371	1690.73	2	1690.72	0.0098	0	14.92	17	23	0.37	K	STAGDTHLGGEDFDNR	M			7	File5334 Spectrum3308 scans: 5651
38	HSP72_HUMAN	Heat shock-related 70 kDa protein 2 OS=Homo sapiens GN=HSPA2 PE=1 SV=1	391	70263	18	11	13	9	18.8	5.56	5405	1	0	846.382	1690.75	2	1690.72	0.0312	0	10.12	23	25	1.7	K	STAGDTHLGGEDFDNR	M			5	File5334 Spectrum3220 scans: 5558
38	HSP72_HUMAN	Heat shock-related 70 kDa protein 2 OS=Homo sapiens GN=HSPA2 PE=1 SV=1	391	70263	18	11	13	9	18.8	5.56	5943	1	0	596.67	1786.99	3	1786.98	0.0044	1	77.99		27	4.1e-07	R	IINEPTAAAIAYGLDKK	G			11	File5334 Spectrum6441 scans: 8986
38	HSP72_HUMAN	Heat shock-related 70 kDa protein 2 OS=Homo sapiens GN=HSPA2 PE=1 SV=1	391	70263	18	11	13	9	18.8	5.56	5944	1	0	894.502	1786.99	2	1786.98	0.007	1	21.62	16	26	0.16	R	IINEPTAAAIAYGLDKK	G			11	File5334 Spectrum6470 scans: 9017
39	LRC59_HUMAN	Leucine-rich repeat-containing protein 59 OS=Homo sapiens GN=LRRC59 PE=1 SV=1	376	35308	14	12	12	10	47.2	9.61	402	1	1	401.233	800.452	2	800.45	0.002	1	28.57		31	0.095	R	RLEVER	E			5	File5334 Spectrum1284 scans: 3489
39	LRC59_HUMAN	Leucine-rich repeat-containing protein 59 OS=Homo sapiens GN=LRRC59 PE=1 SV=1	376	35308	14	12	12	10	47.2	9.61	990	1	1	458.729	915.443	2	915.441	0.0022	0	33.66	21	27	0.011	K	AVQADQER	E			5	File5334 Spectrum408 scans: 2504
39	LRC59_HUMAN	Leucine-rich repeat-containing protein 59 OS=Homo sapiens GN=LRRC59 PE=1 SV=1	376	35308	14	12	12	10	47.2	9.61	1429	1	1	503.73	1005.45	2	1005.44	0.0022	0	34.6		25	0.0057	K	VAGDCLDEK	Q			5	File5334 Spectrum1945 scans: 4194
39	LRC59_HUMAN	Leucine-rich repeat-containing protein 59 OS=Homo sapiens GN=LRRC59 PE=1 SV=1	376	35308	14	12	12	10	47.2	9.61	1796	1	1	541.3	1080.59	2	1080.58	0.0039	0	30.77	24	27	0.026	K	DNPLDPVLAK	V			8	File5334 Spectrum5889 scans: 8403
39	LRC59_HUMAN	Leucine-rich repeat-containing protein 59 OS=Homo sapiens GN=LRRC59 PE=1 SV=1	376	35308	14	12	12	10	47.2	9.61	2169	1	1	567.798	1133.58	2	1133.58	0.0072	0	49.57	19	30	0.00062	K	ATILDLSCNK	L			7	File5334 Spectrum5595 scans: 8095
39	LRC59_HUMAN	Leucine-rich repeat-containing protein 59 OS=Homo sapiens GN=LRRC59 PE=1 SV=1	376	35308	14	12	12	10	47.2	9.61	2212	1	1	572.811	1143.61	2	1143.6	0.0028	0	24.52	27	30	0.18	K	LQQLPADFGR	L			7	File5334 Spectrum5307 scans: 7791
39	LRC59_HUMAN	Leucine-rich repeat-containing protein 59 OS=Homo sapiens GN=LRRC59 PE=1 SV=1	376	35308	14	12	12	10	47.2	9.61	3211	1	1	658.405	1314.8	2	1314.79	0.0044	0	58.59		23	1.4e-05	K	LVTLPVSFAQLK	N			11	File5334 Spectrum8268 scans: 10915
39	LRC59_HUMAN	Leucine-rich repeat-containing protein 59 OS=Homo sapiens GN=LRRC59 PE=1 SV=1	376	35308	14	12	12	10	47.2	9.61	4490	1	1	511.967	1532.88	3	1532.87	0.0107	0	38.15	16	25	0.0028	R	LVNLQHLDLLNNK	L			9	File5334 Spectrum6892 scans: 9466
39	LRC59_HUMAN	Leucine-rich repeat-containing protein 59 OS=Homo sapiens GN=LRRC59 PE=1 SV=1	376	35308	14	12	12	10	47.2	9.61	5695	1	1	579.662	1735.97	3	1735.95	0.0144	1	48.18	23	25	0.00028	K	WLDLKDNPLDPVLAK	V			16	File5334 Spectrum8154 scans: 10795
39	LRC59_HUMAN	Leucine-rich repeat-containing protein 59 OS=Homo sapiens GN=LRRC59 PE=1 SV=1	376	35308	14	12	12	10	47.2	9.61	5696	1	1	868.991	1735.97	2	1735.95	0.0165	1	47.55		25	0.00032	K	WLDLKDNPLDPVLAK	V			9	File5334 Spectrum8142 scans: 10782
39	LRC59_HUMAN	Leucine-rich repeat-containing protein 59 OS=Homo sapiens GN=LRRC59 PE=1 SV=1	376	35308	14	12	12	10	47.2	9.61	5999	1	1	601.325	1800.95	3	1800.94	0.0088	0	38.42	25	29	0.007	K	LTTLPSDFCGLTHLVK	L			7	File5334 Spectrum7696 scans: 10313
39	LRC59_HUMAN	Leucine-rich repeat-containing protein 59 OS=Homo sapiens GN=LRRC59 PE=1 SV=1	376	35308	14	12	12	10	47.2	9.61	7772	1	1	1157.1	2312.19	2	2312.17	0.0183	1	101.22	24	29	3.1e-09	R	DKLDGNELDLSLSDLNEVPVK	E			16	File5334 Spectrum7838 scans: 10462
39	LRC59_HUMAN	Leucine-rich repeat-containing protein 59 OS=Homo sapiens GN=LRRC59 PE=1 SV=1	376	35308	14	12	12	10	47.2	9.61	8544	1	1	1424.22	2846.43	2	2846.42	0.0026	0	111.88		28	2.4e-10	R	VTELQQQPLCTSVNTIYDNAVQGLR	R			18	File5334 Spectrum8601 scans: 11281
39	LRC59_HUMAN	Leucine-rich repeat-containing protein 59 OS=Homo sapiens GN=LRRC59 PE=1 SV=1	376	35308	14	12	12	10	47.2	9.61	8545	1	1	949.822	2846.44	3	2846.42	0.0211	0	34.57	21	28	0.012	R	VTELQQQPLCTSVNTIYDNAVQGLR	R			17	File5334 Spectrum8607 scans: 11288
40	K2C6B_HUMAN	Keratin, type II cytoskeletal 6B OS=Homo sapiens GN=KRT6B PE=1 SV=5	375	60315	22	18	19	15	26.2	8.09	38	1	0	356.673	711.33	2	711.33	0.0004	0	23.27		26	0.12	R	HGDDLR	N			4	File5334 Spectrum217 scans: 2287
40	K2C6B_HUMAN	Keratin, type II cytoskeletal 6B OS=Homo sapiens GN=KRT6B PE=1 SV=5	375	60315	22	18	19	15	26.2	8.09	121	1	0	366.7	731.385	2	731.381	0.0036	0	45.78		31	0.0017	R	LDSELR	N			5	File5334 Spectrum2206 scans: 4480
40	K2C6B_HUMAN	Keratin, type II cytoskeletal 6B OS=Homo sapiens GN=KRT6B PE=1 SV=5	375	60315	22	18	19	15	26.2	8.09	533	1	0	414.219	826.424	2	826.423	0.0019	0	35.57		27	0.0082	K	FASFIDK	V			6	File5334 Spectrum5322 scans: 7807
40	K2C6B_HUMAN	Keratin, type II cytoskeletal 6B OS=Homo sapiens GN=KRT6B PE=1 SV=5	375	60315	22	18	19	15	26.2	8.09	1141	1	0	473.261	944.507	2	944.504	0.0028	1	40.07		31	0.0066	R	GRLDSELR	N			5	File5334 Spectrum2369 scans: 4657
40	K2C6B_HUMAN	Keratin, type II cytoskeletal 6B OS=Homo sapiens GN=KRT6B PE=1 SV=5	375	60315	22	18	19	15	26.2	8.09	1426	1	0	503.239	1004.46	2	1004.46	0.0037	0	36.3	25	27	0.0065	K	LLEGEECR	L			5	File5334 Spectrum2370 scans: 4658
40	K2C6B_HUMAN	Keratin, type II cytoskeletal 6B OS=Homo sapiens GN=KRT6B PE=1 SV=5	375	60315	22	18	19	15	26.2	8.09	1529	1	0	513.735	1025.46	2	1025.45	0.0064	0	25.96		25	0.047	K	DVDAAYMNK	V			5	File5334 Spectrum3161 scans: 5496
40	K2C6B_HUMAN	Keratin, type II cytoskeletal 6B OS=Homo sapiens GN=KRT6B PE=1 SV=5	375	60315	22	18	19	15	26.2	8.09	1715	1	0	533.762	1065.51	2	1065.51	0.0007	1	49.14		28	0.00046	K	YEDEINKR	T			7	File5334 Spectrum1336 scans: 3544
40	K2C6B_HUMAN	Keratin, type II cytoskeletal 6B OS=Homo sapiens GN=KRT6B PE=1 SV=5	375	60315	22	18	19	15	26.2	8.09	1716	1	0	356.178	1065.51	3	1065.51	0.0023	1	37.83	26	28	0.0065	K	YEDEINKR	T			6	File5334 Spectrum1343 scans: 3552
40	K2C6B_HUMAN	Keratin, type II cytoskeletal 6B OS=Homo sapiens GN=KRT6B PE=1 SV=5	375	60315	22	18	19	15	26.2	8.09	1991	1	0	554.277	1106.54	2	1106.54	0.0042	0	37.16	21	29	0.0089	K	AQYEEIAQR	S			7	File5334 Spectrum2860 scans: 5179
40	K2C6B_HUMAN	Keratin, type II cytoskeletal 6B OS=Homo sapiens GN=KRT6B PE=1 SV=5	375	60315	22	18	19	15	26.2	8.09	2157	1	0	378.527	1132.56	3	1132.55	0.0046	1	25.99	25	29	0.12	R	KLLEGEECR	L			8	File5334 Spectrum1906 scans: 4153
40	K2C6B_HUMAN	Keratin, type II cytoskeletal 6B OS=Homo sapiens GN=KRT6B PE=1 SV=5	375	60315	22	18	19	15	26.2	8.09	2267	1	0	576.782	1151.55	2	1151.55	0.0035	1	34.45		28	0.012	K	NKYEDEINK	R			7	File5334 Spectrum1937 scans: 4186
40	K2C6B_HUMAN	Keratin, type II cytoskeletal 6B OS=Homo sapiens GN=KRT6B PE=1 SV=5	375	60315	22	18	19	15	26.2	8.09	2276	1	0	577.285	1152.56	2	1152.55	0.0074	0	25.28	22	28	0.11	K	EYQELMNVK	L			6	File5334 Spectrum4918 scans: 7381
40	K2C6B_HUMAN	Keratin, type II cytoskeletal 6B OS=Homo sapiens GN=KRT6B PE=1 SV=5	375	60315	22	18	19	15	26.2	8.09	2446	1	0	590.306	1178.6	2	1178.59	0.0044	0	55.98		29	0.00012	K	YEELQITAGR	H			9	File5334 Spectrum4787 scans: 7244
40	K2C6B_HUMAN	Keratin, type II cytoskeletal 6B OS=Homo sapiens GN=KRT6B PE=1 SV=5	375	60315	22	18	19	15	26.2	8.09	2447	1	0	590.307	1178.6	2	1178.59	0.0057	0	35.61		29	0.013	K	YEELQITAGR	H			6	File5334 Spectrum4885 scans: 7347
40	K2C6B_HUMAN	Keratin, type II cytoskeletal 6B OS=Homo sapiens GN=KRT6B PE=1 SV=5	375	60315	22	18	19	15	26.2	8.09	2605	1	0	602.326	1202.64	2	1202.63	0.0078	0	51.13	23	30	0.00045	K	WTLLQEQGTK	T			8	File5334 Spectrum6029 scans: 8551
40	K2C6B_HUMAN	Keratin, type II cytoskeletal 6B OS=Homo sapiens GN=KRT6B PE=1 SV=5	375	60315	22	18	19	15	26.2	8.09	2699	1	0	611.822	1221.63	2	1221.62	0.0047	0	51.14	23	29	0.00035	R	TAAENEFVTLK	K			8	File5334 Spectrum5400 scans: 7890
40	K2C6B_HUMAN	Keratin, type II cytoskeletal 6B OS=Homo sapiens GN=KRT6B PE=1 SV=5	375	60315	22	18	19	15	26.2	8.09	2905	1	0	632.354	1262.69	2	1262.69	0.0063	0	62.42		29	2.3e-05	K	LALDVEIATYR	K			7	File5334 Spectrum7220 scans: 9812
40	K2C6B_HUMAN	Keratin, type II cytoskeletal 6B OS=Homo sapiens GN=KRT6B PE=1 SV=5	375	60315	22	18	19	15	26.2	8.09	3169	1	0	436.892	1307.65	3	1307.65	0.0058	2	55.85		29	0.00012	K	NKYEDEINKR	T			7	File5334 Spectrum1895 scans: 4142
40	K2C6B_HUMAN	Keratin, type II cytoskeletal 6B OS=Homo sapiens GN=KRT6B PE=1 SV=5	375	60315	22	18	19	15	26.2	8.09	3170	1	0	654.834	1307.65	2	1307.65	0.0066	2	47.6		29	0.00085	K	NKYEDEINKR	T			7	File5334 Spectrum1898 scans: 4145
40	K2C6B_HUMAN	Keratin, type II cytoskeletal 6B OS=Homo sapiens GN=KRT6B PE=1 SV=5	375	60315	22	18	19	15	26.2	8.09	3284	1	0	665.368	1328.72	2	1328.72	0.0022	0	44.45	27	29	0.0016	R	NLDLDSIIAEVK	A			10	File5334 Spectrum8704 scans: 11433
40	K2C6B_HUMAN	Keratin, type II cytoskeletal 6B OS=Homo sapiens GN=KRT6B PE=1 SV=5	375	60315	22	18	19	15	26.2	8.09	3683	1	0	704.363	1406.71	2	1406.7	0.0071	0	86.82		29	9.7e-08	K	ADTLTDEINFLR	A			9	File5334 Spectrum8052 scans: 10687
40	K2C6B_HUMAN	Keratin, type II cytoskeletal 6B OS=Homo sapiens GN=KRT6B PE=1 SV=5	375	60315	22	18	19	15	26.2	8.09	5041	7	0	812.889	1623.76	2	1623.76	-0.0006	1	0.08	18	28	33	-	MASTSTTIRSHSSSR	R	Oxidation (M)	0.100000000000000.0	3	File5334 Spectrum9354 scans: 12241
41	TCPZ_HUMAN	T-complex protein 1 subunit zeta OS=Homo sapiens GN=CCT6A PE=1 SV=3	367	58444	13	7	12	6	23.5	6.23	257	6	1	383.697	765.379	2	765.369	0.0096	1	3.37		28	16	R	AGMSSLKG	-	Oxidation (M)	0.00100000.0	2	File5334 Spectrum1561 scans: 3787
41	TCPZ_HUMAN	T-complex protein 1 subunit zeta OS=Homo sapiens GN=CCT6A PE=1 SV=3	367	58444	13	7	12	6	23.5	6.23	286	1	1	387.261	772.508	2	772.506	0.002	0	24.49		20	0.021	R	SVTLLIK	G			5	File5334 Spectrum5666 scans: 8169
41	TCPZ_HUMAN	T-complex protein 1 subunit zeta OS=Homo sapiens GN=CCT6A PE=1 SV=3	367	58444	13	7	12	6	23.5	6.23	329	1	1	392.717	783.42	2	783.417	0.003	0	12.52	16	26	1.4	K	FTFIEK	C			4	File5334 Spectrum5424 scans: 7915
41	TCPZ_HUMAN	T-complex protein 1 subunit zeta OS=Homo sapiens GN=CCT6A PE=1 SV=3	367	58444	13	7	12	6	23.5	6.23	601	2	1	420.752	839.489	2	839.486	0.0023	0	5.14	19	25	4.9	K	HTLTQIK	D			3	File5334 Spectrum1453 scans: 3670
41	TCPZ_HUMAN	T-complex protein 1 subunit zeta OS=Homo sapiens GN=CCT6A PE=1 SV=3	367	58444	13	7	12	6	23.5	6.23	921	2	0	452.767	903.52	2	903.518	0.0027	0	3.84	16	28	15	K	GFVVINQK	G			5	File5334 Spectrum4441 scans: 6880
41	TCPZ_HUMAN	T-complex protein 1 subunit zeta OS=Homo sapiens GN=CCT6A PE=1 SV=3	367	58444	13	7	12	6	23.5	6.23	995	1	1	458.761	915.507	2	915.503	0.0046	0	21.22	21	31	0.49	R	ETLIDVAR	T			4	File5334 Spectrum5095 scans: 7567
41	TCPZ_HUMAN	T-complex protein 1 subunit zeta OS=Homo sapiens GN=CCT6A PE=1 SV=3	367	58444	13	7	12	6	23.5	6.23	1764	1	1	538.804	1075.59	2	1075.59	0.0023	0	39.9	19	29	0.0045	K	ALQFLEEVK	V			5	File5334 Spectrum7048 scans: 9630
41	TCPZ_HUMAN	T-complex protein 1 subunit zeta OS=Homo sapiens GN=CCT6A PE=1 SV=3	367	58444	13	7	12	6	23.5	6.23	1772	1	1	539.796	1077.58	2	1077.57	0.0072	0	28.78	21	29	0.061	R	IITEGFEAAK	E			5	File5334 Spectrum4549 scans: 6994
41	TCPZ_HUMAN	T-complex protein 1 subunit zeta OS=Homo sapiens GN=CCT6A PE=1 SV=3	367	58444	13	7	12	6	23.5	6.23	2899	1	1	631.838	1261.66	2	1261.66	0.0063	0	65		30	1.6e-05	K	GIDPFSLDALSK	E			9	File5334 Spectrum8096 scans: 10733
41	TCPZ_HUMAN	T-complex protein 1 subunit zeta OS=Homo sapiens GN=CCT6A PE=1 SV=3	367	58444	13	7	12	6	23.5	6.23	4237	1	0	500.262	1497.76	3	1497.76	0.0071	0	39.72	21	29	0.0043	K	QADLYISEGLHPR	I			9	File5334 Spectrum5102 scans: 7574
41	TCPZ_HUMAN	T-complex protein 1 subunit zeta OS=Homo sapiens GN=CCT6A PE=1 SV=3	367	58444	13	7	12	6	23.5	6.23	5836	1	1	881.478	1760.94	2	1760.93	0.0115	0	127.65	26	29	7.4e-12	K	VLAQNSGFDLQETLVK	I			12	File5334 Spectrum7102 scans: 9687
41	TCPZ_HUMAN	T-complex protein 1 subunit zeta OS=Homo sapiens GN=CCT6A PE=1 SV=3	367	58444	13	7	12	6	23.5	6.23	7521	1	1	736.088	2205.24	3	2205.23	0.0171	0	74.26	20	23	4.3e-07	K	VHAELADVLTEAVVDSILAIK	K			20	File5334 Spectrum9123 scans: 11893
41	TCPZ_HUMAN	T-complex protein 1 subunit zeta OS=Homo sapiens GN=CCT6A PE=1 SV=3	367	58444	13	7	12	6	23.5	6.23	7522	1	1	1103.63	2205.24	2	2205.23	0.0189	0	124.19		23	4.3e-12	K	VHAELADVLTEAVVDSILAIK	K			18	File5334 Spectrum9127 scans: 11897
42	MYH9_HUMAN	Myosin-9 OS=Homo sapiens GN=MYH9 PE=1 SV=4	364	227646	17	6	15	6	10.1	5.5	27	2	1	353.19	704.366	2	704.364	0.0017	0	12.02	25	30	3.4	R	SMAVAAR	K			4	File5334 Spectrum2630 scans: 4935
42	MYH9_HUMAN	Myosin-9 OS=Homo sapiens GN=MYH9 PE=1 SV=4	364	227646	17	6	15	6	10.1	5.5	1224	5	1	480.75	959.486	2	959.497	-0.0111	1	9.71	27	31	6.9	R	QAACKQVR	R			4	File5334 Spectrum972 scans: 3139
42	MYH9_HUMAN	Myosin-9 OS=Homo sapiens GN=MYH9 PE=1 SV=4	364	227646	17	6	15	6	10.1	5.5	1225	3	1	480.756	959.497	2	959.497	0.0004	1	7.65	24	31	11	R	QAACKQVR	R			4	File5334 Spectrum739 scans: 2864
42	MYH9_HUMAN	Myosin-9 OS=Homo sapiens GN=MYH9 PE=1 SV=4	364	227646	17	6	15	6	10.1	5.5	1500	6	1	510.801	1019.59	2	1019.57	0.0196	2	0.1	22	26	23	R	KKLEMDLK	D	Oxidation (M)	0.00001000.0	2	File5334 Spectrum840 scans: 2977
42	MYH9_HUMAN	Myosin-9 OS=Homo sapiens GN=MYH9 PE=1 SV=4	364	227646	17	6	15	6	10.1	5.5	2065	9	1	374.221	1119.64	3	1119.64	0.0049	1	0.58		26	18	R	MFRWLVLR	I			2	File5334 Spectrum2005 scans: 4263
42	MYH9_HUMAN	Myosin-9 OS=Homo sapiens GN=MYH9 PE=1 SV=4	364	227646	17	6	15	6	10.1	5.5	2068	2	1	374.222	1119.65	3	1119.64	0.0077	1	10.56	25	26	1.9	R	MFRWLVLR	I			3	File5334 Spectrum2092 scans: 4360
42	MYH9_HUMAN	Myosin-9 OS=Homo sapiens GN=MYH9 PE=1 SV=4	364	227646	17	6	15	6	10.1	5.5	2686	3	1	610.785	1219.55	2	1219.58	-0.0206	0	0.19	17	26	24	R	ALEQQVEEMK	T	Oxidation (M)	0.0000000010.0	5	File5334 Spectrum3077 scans: 5407
42	MYH9_HUMAN	Myosin-9 OS=Homo sapiens GN=MYH9 PE=1 SV=4	364	227646	17	6	15	6	10.1	5.5	3091	8	0	647.823	1293.63	2	1293.62	0.0135	0	0.16	18	29	46	K	ADFCIIHYAGK	V			4	File5334 Spectrum2055 scans: 4321
42	MYH9_HUMAN	Myosin-9 OS=Homo sapiens GN=MYH9 PE=1 SV=4	364	227646	17	6	15	6	10.1	5.5	3786	2	1	712.849	1423.68	2	1423.67	0.0109	2	3.95	19	29	16	R	KLQAQMKDCMR	E	Oxidation (M)	0.00000100000.0	4	File5334 Spectrum5053 scans: 7523
42	MYH9_HUMAN	Myosin-9 OS=Homo sapiens GN=MYH9 PE=1 SV=4	364	227646	17	6	15	6	10.1	5.5	4811	1	1	791.343	1580.67	2	1580.66	0.0088	0	74.83	18	22	3e-07	R	ELEDATETADAMNR	E	Oxidation (M)	0.00000000000100.0	12	File5334 Spectrum2712 scans: 5021
42	MYH9_HUMAN	Myosin-9 OS=Homo sapiens GN=MYH9 PE=1 SV=4	364	227646	17	6	15	6	10.1	5.5	5204	3	1	827.409	1652.8	2	1652.78	0.0262	0	19.88		29	0.46	R	IAEFTTNLTEEEEK	S			16	File5334 Spectrum3061 scans: 5391
42	MYH9_HUMAN	Myosin-9 OS=Homo sapiens GN=MYH9 PE=1 SV=4	364	227646	17	6	15	6	10.1	5.5	5243	2	1	830.456	1658.9	2	1658.87	0.0321	1	5.55	22	29	11	K	ALSLARALEEAMEQK	A			4	File5334 Spectrum8345 scans: 10997
42	MYH9_HUMAN	Myosin-9 OS=Homo sapiens GN=MYH9 PE=1 SV=4	364	227646	17	6	15	6	10.1	5.5	6673	1	1	650.672	1948.99	3	1948.99	0.0075	0	86.05		29	1.1e-07	R	LQQELDDLLVDLDHQR	Q			10	File5334 Spectrum8444 scans: 11103
42	MYH9_HUMAN	Myosin-9 OS=Homo sapiens GN=MYH9 PE=1 SV=4	364	227646	17	6	15	6	10.1	5.5	6743	1	0	981.462	1960.91	2	1960.91	-0.0027	0	65.35		27	7.8e-06	K	TQLEELEDELQATEDAK	L			14	File5334 Spectrum8005 scans: 10637
42	MYH9_HUMAN	Myosin-9 OS=Homo sapiens GN=MYH9 PE=1 SV=4	364	227646	17	6	15	6	10.1	5.5	7049	1	1	1017.48	2032.95	2	2032.94	0.0087	0	79.97		27	2.9e-07	R	ELESQISELQEDLESER	A			10	File5334 Spectrum8033 scans: 10667
42	MYH9_HUMAN	Myosin-9 OS=Homo sapiens GN=MYH9 PE=1 SV=4	364	227646	17	6	15	6	10.1	5.5	7051	1	1	1017.54	2033.06	2	2033.05	0.0076	0	63.76	17	29	2e-05	R	IIGLDQVAGMSETALPGAFK	T	Oxidation (M)	0.00000000010000000000.0	11	File5334 Spectrum7820 scans: 10443
42	MYH9_HUMAN	Myosin-9 OS=Homo sapiens GN=MYH9 PE=1 SV=4	364	227646	17	6	15	6	10.1	5.5	8152	1	1	1251.13	2500.24	2	2500.21	0.0245	0	116.14		28	9.3e-11	K	LQLQEQLQAETELCAEAEELR	A			18	File5334 Spectrum8192 scans: 10835
43	E9PCA1_HUMAN	T-complex protein 1 subunit epsilon OS=Homo sapiens GN=CCT5 PE=1 SV=1	364	57564	12	6	10	5	29	5.38	507	1	1	410.259	818.503	2	818.501	0.0017	0	28.07		23	0.019	R	AVTIFIR	G			5	File5334 Spectrum6227 scans: 8759
43	E9PCA1_HUMAN	T-complex protein 1 subunit epsilon OS=Homo sapiens GN=CCT5 PE=1 SV=1	364	57564	12	6	10	5	29	5.38	1039	1	1	462.738	923.461	2	923.46	0.001	0	21.02	17	28	0.27	R	FSELTAEK	L			6	File5334 Spectrum3199 scans: 5536
43	E9PCA1_HUMAN	T-complex protein 1 subunit epsilon OS=Homo sapiens GN=CCT5 PE=1 SV=1	364	57564	12	6	10	5	29	5.38	1740	6	1	536.805	1071.6	2	1071.57	0.0205	0	4.7	20	30	18	K	LSVSHIMAAK	A	Oxidation (M)	0.0000001000.0	4	File5334 Spectrum5383 scans: 7871
43	E9PCA1_HUMAN	T-complex protein 1 subunit epsilon OS=Homo sapiens GN=CCT5 PE=1 SV=1	364	57564	12	6	10	5	29	5.38	2465	1	1	592.317	1182.62	2	1182.62	0.002	0	21.06	16	28	0.29	R	SLHDALCVIR	N			8	File5334 Spectrum5279 scans: 7761
43	E9PCA1_HUMAN	T-complex protein 1 subunit epsilon OS=Homo sapiens GN=CCT5 PE=1 SV=1	364	57564	12	6	10	5	29	5.38	2922	1	1	633.368	1264.72	2	1264.71	0.0072	0	8.82	17	26	2.8	K	QQHVIETLIGK	K			5	File5334 Spectrum5043 scans: 7512
43	E9PCA1_HUMAN	T-complex protein 1 subunit epsilon OS=Homo sapiens GN=CCT5 PE=1 SV=1	364	57564	12	6	10	5	29	5.38	5274	1	1	834.456	1666.9	2	1666.89	0.0049	0	55.75	23	28	9.8e-05	K	LGFAGLVQEISFGTTK	D			11	File5334 Spectrum8835 scans: 11584
43	E9PCA1_HUMAN	T-complex protein 1 subunit epsilon OS=Homo sapiens GN=CCT5 PE=1 SV=1	364	57564	12	6	10	5	29	5.38	5708	1	1	869.989	1737.96	2	1737.94	0.0217	0	44.18		26	0.00087	R	WVGGPEIELIAIATGGR	I			11	File5334 Spectrum8938 scans: 11692
43	E9PCA1_HUMAN	T-complex protein 1 subunit epsilon OS=Homo sapiens GN=CCT5 PE=1 SV=1	364	57564	12	6	10	5	29	5.38	7485	1	1	729.075	2184.2	3	2184.19	0.015	1	79.71		25	2e-07	K	ISDSVLVDIKDTEPLIQTAK	T			9	File5334 Spectrum7595 scans: 10207
43	E9PCA1_HUMAN	T-complex protein 1 subunit epsilon OS=Homo sapiens GN=CCT5 PE=1 SV=1	364	57564	12	6	10	5	29	5.38	8178	2	1	839.075	2514.2	3	2514.2	-0.0006	2	5.62	18	28	9.2	R	QVKEMNPALGIDCLHKGTNDMK	Q	Oxidation (M)	0.0000000000000000000010.0	7	File5334 Spectrum7459 scans: 10063
43	E9PCA1_HUMAN	T-complex protein 1 subunit epsilon OS=Homo sapiens GN=CCT5 PE=1 SV=1	364	57564	12	6	10	5	29	5.38	8183	1	1	1258.11	2514.21	2	2514.2	0.0064	2	4.66	15	28	12	R	QVKEMNPALGIDCLHKGTNDMK	Q	Oxidation (M)	0.0000000000000000000010.0	6	File5334 Spectrum7530 scans: 10139
43	E9PCA1_HUMAN	T-complex protein 1 subunit epsilon OS=Homo sapiens GN=CCT5 PE=1 SV=1	364	57564	12	6	10	5	29	5.38	8782	1	1	1557.28	3112.55	2	3112.54	0.0109	0	146.4		28	9e-14	K	SQDDEIGDGTTGVVVLAGALLEEAEQLLDR	G			17	File5334 Spectrum9321 scans: 12151
43	E9PCA1_HUMAN	T-complex protein 1 subunit epsilon OS=Homo sapiens GN=CCT5 PE=1 SV=1	364	57564	12	6	10	5	29	5.38	8783	1	1	1038.53	3112.56	3	3112.54	0.0157	0	125.37	22	28	1.1e-11	K	SQDDEIGDGTTGVVVLAGALLEEAEQLLDR	G			29	File5334 Spectrum9318 scans: 12146
44	K2C6A_HUMAN	Keratin, type II cytoskeletal 6A OS=Homo sapiens GN=KRT6A PE=1 SV=3	350	60293	22	17	20	15	29.1	8.09	38	1	0	356.673	711.33	2	711.33	0.0004	0	23.27		26	0.12	R	HGDDLR	N			4	File5334 Spectrum217 scans: 2287
44	K2C6A_HUMAN	Keratin, type II cytoskeletal 6A OS=Homo sapiens GN=KRT6A PE=1 SV=3	350	60293	22	17	20	15	29.1	8.09	121	1	0	366.7	731.385	2	731.381	0.0036	0	45.78		31	0.0017	R	LDSELR	G			5	File5334 Spectrum2206 scans: 4480
44	K2C6A_HUMAN	Keratin, type II cytoskeletal 6A OS=Homo sapiens GN=KRT6A PE=1 SV=3	350	60293	22	17	20	15	29.1	8.09	533	1	0	414.219	826.424	2	826.423	0.0019	0	35.57		27	0.0082	K	FASFIDK	V			6	File5334 Spectrum5322 scans: 7807
44	K2C6A_HUMAN	Keratin, type II cytoskeletal 6A OS=Homo sapiens GN=KRT6A PE=1 SV=3	350	60293	22	17	20	15	29.1	8.09	1141	1	0	473.261	944.507	2	944.504	0.0028	1	40.07		31	0.0066	R	GRLDSELR	G			5	File5334 Spectrum2369 scans: 4657
44	K2C6A_HUMAN	Keratin, type II cytoskeletal 6A OS=Homo sapiens GN=KRT6A PE=1 SV=3	350	60293	22	17	20	15	29.1	8.09	1426	1	0	503.239	1004.46	2	1004.46	0.0037	0	36.3	25	27	0.0065	K	LLEGEECR	L			5	File5334 Spectrum2370 scans: 4658
44	K2C6A_HUMAN	Keratin, type II cytoskeletal 6A OS=Homo sapiens GN=KRT6A PE=1 SV=3	350	60293	22	17	20	15	29.1	8.09	1476	1	0	508.773	1015.53	2	1015.53	0.0014	0	36.75		30	0.011	R	QLDSIVGER	G			6	File5334 Spectrum4168 scans: 6580
44	K2C6A_HUMAN	Keratin, type II cytoskeletal 6A OS=Homo sapiens GN=KRT6A PE=1 SV=3	350	60293	22	17	20	15	29.1	8.09	1529	1	0	513.735	1025.46	2	1025.45	0.0064	0	25.96		25	0.047	K	DVDAAYMNK	V			5	File5334 Spectrum3161 scans: 5496
44	K2C6A_HUMAN	Keratin, type II cytoskeletal 6A OS=Homo sapiens GN=KRT6A PE=1 SV=3	350	60293	22	17	20	15	29.1	8.09	1715	1	0	533.762	1065.51	2	1065.51	0.0007	1	49.14		28	0.00046	K	YEDEINKR	T			7	File5334 Spectrum1336 scans: 3544
44	K2C6A_HUMAN	Keratin, type II cytoskeletal 6A OS=Homo sapiens GN=KRT6A PE=1 SV=3	350	60293	22	17	20	15	29.1	8.09	1716	1	0	356.178	1065.51	3	1065.51	0.0023	1	37.83	26	28	0.0065	K	YEDEINKR	T			6	File5334 Spectrum1343 scans: 3552
44	K2C6A_HUMAN	Keratin, type II cytoskeletal 6A OS=Homo sapiens GN=KRT6A PE=1 SV=3	350	60293	22	17	20	15	29.1	8.09	1991	1	0	554.277	1106.54	2	1106.54	0.0042	0	37.16	21	29	0.0089	K	AQYEEIAQR	S			7	File5334 Spectrum2860 scans: 5179
44	K2C6A_HUMAN	Keratin, type II cytoskeletal 6A OS=Homo sapiens GN=KRT6A PE=1 SV=3	350	60293	22	17	20	15	29.1	8.09	2157	1	0	378.527	1132.56	3	1132.55	0.0046	1	25.99	25	29	0.12	R	KLLEGEECR	L			8	File5334 Spectrum1906 scans: 4153
44	K2C6A_HUMAN	Keratin, type II cytoskeletal 6A OS=Homo sapiens GN=KRT6A PE=1 SV=3	350	60293	22	17	20	15	29.1	8.09	2267	1	0	576.782	1151.55	2	1151.55	0.0035	1	34.45		28	0.012	K	NKYEDEINK	R			7	File5334 Spectrum1937 scans: 4186
44	K2C6A_HUMAN	Keratin, type II cytoskeletal 6A OS=Homo sapiens GN=KRT6A PE=1 SV=3	350	60293	22	17	20	15	29.1	8.09	2276	1	0	577.285	1152.56	2	1152.55	0.0074	0	25.28	22	28	0.11	K	EYQELMNVK	L			6	File5334 Spectrum4918 scans: 7381
44	K2C6A_HUMAN	Keratin, type II cytoskeletal 6A OS=Homo sapiens GN=KRT6A PE=1 SV=3	350	60293	22	17	20	15	29.1	8.09	2605	1	0	602.326	1202.64	2	1202.63	0.0078	0	51.13	23	30	0.00045	K	WTLLQEQGTK	T			8	File5334 Spectrum6029 scans: 8551
44	K2C6A_HUMAN	Keratin, type II cytoskeletal 6A OS=Homo sapiens GN=KRT6A PE=1 SV=3	350	60293	22	17	20	15	29.1	8.09	2699	1	0	611.822	1221.63	2	1221.62	0.0047	0	51.14	23	29	0.00035	R	TAAENEFVTLK	K			8	File5334 Spectrum5400 scans: 7890
44	K2C6A_HUMAN	Keratin, type II cytoskeletal 6A OS=Homo sapiens GN=KRT6A PE=1 SV=3	350	60293	22	17	20	15	29.1	8.09	2905	1	0	632.354	1262.69	2	1262.69	0.0063	0	62.42		29	2.3e-05	K	LALDVEIATYR	K			7	File5334 Spectrum7220 scans: 9812
44	K2C6A_HUMAN	Keratin, type II cytoskeletal 6A OS=Homo sapiens GN=KRT6A PE=1 SV=3	350	60293	22	17	20	15	29.1	8.09	3169	1	0	436.892	1307.65	3	1307.65	0.0058	2	55.85		29	0.00012	K	NKYEDEINKR	T			7	File5334 Spectrum1895 scans: 4142
44	K2C6A_HUMAN	Keratin, type II cytoskeletal 6A OS=Homo sapiens GN=KRT6A PE=1 SV=3	350	60293	22	17	20	15	29.1	8.09	3170	1	0	654.834	1307.65	2	1307.65	0.0066	2	47.6		29	0.00085	K	NKYEDEINKR	T			7	File5334 Spectrum1898 scans: 4145
44	K2C6A_HUMAN	Keratin, type II cytoskeletal 6A OS=Homo sapiens GN=KRT6A PE=1 SV=3	350	60293	22	17	20	15	29.1	8.09	3284	1	0	665.368	1328.72	2	1328.72	0.0022	0	44.45	27	29	0.0016	R	NLDLDSIIAEVK	A			10	File5334 Spectrum8704 scans: 11433
44	K2C6A_HUMAN	Keratin, type II cytoskeletal 6A OS=Homo sapiens GN=KRT6A PE=1 SV=3	350	60293	22	17	20	15	29.1	8.09	3683	1	0	704.363	1406.71	2	1406.7	0.0071	0	86.82		29	9.7e-08	K	ADTLTDEINFLR	A			9	File5334 Spectrum8052 scans: 10687
44	K2C6A_HUMAN	Keratin, type II cytoskeletal 6A OS=Homo sapiens GN=KRT6A PE=1 SV=3	350	60293	22	17	20	15	29.1	8.09	3917	1	1	724.397	1446.78	2	1446.77	0.0119	0	25.77	24	29	0.13	R	AIGGGLSSVGGGSSTIK	Y			7	File5334 Spectrum4521 scans: 6964
44	K2C6A_HUMAN	Keratin, type II cytoskeletal 6A OS=Homo sapiens GN=KRT6A PE=1 SV=3	350	60293	22	17	20	15	29.1	8.09	5041	7	0	812.889	1623.76	2	1623.76	-0.0006	1	0.08	18	28	33	-	MASTSTTIRSHSSSR	R	Oxidation (M)	0.100000000000000.0	3	File5334 Spectrum9354 scans: 12241
45	POTEE_HUMAN	POTE ankyrin domain family member E OS=Homo sapiens GN=POTEE PE=1 SV=3	346	122882	20	10	16	7	20.9	5.83	399	1	0	400.772	799.53	2	799.528	0.0019	1	28.75		25	0.023	K	RGILTLK	Y			5	File5334 Spectrum3862 scans: 6235
45	POTEE_HUMAN	POTE ankyrin domain family member E OS=Homo sapiens GN=POTEE PE=1 SV=3	346	122882	20	10	16	7	20.9	5.83	630	8	0	422.737	843.459	2	843.47	-0.0109	0	6.22	22	30	13	K	QIEVVEK	M			4	File5334 Spectrum474 scans: 2580
45	POTEE_HUMAN	POTE ankyrin domain family member E OS=Homo sapiens GN=POTEE PE=1 SV=3	346	122882	20	10	16	7	20.9	5.83	1302	1	0	488.729	975.444	2	975.441	0.0031	0	37.23		27	0.005	K	AGFAGDDAPR	A			6	File5334 Spectrum2578 scans: 4880
45	POTEE_HUMAN	POTE ankyrin domain family member E OS=Homo sapiens GN=POTEE PE=1 SV=3	346	122882	20	10	16	7	20.9	5.83	2573	1	0	400.241	1197.7	3	1197.7	0.002	0	37.2	20	27	0.0054	R	AVFPSIVGRPR	Q			8	File5334 Spectrum5291 scans: 7774
45	POTEE_HUMAN	POTE ankyrin domain family member E OS=Homo sapiens GN=POTEE PE=1 SV=3	346	122882	20	10	16	7	20.9	5.83	2574	1	0	599.859	1197.7	2	1197.7	0.0054	0	37.64	24	27	0.0046	R	AVFPSIVGRPR	Q			9	File5334 Spectrum5309 scans: 7793
45	POTEE_HUMAN	POTE ankyrin domain family member E OS=Homo sapiens GN=POTEE PE=1 SV=3	346	122882	20	10	16	7	20.9	5.83	3185	5	0	656.819	1311.62	2	1311.62	0.0077	1	3.02	18	27	14	K	MNSELSLSCKK	E	Oxidation (M)	0.10000000000.0	5	File5334 Spectrum608 scans: 2722
45	POTEE_HUMAN	POTE ankyrin domain family member E OS=Homo sapiens GN=POTEE PE=1 SV=3	346	122882	20	10	16	7	20.9	5.83	3343	10	0	671.869	1341.72	2	1341.7	0.0223	2	0.97	24	29	38	R	LKGSENGQPEKR	S			4	File5334 Spectrum4624 scans: 7072
45	POTEE_HUMAN	POTE ankyrin domain family member E OS=Homo sapiens GN=POTEE PE=1 SV=3	346	122882	20	10	16	7	20.9	5.83	3408	6	0	451.564	1351.67	3	1351.69	-0.0214	1	1.6	19	29	33	R	FTTMAEREIVR	D			4	File5334 Spectrum6335 scans: 8872
45	POTEE_HUMAN	POTE ankyrin domain family member E OS=Homo sapiens GN=POTEE PE=1 SV=3	346	122882	20	10	16	7	20.9	5.83	3873	1	1	720.862	1439.71	2	1439.74	-0.0273	1	6.59	17	29	8.7	K	EKDVLHENSTLR	E			6	File5334 Spectrum2163 scans: 4434
45	POTEE_HUMAN	POTE ankyrin domain family member E OS=Homo sapiens GN=POTEE PE=1 SV=3	346	122882	20	10	16	7	20.9	5.83	4350	1	0	505.923	1514.75	3	1514.74	0.0061	0	36.85	18	29	0.0085	K	IWHHTFYNELR	V			6	File5334 Spectrum4564 scans: 7009
45	POTEE_HUMAN	POTE ankyrin domain family member E OS=Homo sapiens GN=POTEE PE=1 SV=3	346	122882	20	10	16	7	20.9	5.83	4351	1	0	758.383	1514.75	2	1514.74	0.0087	0	43.49	22	29	0.0019	K	IWHHTFYNELR	V			8	File5334 Spectrum4592 scans: 7039
45	POTEE_HUMAN	POTE ankyrin domain family member E OS=Homo sapiens GN=POTEE PE=1 SV=3	346	122882	20	10	16	7	20.9	5.83	4355	1	0	758.86	1515.7	2	1515.7	0.0092	0	84.81	19	27	9.2e-08	K	QEYDESGPSIVHR	K			12	File5334 Spectrum3139 scans: 5473
45	POTEE_HUMAN	POTE ankyrin domain family member E OS=Homo sapiens GN=POTEE PE=1 SV=3	346	122882	20	10	16	7	20.9	5.83	4356	1	0	506.243	1515.71	3	1515.7	0.0102	0	60.04	19	27	2.9e-05	K	QEYDESGPSIVHR	K			9	File5334 Spectrum3138 scans: 5472
45	POTEE_HUMAN	POTE ankyrin domain family member E OS=Homo sapiens GN=POTEE PE=1 SV=3	346	122882	20	10	16	7	20.9	5.83	4678	3	0	782.887	1563.76	2	1563.78	-0.0236	1	3.21	23	28	18	R	MQKEIAALAPSMMK	I	Oxidation (M)	0.00000000000010.0	6	File5334 Spectrum2551 scans: 4851
45	POTEE_HUMAN	POTE ankyrin domain family member E OS=Homo sapiens GN=POTEE PE=1 SV=3	346	122882	20	10	16	7	20.9	5.83	4995	4	0	807.925	1613.84	2	1613.82	0.0159	1	2.61	20	29	26	R	LELDTMKHQSQLR	E	Oxidation (M)	0.0000010000000.0	3	File5334 Spectrum4910 scans: 7373
45	POTEE_HUMAN	POTE ankyrin domain family member E OS=Homo sapiens GN=POTEE PE=1 SV=3	346	122882	20	10	16	7	20.9	5.83	5955	1	0	895.95	1789.89	2	1789.88	0.0006	0	75.41	25	29	1.4e-06	K	SYELPDGQVITIGNER	F			9	File5334 Spectrum7287 scans: 9882
45	POTEE_HUMAN	POTE ankyrin domain family member E OS=Homo sapiens GN=POTEE PE=1 SV=3	346	122882	20	10	16	7	20.9	5.83	8251	1	0	1283.6	2565.18	2	2565.16	0.0179	0	107.48		26	4.3e-10	K	LCYVALDFEQEMATAASSSSLEK	S	Oxidation (M)	0.00000000000100000000000.0	18	File5334 Spectrum7607 scans: 10219
45	POTEE_HUMAN	POTE ankyrin domain family member E OS=Homo sapiens GN=POTEE PE=1 SV=3	346	122882	20	10	16	7	20.9	5.83	8530	3	0	944.8	2831.38	3	2831.34	0.0373	2	1.84	15	28	25	R	KDLYTNTVLSGGTTMYPGMAHRMQK	E	2 Oxidation (M)	0.0000000000000010001000000.0	7	File5334 Spectrum7552 scans: 10162
45	POTEE_HUMAN	POTE ankyrin domain family member E OS=Homo sapiens GN=POTEE PE=1 SV=3	346	122882	20	10	16	7	20.9	5.83	8548	1	0	712.84	2847.33	4	2847.34	-0.0044	2	0.74	13	27	23	R	KDLYTNTVLSGGTTMYPGMAHRMQK	E	3 Oxidation (M)	0.0000000000000010001000100.0	7	File5334 Spectrum6458 scans: 9004
45	POTEE_HUMAN	POTE ankyrin domain family member E OS=Homo sapiens GN=POTEE PE=1 SV=3	346	122882	20	10	16	7	20.9	5.83	9134	2	0	1179.56	3535.66	3	3535.68	-0.0217	1	0.78	13	27	22	K	NDNLLKALQLNELTMDDDTAVLVIDNGSGMCK	A	Oxidation (M)	0.00000000000000100000000000000000.0	4	File5334 Spectrum8243 scans: 10888
46	PLEC_HUMAN	Plectin OS=Homo sapiens GN=PLEC PE=1 SV=3	330	533462	50	13	48	12	11.5	5.74	313	3	1	390.226	778.437	2	778.434	0.0031	0	11.73		28	2.6	R	LSFSGLR	A			5	File5334 Spectrum4639 scans: 7088
46	PLEC_HUMAN	Plectin OS=Homo sapiens GN=PLEC PE=1 SV=3	330	533462	50	13	48	12	11.5	5.74	314	1	1	390.226	778.437	2	778.434	0.0036	0	20.87		28	0.32	R	LSFSGLR	A			5	File5334 Spectrum5626 scans: 8127
46	PLEC_HUMAN	Plectin OS=Homo sapiens GN=PLEC PE=1 SV=3	330	533462	50	13	48	12	11.5	5.74	627	2	0	422.233	842.451	2	842.461	-0.0101	0	11.07	19	28	2.7	R	ANELQLR	W			4	File5334 Spectrum394 scans: 2488
46	PLEC_HUMAN	Plectin OS=Homo sapiens GN=PLEC PE=1 SV=3	330	533462	50	13	48	12	11.5	5.74	923	10	1	453.221	904.427	2	904.425	0.0018	0	2.16	20	28	22	R	SNAEDTLR	S			5	File5334 Spectrum1055 scans: 3240
46	PLEC_HUMAN	Plectin OS=Homo sapiens GN=PLEC PE=1 SV=3	330	533462	50	13	48	12	11.5	5.74	991	4	1	458.737	915.459	2	915.466	-0.0074	0	2.08	17	28	20	K	AALEEVER	L			6	File5334 Spectrum747 scans: 2872
46	PLEC_HUMAN	Plectin OS=Homo sapiens GN=PLEC PE=1 SV=3	330	533462	50	13	48	12	11.5	5.74	993	1	0	458.759	915.504	2	915.503	0.001	0	30.32	20	31	0.065	K	LTVEEAVR	M			5	File5334 Spectrum3853 scans: 6225
46	PLEC_HUMAN	Plectin OS=Homo sapiens GN=PLEC PE=1 SV=3	330	533462	50	13	48	12	11.5	5.74	1009	3	1	459.771	917.527	2	917.522	0.0046	0	7.43	22	28	6.5	R	LPVEVAYK	R			4	File5334 Spectrum5356 scans: 7842
46	PLEC_HUMAN	Plectin OS=Homo sapiens GN=PLEC PE=1 SV=3	330	533462	50	13	48	12	11.5	5.74	1314	4	1	490.276	978.537	2	978.546	-0.0089	2	2.29	20	28	22	R	KTSSKSSVR	K			2	File5334 Spectrum818 scans: 2952
46	PLEC_HUMAN	Plectin OS=Homo sapiens GN=PLEC PE=1 SV=3	330	533462	50	13	48	12	11.5	5.74	1334	7	1	492.741	983.468	2	983.475	-0.0062	0	2.35	16	27	15	K	VSIYEAMR	R	Oxidation (M)	0.00000010.0	3	File5334 Spectrum5909 scans: 8424
46	PLEC_HUMAN	Plectin OS=Homo sapiens GN=PLEC PE=1 SV=3	330	533462	50	13	48	12	11.5	5.74	1380	1	1	497.292	992.57	2	992.566	0.0046	0	52.75		26	0.00011	R	LSYTQLLR	R			7	File5334 Spectrum6551 scans: 9105
46	PLEC_HUMAN	Plectin OS=Homo sapiens GN=PLEC PE=1 SV=3	330	533462	50	13	48	12	11.5	5.74	1406	5	1	501.276	1000.54	2	1000.52	0.018	0	3.17	21	31	31	K	AQAEVEGLGK	G			3	File5334 Spectrum2161 scans: 4432
46	PLEC_HUMAN	Plectin OS=Homo sapiens GN=PLEC PE=1 SV=3	330	533462	50	13	48	12	11.5	5.74	1417	1	1	502.259	1002.5	2	1002.5	0.0044	0	39.79	24	29	0.0051	R	DVAEVDTVR	R			7	File5334 Spectrum3143 scans: 5477
46	PLEC_HUMAN	Plectin OS=Homo sapiens GN=PLEC PE=1 SV=3	330	533462	50	13	48	12	11.5	5.74	1587	4	1	519.803	1037.59	2	1037.59	0.0054	1	0.74	23	26	21	R	LPLDKEPAR	E			3	File5334 Spectrum4774 scans: 7230
46	PLEC_HUMAN	Plectin OS=Homo sapiens GN=PLEC PE=1 SV=3	330	533462	50	13	48	12	11.5	5.74	1593	1	1	520.793	1039.57	2	1039.57	0.0061	0	24.82	18	27	0.097	R	VPLDEALQR	G			7	File5334 Spectrum4715 scans: 7168
46	PLEC_HUMAN	Plectin OS=Homo sapiens GN=PLEC PE=1 SV=3	330	533462	50	13	48	12	11.5	5.74	1628	9	1	523.787	1045.56	2	1045.55	0.0078	1	0.86	18	31	52	R	GTVDARTAQK	L			4	File5334 Spectrum5316 scans: 7800
46	PLEC_HUMAN	Plectin OS=Homo sapiens GN=PLEC PE=1 SV=3	330	533462	50	13	48	12	11.5	5.74	1882	6	0	546.789	1091.56	2	1091.57	-0.0052	1	6.11	24	30	12	K	FKEMELPAK	E			4	File5334 Spectrum6346 scans: 8884
46	PLEC_HUMAN	Plectin OS=Homo sapiens GN=PLEC PE=1 SV=3	330	533462	50	13	48	12	11.5	5.74	1943	8	1	551.291	1100.57	2	1100.58	-0.0149	1	1.8	19	29	27	R	QVEEAERLK	Q			4	File5334 Spectrum5439 scans: 7931
46	PLEC_HUMAN	Plectin OS=Homo sapiens GN=PLEC PE=1 SV=3	330	533462	50	13	48	12	11.5	5.74	2129	1	1	565.321	1128.63	2	1128.62	0.0085	0	25.06	19	30	0.16	K	TPVEVPVGGFK	G			8	File5334 Spectrum5584 scans: 8083
46	PLEC_HUMAN	Plectin OS=Homo sapiens GN=PLEC PE=1 SV=3	330	533462	50	13	48	12	11.5	5.74	2160	7	1	378.539	1132.59	3	1132.59	0.0035	1	4.09	20	30	21	R	CISELKDIR	L			3	File5334 Spectrum3113 scans: 5446
46	PLEC_HUMAN	Plectin OS=Homo sapiens GN=PLEC PE=1 SV=3	330	533462	50	13	48	12	11.5	5.74	2169	5	1	567.798	1133.58	2	1133.56	0.0211	1	0.57	19	30	50	R	VAEMSRAQAR	A	Oxidation (M)	0.0001000000.0	2	File5334 Spectrum5595 scans: 8095
46	PLEC_HUMAN	Plectin OS=Homo sapiens GN=PLEC PE=1 SV=3	330	533462	50	13	48	12	11.5	5.74	2311	8	1	579.812	1157.61	2	1157.62	-0.0057	1	2.68	23	30	32	K	RQAEVELASR	V			4	File5334 Spectrum1837 scans: 4081
46	PLEC_HUMAN	Plectin OS=Homo sapiens GN=PLEC PE=1 SV=3	330	533462	50	13	48	12	11.5	5.74	2324	1	0	580.74	1159.46	2	1159.46	0.004	0	27.06		20	0.011	R	GYFDEEMNR	V			6	File5334 Spectrum5103 scans: 7575
46	PLEC_HUMAN	Plectin OS=Homo sapiens GN=PLEC PE=1 SV=3	330	533462	50	13	48	12	11.5	5.74	2356	1	1	582.802	1163.59	2	1163.58	0.0067	0	48.66	29	30	0.00071	R	LTAEDLFEAR	I			9	File5334 Spectrum7139 scans: 9726
46	PLEC_HUMAN	Plectin OS=Homo sapiens GN=PLEC PE=1 SV=3	330	533462	50	13	48	12	11.5	5.74	2392	1	0	586.75	1171.49	2	1171.47	0.014	0	1.86	14	20	3.6	R	CDNFTSSWR	D			4	File5334 Spectrum264 scans: 2343
46	PLEC_HUMAN	Plectin OS=Homo sapiens GN=PLEC PE=1 SV=3	330	533462	50	13	48	12	11.5	5.74	2415	10	1	588.277	1174.54	2	1174.53	0.0107	0	3.12	21	25	9.2	R	CVEDPETGLR	L			4	File5334 Spectrum3424 scans: 5773
46	PLEC_HUMAN	Plectin OS=Homo sapiens GN=PLEC PE=1 SV=3	330	533462	50	13	48	12	11.5	5.74	2616	1	1	603.319	1204.62	2	1204.62	0.0058	0	32.57	22	30	0.031	R	EGLTSIEEVTK	N			7	File5334 Spectrum5460 scans: 7953
46	PLEC_HUMAN	Plectin OS=Homo sapiens GN=PLEC PE=1 SV=3	330	533462	50	13	48	12	11.5	5.74	2815	3	1	622.335	1242.66	2	1242.67	-0.0126	1	14.53		30	1.8	R	LQLEATERQR	G			5	File5334 Spectrum5990 scans: 8510
46	PLEC_HUMAN	Plectin OS=Homo sapiens GN=PLEC PE=1 SV=3	330	533462	50	13	48	12	11.5	5.74	3038	6	1	642.871	1283.73	2	1283.73	-0.0039	1	2.14	22	28	21	R	LSVAAQEAARLR	Q			5	File5334 Spectrum3159 scans: 5494
46	PLEC_HUMAN	Plectin OS=Homo sapiens GN=PLEC PE=1 SV=3	330	533462	50	13	48	12	11.5	5.74	3066	4	1	645.83	1289.65	2	1289.66	-0.0124	2	10.41	26	29	4.4	R	KASDSELERQK	G			6	File5334 Spectrum3384 scans: 5730
46	PLEC_HUMAN	Plectin OS=Homo sapiens GN=PLEC PE=1 SV=3	330	533462	50	13	48	12	11.5	5.74	3109	1	1	650.325	1298.64	2	1298.63	0.0101	0	56.26	21	28	8.1e-05	R	QQGLASYDYVR	R			8	File5334 Spectrum4975 scans: 7441
46	PLEC_HUMAN	Plectin OS=Homo sapiens GN=PLEC PE=1 SV=3	330	533462	50	13	48	12	11.5	5.74	3238	7	1	660.357	1318.7	2	1318.68	0.0231	0	1.52	22	30	38	K	LEQLFQDEVAK	A			4	File5334 Spectrum6258 scans: 8791
46	PLEC_HUMAN	Plectin OS=Homo sapiens GN=PLEC PE=1 SV=3	330	533462	50	13	48	12	11.5	5.74	3306	1	1	667.892	1333.77	2	1333.76	0.0095	0	66.78		25	3.6e-06	R	IISLETYNLLR	E			8	File5334 Spectrum8080 scans: 10716
46	PLEC_HUMAN	Plectin OS=Homo sapiens GN=PLEC PE=1 SV=3	330	533462	50	13	48	12	11.5	5.74	3528	5	1	688.386	1374.76	2	1374.77	-0.0151	2	3.04	17	28	18	R	QELLRQFRTGK	V			2	File5334 Spectrum8839 scans: 11588
46	PLEC_HUMAN	Plectin OS=Homo sapiens GN=PLEC PE=1 SV=3	330	533462	50	13	48	12	11.5	5.74	3909	1	0	723.413	1444.81	2	1444.8	0.0078	0	28.97	17	27	0.035	K	LQNVQIALDYLR	H			6	File5334 Spectrum7966 scans: 10596
46	PLEC_HUMAN	Plectin OS=Homo sapiens GN=PLEC PE=1 SV=3	330	533462	50	13	48	12	11.5	5.74	3983	5	1	729.894	1457.77	2	1457.76	0.0154	2	5.58	19	29	13	K	SLAAEEEAARQRK	A			6	File5334 Spectrum5708 scans: 8213
46	PLEC_HUMAN	Plectin OS=Homo sapiens GN=PLEC PE=1 SV=3	330	533462	50	13	48	12	11.5	5.74	4309	1	1	504.904	1511.69	3	1511.69	0.0046	0	35		27	0.008	K	DTHDQLSEPSEVR	S			12	File5334 Spectrum2832 scans: 5149
46	PLEC_HUMAN	Plectin OS=Homo sapiens GN=PLEC PE=1 SV=3	330	533462	50	13	48	12	11.5	5.74	4310	1	1	756.853	1511.69	2	1511.69	0.0056	0	39.8	16	26	0.0026	K	DTHDQLSEPSEVR	S			6	File5334 Spectrum2830 scans: 5147
46	PLEC_HUMAN	Plectin OS=Homo sapiens GN=PLEC PE=1 SV=3	330	533462	50	13	48	12	11.5	5.74	4349	4	0	757.953	1513.89	2	1513.88	0.0152	2	2.63	17	23	6.2	K	TFTKWVNKHLIK	A			8	File5334 Spectrum8761 scans: 11505
46	PLEC_HUMAN	Plectin OS=Homo sapiens GN=PLEC PE=1 SV=3	330	533462	50	13	48	12	11.5	5.74	4462	6	1	766.405	1530.8	2	1530.82	-0.0231	2	2.23	23	30	30	K	EKMQAVQEATRLK	A			5	File5334 Spectrum6554 scans: 9109
46	PLEC_HUMAN	Plectin OS=Homo sapiens GN=PLEC PE=1 SV=3	330	533462	50	13	48	12	11.5	5.74	4831	4	1	528.943	1583.81	3	1583.8	0.0051	1	2.4	20	29	25	K	QEELQQLEQQRR	Q			5	File5334 Spectrum6085 scans: 8609
46	PLEC_HUMAN	Plectin OS=Homo sapiens GN=PLEC PE=1 SV=3	330	533462	50	13	48	12	11.5	5.74	5552	6	1	428.986	1711.91	4	1711.88	0.0327	2	3.19	17	29	21	K	KESYSALMRELELK	E	Oxidation (M)	0.00000001000000.0	5	File5334 Spectrum4944 scans: 7408
46	PLEC_HUMAN	Plectin OS=Homo sapiens GN=PLEC PE=1 SV=3	330	533462	50	13	48	12	11.5	5.74	5914	1	1	891.906	1781.8	2	1781.79	0.0123	0	33.18		26	0.01	K	GYYSPYSVSGSGSTAGSR	T			12	File5334 Spectrum4312 scans: 6739
46	PLEC_HUMAN	Plectin OS=Homo sapiens GN=PLEC PE=1 SV=3	330	533462	50	13	48	12	11.5	5.74	6068	1	1	907.958	1813.9	2	1813.89	0.01	0	69.57	26	29	5.2e-06	K	FLEGTSCIAGVFVDATK	E			14	File5334 Spectrum8351 scans: 11003
46	PLEC_HUMAN	Plectin OS=Homo sapiens GN=PLEC PE=1 SV=3	330	533462	50	13	48	12	11.5	5.74	6284	2	1	935.496	1868.98	2	1868.97	0.0069	1	1.81	15	28	26	K	QVAEEAARLSVAAQEAAR	L			3	File5334 Spectrum8834 scans: 11583
46	PLEC_HUMAN	Plectin OS=Homo sapiens GN=PLEC PE=1 SV=3	330	533462	50	13	48	12	11.5	5.74	6558	2	1	964.015	1926.02	2	1926.02	-0.0082	0	2.01	15	28	24	R	CRPDQLTGLSLLPLSEK	A			4	File5334 Spectrum8856 scans: 11606
46	PLEC_HUMAN	Plectin OS=Homo sapiens GN=PLEC PE=1 SV=3	330	533462	50	13	48	12	11.5	5.74	6566	10	1	964.506	1927	2	1927.01	-0.0138	2	3.29	23	29	23	R	QAEVELASRVKAEAEAAR	E			4	File5334 Spectrum5818 scans: 8329
46	PLEC_HUMAN	Plectin OS=Homo sapiens GN=PLEC PE=1 SV=3	330	533462	50	13	48	12	11.5	5.74	6976	1	0	504.03	2012.09	4	2012.08	0.009	0	53.62	20	27	0.00014	R	LLEAQIATGGVIDPVHSHR	V			22	File5334 Spectrum5640 scans: 8142
46	PLEC_HUMAN	Plectin OS=Homo sapiens GN=PLEC PE=1 SV=3	330	533462	50	13	48	12	11.5	5.74	7325	9	1	705.03	2112.07	3	2112.09	-0.0186	2	0.3	18	29	41	R	RRQEQIQAMPLADSQAVR	E	Oxidation (M)	0.000000001000000000.0	6	File5334 Spectrum2054 scans: 4320
46	PLEC_HUMAN	Plectin OS=Homo sapiens GN=PLEC PE=1 SV=3	330	533462	50	13	48	12	11.5	5.74	7811	7	1	1164.17	2326.33	2	2326.3	0.0313	1	2.32	17	22	4.7	R	LSFSGLRAPVPASELLASGVLSR	A			2	File5334 Spectrum890 scans: 3037
46	PLEC_HUMAN	Plectin OS=Homo sapiens GN=PLEC PE=1 SV=3	330	533462	50	13	48	12	11.5	5.74	8659	2	1	986.869	2957.59	3	2957.54	0.0417	2	8.16	18	25	2.9	K	AVTGYRDPYSGSTISLFQAMQKGLVLR	Q			4	File5334 Spectrum7458 scans: 10062
47	TBB8_HUMAN	Tubulin beta-8 chain OS=Homo sapiens GN=TUBB8 PE=1 SV=2	329	50257	19	15	10	7	27.7	4.79	1537	1	0	514.764	1027.51	2	1027.51	0.0017	0	39.66	26	28	0.0037	K	TAVCDIPPR	G			7	File5334 Spectrum4371 scans: 6804
47	TBB8_HUMAN	Tubulin beta-8 chain OS=Homo sapiens GN=TUBB8 PE=1 SV=2	329	50257	19	15	10	7	27.7	4.79	1538	1	0	514.765	1027.51	2	1027.51	0.0026	0	47.03	22	28	0.00066	K	TAVCDIPPR	G			7	File5334 Spectrum4275 scans: 6700
47	TBB8_HUMAN	Tubulin beta-8 chain OS=Homo sapiens GN=TUBB8 PE=1 SV=2	329	50257	19	15	10	7	27.7	4.79	1539	1	0	514.766	1027.52	2	1027.51	0.005	0	42.82		28	0.0017	K	TAVCDIPPR	G			7	File5334 Spectrum2762 scans: 5074
47	TBB8_HUMAN	Tubulin beta-8 chain OS=Homo sapiens GN=TUBB8 PE=1 SV=2	329	50257	19	15	10	7	27.7	4.79	1766	1	0	359.849	1076.53	3	1076.53	0.0017	1	31.43	27	29	0.031	K	IREEYPDR	I			7	File5334 Spectrum1634 scans: 3863
47	TBB8_HUMAN	Tubulin beta-8 chain OS=Homo sapiens GN=TUBB8 PE=1 SV=2	329	50257	19	15	10	7	27.7	4.79	1767	1	0	539.271	1076.53	2	1076.53	0.0031	1	34.34	22	29	0.016	K	IREEYPDR	I			7	File5334 Spectrum1607 scans: 3835
47	TBB8_HUMAN	Tubulin beta-8 chain OS=Homo sapiens GN=TUBB8 PE=1 SV=2	329	50257	19	15	10	7	27.7	4.79	1917	1	0	549.213	1096.41	2	1096.41	0.002	0	35.91		17	0.00073	K	NMMAACDPR	H	2 Oxidation (M)	0.011000000.0	6	File5334 Spectrum670 scans: 2789
47	TBB8_HUMAN	Tubulin beta-8 chain OS=Homo sapiens GN=TUBB8 PE=1 SV=2	329	50257	19	15	10	7	27.7	4.79	2136	4	0	565.802	1129.59	2	1129.59	0.0022	0	3.16	21	30	26	R	FPGQLNADLR	K			7	File5334 Spectrum5945 scans: 8462
47	TBB8_HUMAN	Tubulin beta-8 chain OS=Homo sapiens GN=TUBB8 PE=1 SV=2	329	50257	19	15	10	7	27.7	4.79	2137	1	0	565.803	1129.59	2	1129.59	0.0035	0	51.93	25	30	0.00037	R	FPGQLNADLR	K			9	File5334 Spectrum5395 scans: 7885
47	TBB8_HUMAN	Tubulin beta-8 chain OS=Homo sapiens GN=TUBB8 PE=1 SV=2	329	50257	19	15	10	7	27.7	4.79	2138	1	0	565.804	1129.59	2	1129.59	0.0062	0	49.6	25	30	0.00065	R	FPGQLNADLR	K			9	File5334 Spectrum5499 scans: 7994
47	TBB8_HUMAN	Tubulin beta-8 chain OS=Homo sapiens GN=TUBB8 PE=1 SV=2	329	50257	19	15	10	7	27.7	4.79	2207	1	0	572.324	1142.63	2	1142.63	0.0062	0	47.7	28	30	0.00091	K	LAVNMVPFPR	L			9	File5334 Spectrum7183 scans: 9772
47	TBB8_HUMAN	Tubulin beta-8 chain OS=Homo sapiens GN=TUBB8 PE=1 SV=2	329	50257	19	15	10	7	27.7	4.79	2321	1	0	580.321	1158.63	2	1158.62	0.0056	0	35.56	24	30	0.015	K	LAVNMVPFPR	L	Oxidation (M)	0.0000100000.0	9	File5334 Spectrum6192 scans: 8722
47	TBB8_HUMAN	Tubulin beta-8 chain OS=Homo sapiens GN=TUBB8 PE=1 SV=2	329	50257	19	15	10	7	27.7	4.79	2322	1	0	580.322	1158.63	2	1158.62	0.0064	0	45.47	21	30	0.0016	K	LAVNMVPFPR	L	Oxidation (M)	0.0000100000.0	9	File5334 Spectrum6095 scans: 8620
47	TBB8_HUMAN	Tubulin beta-8 chain OS=Homo sapiens GN=TUBB8 PE=1 SV=2	329	50257	19	15	10	7	27.7	4.79	3269	5	0	442.911	1325.71	3	1325.71	-0.0021	1	5.7	20	28	10	K	TAVCDIPPRGLK	M			4	File5334 Spectrum664 scans: 2783
47	TBB8_HUMAN	Tubulin beta-8 chain OS=Homo sapiens GN=TUBB8 PE=1 SV=2	329	50257	19	15	10	7	27.7	4.79	4575	7	1	515.273	1542.8	3	1542.77	0.0241	2	4.67	24	29	16	K	RVSEQFTAMFRR	K	Oxidation (M)	0.000000001000.0	4	File5334 Spectrum1745 scans: 3983
47	TBB8_HUMAN	Tubulin beta-8 chain OS=Homo sapiens GN=TUBB8 PE=1 SV=2	329	50257	19	15	10	7	27.7	4.79	4933	1	0	801.416	1600.82	2	1600.81	0.0039	0	57.38	28	29	8.9e-05	R	AVLVDLEPGTMDSVR	S			12	File5334 Spectrum7062 scans: 9645
47	TBB8_HUMAN	Tubulin beta-8 chain OS=Homo sapiens GN=TUBB8 PE=1 SV=2	329	50257	19	15	10	7	27.7	4.79	5014	1	0	809.418	1616.82	2	1616.81	0.0124	0	56.05	29	29	0.00012	R	AVLVDLEPGTMDSVR	S	Oxidation (M)	0.000000000010000.0	12	File5334 Spectrum6197 scans: 8727
47	TBB8_HUMAN	Tubulin beta-8 chain OS=Homo sapiens GN=TUBB8 PE=1 SV=2	329	50257	19	15	10	7	27.7	4.79	5022	1	0	540.953	1619.84	3	1619.83	0.0087	0	42.7	23	29	0.0027	R	LHFFMPGFAPLTSR	G			11	File5334 Spectrum8520 scans: 11186
47	TBB8_HUMAN	Tubulin beta-8 chain OS=Homo sapiens GN=TUBB8 PE=1 SV=2	329	50257	19	15	10	7	27.7	4.79	5108	1	0	546.284	1635.83	3	1635.82	0.0055	0	60.19		29	4.5e-05	R	LHFFMPGFAPLTSR	G	Oxidation (M)	0.00001000000000.0	13	File5334 Spectrum7523 scans: 10131
47	TBB8_HUMAN	Tubulin beta-8 chain OS=Homo sapiens GN=TUBB8 PE=1 SV=2	329	50257	19	15	10	7	27.7	4.79	9074	1	1	1152.53	3454.58	3	3454.62	-0.0342	1	1.91	14	25	11	R	KEAESCDCLQGFQLTHSLGGGTGSGMGTLLLSK	I	Oxidation (M)	0.000000000000000000000000010000000.0	7	File5334 Spectrum3931 scans: 6307
48	RPN2_HUMAN	Dolichyl-diphosphooligosaccharide--protein glycosyltransferase subunit 2 OS=Homo sapiens GN=RPN2 PE=1 SV=3	315	69355	9	6	9	6	22.7	5.44	918	7	1	452.744	903.474	2	903.485	-0.0106	0	10.74	27	30	4.6	R	MLAQQAVK	R	Oxidation (M)	0.10000000.0	3	File5334 Spectrum3790 scans: 6158
48	RPN2_HUMAN	Dolichyl-diphosphooligosaccharide--protein glycosyltransferase subunit 2 OS=Homo sapiens GN=RPN2 PE=1 SV=3	315	69355	9	6	9	6	22.7	5.44	1386	1	1	498.736	995.458	2	995.456	0.0024	0	32.96		26	0.011	K	FELDTSER	K			6	File5334 Spectrum4257 scans: 6681
48	RPN2_HUMAN	Dolichyl-diphosphooligosaccharide--protein glycosyltransferase subunit 2 OS=Homo sapiens GN=RPN2 PE=1 SV=3	315	69355	9	6	9	6	22.7	5.44	1729	1	0	357.53	1069.57	3	1069.57	0.0021	0	22.62	18	28	0.19	K	QEIQHLFR	E			4	File5334 Spectrum4314 scans: 6741
48	RPN2_HUMAN	Dolichyl-diphosphooligosaccharide--protein glycosyltransferase subunit 2 OS=Homo sapiens GN=RPN2 PE=1 SV=3	315	69355	9	6	9	6	22.7	5.44	1772	2	1	539.796	1077.58	2	1077.58	-0.004	0	6.72	21	29	9.8	R	YIANTVELR	V			5	File5334 Spectrum4549 scans: 6994
48	RPN2_HUMAN	Dolichyl-diphosphooligosaccharide--protein glycosyltransferase subunit 2 OS=Homo sapiens GN=RPN2 PE=1 SV=3	315	69355	9	6	9	6	22.7	5.44	3517	1	1	686.877	1371.74	2	1371.72	0.0158	0	75.57	25	29	1.4e-06	R	SIVEEIEDLVAR	L			10	File5334 Spectrum8943 scans: 11700
48	RPN2_HUMAN	Dolichyl-diphosphooligosaccharide--protein glycosyltransferase subunit 2 OS=Homo sapiens GN=RPN2 PE=1 SV=3	315	69355	9	6	9	6	22.7	5.44	8156	1	1	835.107	2502.3	3	2502.29	0.0115	0	31.97	17	28	0.021	R	YHVPVVVVPEGSASDTHEQAILR	L			11	File5334 Spectrum5863 scans: 8376
48	RPN2_HUMAN	Dolichyl-diphosphooligosaccharide--protein glycosyltransferase subunit 2 OS=Homo sapiens GN=RPN2 PE=1 SV=3	315	69355	9	6	9	6	22.7	5.44	8205	1	1	844.115	2529.32	3	2529.32	0.0052	1	83.32		28	1.7e-07	K	ISTEVGITNVDLSTVDKDQSIAPK	T			24	File5334 Spectrum6350 scans: 8888
48	RPN2_HUMAN	Dolichyl-diphosphooligosaccharide--protein glycosyltransferase subunit 2 OS=Homo sapiens GN=RPN2 PE=1 SV=3	315	69355	9	6	9	6	22.7	5.44	8301	1	1	870.46	2608.36	3	2608.35	0.0124	0	95.58	19	28	9.9e-09	K	EETVLATVQALQTASHLSQQADLR	S			12	File5334 Spectrum8490 scans: 11152
48	RPN2_HUMAN	Dolichyl-diphosphooligosaccharide--protein glycosyltransferase subunit 2 OS=Homo sapiens GN=RPN2 PE=1 SV=3	315	69355	9	6	9	6	22.7	5.44	8671	1	1	993.182	2976.52	3	2976.5	0.0226	0	104.61	21	27	1.1e-09	R	LDELGGVYLQFEEGLETTALFVAATYK	L			22	File5334 Spectrum9213 scans: 11989
49	V9GZ17_HUMAN	Tubulin alpha-8 chain (Fragment) OS=Homo sapiens GN=TUBA8 PE=1 SV=1	297	31508	10	6	6	5	29.8	8.6	823	1	0	444.223	886.432	2	886.426	0.006	0	35.66	16	26	0.0058	K	FDLMYAK	R			5	File5334 Spectrum6135 scans: 8662
49	V9GZ17_HUMAN	Tubulin alpha-8 chain (Fragment) OS=Homo sapiens GN=TUBA8 PE=1 SV=1	297	31508	10	6	6	5	29.8	8.6	905	1	0	452.22	902.425	2	902.421	0.0039	0	14.86	16	27	0.85	K	FDLMYAK	R	Oxidation (M)	0.0001000.0	6	File5334 Spectrum4997 scans: 7464
49	V9GZ17_HUMAN	Tubulin alpha-8 chain (Fragment) OS=Homo sapiens GN=TUBA8 PE=1 SV=1	297	31508	10	6	6	5	29.8	8.6	4610	10	0	518.271	1551.79	3	1551.79	0.0031	2	1.47	19	29	33	R	LDHKFDLMYAKR	A	Oxidation (M)	0.000000010000.0	5	File5334 Spectrum2620 scans: 4925
49	V9GZ17_HUMAN	Tubulin alpha-8 chain (Fragment) OS=Homo sapiens GN=TUBA8 PE=1 SV=1	297	31508	10	6	6	5	29.8	8.6	4926	1	0	799.891	1597.77	2	1597.76	0.0077	0	47.26	27	28	0.00072	R	TIQFVDWCPTGFK	V			9	File5334 Spectrum8250 scans: 10896
49	V9GZ17_HUMAN	Tubulin alpha-8 chain (Fragment) OS=Homo sapiens GN=TUBA8 PE=1 SV=1	297	31508	10	6	6	5	29.8	8.6	6104	1	0	912.999	1823.98	2	1823.98	0.0058	0	33.15	15	28	0.016	K	VGINYQPPTVVPGGDLAK	V			10	File5334 Spectrum6363 scans: 8902
49	V9GZ17_HUMAN	Tubulin alpha-8 chain (Fragment) OS=Homo sapiens GN=TUBA8 PE=1 SV=1	297	31508	10	6	6	5	29.8	8.6	6105	1	0	913	1823.99	2	1823.98	0.0075	0	20.8	17	28	0.27	K	VGINYQPPTVVPGGDLAK	V			12	File5334 Spectrum6447 scans: 8993
49	V9GZ17_HUMAN	Tubulin alpha-8 chain (Fragment) OS=Homo sapiens GN=TUBA8 PE=1 SV=1	297	31508	10	6	6	5	29.8	8.6	6262	1	0	622.309	1863.91	3	1863.9	0.0079	0	23.89		29	0.19	R	AVCMLSNTTAIAEAWAR	L			8	File5334 Spectrum8362 scans: 11014
49	V9GZ17_HUMAN	Tubulin alpha-8 chain (Fragment) OS=Homo sapiens GN=TUBA8 PE=1 SV=1	297	31508	10	6	6	5	29.8	8.6	6263	1	0	932.963	1863.91	2	1863.9	0.0138	0	82.99	23	29	2.4e-07	R	AVCMLSNTTAIAEAWAR	L			10	File5334 Spectrum8349 scans: 11001
49	V9GZ17_HUMAN	Tubulin alpha-8 chain (Fragment) OS=Homo sapiens GN=TUBA8 PE=1 SV=1	297	31508	10	6	6	5	29.8	8.6	6326	1	0	940.955	1879.89	2	1879.89	0.0025	0	107.36	23	28	7.2e-10	R	AVCMLSNTTAIAEAWAR	L	Oxidation (M)	0.00010000000000000.0	14	File5334 Spectrum7352 scans: 9950
49	V9GZ17_HUMAN	Tubulin alpha-8 chain (Fragment) OS=Homo sapiens GN=TUBA8 PE=1 SV=1	297	31508	10	6	6	5	29.8	8.6	8093	1	1	1233.63	2465.24	2	2465.22	0.0152	0	92.48	22	29	2.3e-08	-	GFDGALNVDLTEFQTNLVPYPR	I			17	File5334 Spectrum8792 scans: 11539
50	HORN_HUMAN	Hornerin OS=Homo sapiens GN=HRNR PE=1 SV=2	289	283140	10	5	7	4	3.5	10.05	37	2	1	354.67	707.326	2	707.324	0.0018	0	15.58		28	0.97	R	GPYESR	S			4	File5334 Spectrum702 scans: 2824
50	HORN_HUMAN	Hornerin OS=Homo sapiens GN=HRNR PE=1 SV=2	289	283140	10	5	7	4	3.5	10.05	2746	2	1	616.328	1230.64	2	1230.66	-0.0158	0	10.93	24	30	4.6	R	GSLKPGTESISR	R			3	File5334 Spectrum6071 scans: 8595
50	HORN_HUMAN	Hornerin OS=Homo sapiens GN=HRNR PE=1 SV=2	289	283140	10	5	7	4	3.5	10.05	3628	1	1	698.319	1394.62	2	1394.62	0.006	0	50.88	21	25	0.00015	R	YGQQGSGSGQSPSR	G			8	File5334 Spectrum704 scans: 2826
50	HORN_HUMAN	Hornerin OS=Homo sapiens GN=HRNR PE=1 SV=2	289	283140	10	5	7	4	3.5	10.05	3777	1	1	475.212	1422.61	3	1422.61	0.0009	0	23.84	18	24	0.055	R	QSSSYGQHESASR	H			12	File5334 Spectrum466 scans: 2570
50	HORN_HUMAN	Hornerin OS=Homo sapiens GN=HRNR PE=1 SV=2	289	283140	10	5	7	4	3.5	10.05	4827	1	1	792.863	1583.71	2	1583.71	0.0036	0	104.43		26	7.6e-10	R	GPYESGSGHSSGLGHR	E			13	File5334 Spectrum1118 scans: 3309
50	HORN_HUMAN	Hornerin OS=Homo sapiens GN=HRNR PE=1 SV=2	289	283140	10	5	7	4	3.5	10.05	4828	1	1	528.911	1583.71	3	1583.71	0.0039	0	66.12	23	26	5.1e-06	R	GPYESGSGHSSGLGHR	E			17	File5334 Spectrum1115 scans: 3306
50	HORN_HUMAN	Hornerin OS=Homo sapiens GN=HRNR PE=1 SV=2	289	283140	10	5	7	4	3.5	10.05	6569	1	1	643.623	1927.85	3	1927.84	0.0052	0	67.51		24	2.4e-06	R	GPYESGSGHSSGLGHQESR	S			19	File5334 Spectrum1215 scans: 3415
50	HORN_HUMAN	Hornerin OS=Homo sapiens GN=HRNR PE=1 SV=2	289	283140	10	5	7	4	3.5	10.05	6571	1	1	482.969	1927.85	4	1927.84	0.0067	0	3.21	15	24	6.7	R	GPYESGSGHSSGLGHQESR	S			5	File5334 Spectrum1232 scans: 3433
50	HORN_HUMAN	Hornerin OS=Homo sapiens GN=HRNR PE=1 SV=2	289	283140	10	5	7	4	3.5	10.05	6665	1	1	487.733	1946.9	4	1946.89	0.0088	0	15.32	17	27	0.89	R	QSLGHGQHGSGSGQSPSPSR	G			4	File5334 Spectrum502 scans: 2609
50	HORN_HUMAN	Hornerin OS=Homo sapiens GN=HRNR PE=1 SV=2	289	283140	10	5	7	4	3.5	10.05	6666	1	1	649.976	1946.9	3	1946.89	0.0106	0	85.77	19	27	8.2e-08	R	QSLGHGQHGSGSGQSPSPSR	G			11	File5334 Spectrum503 scans: 2610
51	Q53FA3_HUMAN	Heat shock 70 kDa protein 1-like (Fragment) OS=Homo sapiens GN=HSPA1L PE=1 SV=1	278	70760	10	8	8	7	13.4	5.95	401	1	0	401.216	800.418	2	800.414	0.0038	0	29.87	25	28	0.036	K	DNNLLGR	F			5	File5334 Spectrum3499 scans: 5852
[truncated: 10,422 more rows]

## Sheet: 备注说明
Total protein表格中列出了实验检索出的所有蛋白，其中有很多蛋白有共用序列，为了简化实验结果，使用Protein family的形式对含有公用序列的蛋白进行归类，简单而言，归类后的蛋白数即是鉴定的蛋白数。
[truncated: 2 more rows]
